# Supplementary material for: Venturing Into the Unknown: The Importance of Variable Selection When Modelling Alien Species Under Non‐Analogue Climatic Conditions
Source: Ecol Evol. 2024 Oct 28;14(10):e70490. doi: 10.1002/ece3.70490 (PMC11518623; doi:10.1002/ece3.70490)
Supplement: Supplementary file 1 — Data S1. [file ECE3-14-e70490-s001.zip]

Archive with 14 entries (14 files):
- S1.docx
- S10.csv
- S11.csv
- S12.csv
- S13.csv
- S14.docx
- S2.csv
- S3.csv
- S4.csv
- S5.csv
- S6.csv
- S7.csv
- S8.docx
- S9.csv
