# Supplementary material for: Venturing Into the Unknown: The Importance of Variable Selection When Modelling Alien Species Under Non‐Analogue Climatic Conditions
Source: Ecol Evol. 2024 Oct 28;14(10):e70490. doi: 10.1002/ece3.70490 (PMC11518623; doi:10.1002/ece3.70490)
Supplement: Supplementary file 1 — Data S1. [file ECE3-14-e70490-s001.zip › S10.csv]

	Auckland	Campbell	Crozet	Heard	Kerguelen	Macquarie	Prince Edward	South Georgia	Average overlap variables
BIO1	24.481	17.337	9.766	6.763	12.424	11.414	24.883	9.611	14.585
BIO2	0.51	0.448	0.015	0.289	36.542	0.527	0.607	6.752	5.711
BIO3	23.868	14.462	40.704	83.157	52.576	1.832	32.394	46.731	36.966
BIO4	0.15	0.043	0.253	4.959	2.24	0.011	0.131	5.479	1.658
BIO5	0.148	0.023	0.004	0	0.145	0.003	0.011	0.109	0.056
BIO6	15.333	11.117	29.207	58.241	56.226	16.443	37.978	61.687	35.779
BIO7	0.032	0.006	0.101	2.502	3.741	0.001	0.098	4.079	1.32
BIO8	19.171	11.345	6.307	3.89	12.545	8.21	15.378	11.729	11.072
BIO9	19.681	16.328	8.501	32.215	47.108	12.074	20.191	37.413	24.189
BIO10	0.707	0.15	0.025	0.008	0.186	0.035	0.07	0.181	0.17
BIO11	25.131	21.72	24.765	49.741	42.805	13.949	36.343	52.361	33.352
BIO12	22.937	9.55	2.234	43.702	89.471	16.969	3.924	18.327	25.889
BIO13	35.682	13.436	6.823	70.951	97.202	27.971	9.302	26.031	35.925
BIO14	14.823	4.245	0.297	25.673	59.354	11.324	0.479	7.819	15.502
BIO15	0.596	0.056	0.146	3.582	13.748	0.273	0.056	5.928	3.048
BIO16	36.658	12.759	6.365	70.999	97.038	27.462	8.443	24.923	35.581
BIO17	15.853	4.524	0.307	28.502	61.027	12.234	0.538	8.974	16.495
BIO18	38.195	12.991	2.298	58.133	89.086	27.787	2.79	12.048	30.416
BIO19	19.839	9.712	3.279	36.923	66.565	13.062	6.479	22.689	22.319
Average overlap islands	16.516	8.434	7.442	30.538	44.212	10.609	10.531	19.098
