# Supplementary material for: Venturing Into the Unknown: The Importance of Variable Selection When Modelling Alien Species Under Non‐Analogue Climatic Conditions
Source: Ecol Evol. 2024 Oct 28;14(10):e70490. doi: 10.1002/ece3.70490 (PMC11518623; doi:10.1002/ece3.70490)
Supplement: Supplementary file 1 — Data S1. [file ECE3-14-e70490-s001.zip › S11.csv]

island	species	BIO1	BIO2	BIO3	BIO4	BIO5	BIO6	BIO7	BIO8	BIO9	BIO10	BIO11	BIO12	BIO13	BIO14	BIO15	BIO16	BIO17	BIO18	BIO19
auckland	achillea_millefolium	26.773	0.305	16.404	0.041	0.170	5.882	0.028	11.748	14.615	1.131	13.992	25.299	43.241	15.232	0.946	44.448	16.342	48.866	19.326
auckland	achillea_ptarmica	33.021	0.306	12.742	0.000	0.105	4.462	0.000	12.651	21.824	0.287	14.267	18.433	37.823	13.602	0.497	40.578	14.846	53.874	15.109
auckland	agrostis_capillaris	26.483	0.441	18.810	0.000	0.190	8.727	0.000	15.895	18.863	1.162	19.251	19.157	40.972	13.880	0.316	42.933	15.131	49.046	17.336
auckland	agrostis_castellana	9.259	0.265	69.048	0.000	0.000	16.667	0.000	25.132	5.556	0.000	45.238	27.778	32.804	1.587	0.000	31.481	3.175	4.762	34.656
auckland	agrostis_gigantea	39.797	0.425	10.639	0.000	0.047	3.138	0.000	11.937	20.996	0.094	11.253	14.461	35.126	6.888	0.236	37.108	7.289	46.072	9.979
auckland	agrostis_stolonifera	33.629	0.859	26.009	0.000	0.120	11.872	0.000	21.911	24.899	0.672	29.930	22.053	32.093	16.755	0.228	32.332	17.791	37.727	18.974
auckland	agrostis_vinealis	56.504	1.475	14.081	0.000	0.358	7.644	0.000	20.787	29.996	1.654	18.418	19.982	31.113	17.479	0.045	31.381	18.418	40.322	13.098
auckland	aira_praecox	38.583	1.662	24.672	0.044	0.044	18.941	0.000	24.847	37.270	0.044	36.702	24.016	29.659	18.898	0.087	28.784	20.385	30.534	19.423
auckland	allium_schoenoprasum	31.533	0.549	14.229	0.000	0.615	3.206	0.000	13.153	20.597	4.282	12.187	23.957	36.342	11.440	1.120	36.781	12.890	41.063	18.884
auckland	alopecurus_geniculatus	34.120	0.698	16.909	0.019	0.170	10.832	0.000	19.362	23.816	0.396	21.721	17.324	31.780	13.002	0.132	34.006	13.908	46.669	12.889
auckland	alopecurus_pratensis	29.875	0.359	15.069	0.000	0.144	5.199	0.000	12.302	20.759	0.743	15.740	17.585	35.733	9.871	0.431	38.117	11.009	47.413	14.351
auckland	anthemis_arvensis	39.375	0.331	26.324	0.000	0.037	9.044	0.000	15.551	26.949	0.221	19.265	18.640	35.404	4.669	0.257	36.397	5.478	27.206	19.743
auckland	anthemis_cotula	11.362	0.188	36.808	0.094	0.000	19.061	0.000	24.319	15.493	0.094	32.864	25.164	38.216	7.042	0.376	38.216	7.981	19.155	23.192
auckland	anthoxanthum_odoratum	31.449	0.610	21.299	0.027	0.198	10.873	0.000	18.580	20.662	1.445	23.191	26.190	37.773	18.720	0.505	39.207	20.126	43.188	22.375
auckland	anthriscus_sylvestris	28.782	0.410	14.931	0.000	0.129	4.319	0.000	12.282	20.659	0.497	15.905	17.056	37.113	10.651	0.529	39.721	11.506	49.531	14.518
auckland	arabidopsis_thaliana	35.003	0.645	18.825	0.068	0.017	7.520	0.000	15.600	25.717	0.153	22.169	24.529	34.561	13.308	1.035	35.427	14.497	36.887	20.676
auckland	arnoseris_minima	34.173	0.000	50.719	0.000	0.000	2.158	0.000	18.705	23.022	0.000	18.345	26.619	37.410	1.079	0.000	36.331	4.317	16.187	29.856
auckland	arrhenatherum_elatius	38.147	0.734	29.451	0.000	0.036	11.005	0.000	22.431	29.316	0.178	31.953	24.205	31.746	15.816	0.456	31.682	17.227	32.580	20.891
auckland	avena_fatua	15.434	0.162	28.327	0.092	0.000	38.609	0.069	28.027	17.652	0.046	22.759	11.645	27.334	2.911	0.208	28.304	3.350	15.157	14.811
auckland	avena_sativa	24.668	0.185	18.711	0.118	0.017	17.735	0.050	16.507	22.161	0.034	17.718	17.903	33.417	6.411	0.841	34.696	7.942	31.280	20.225
auckland	avenella_flexuosa	26.736	0.464	15.466	0.000	0.591	2.025	0.000	10.434	17.833	2.897	11.135	18.233	44.280	12.875	0.240	46.602	14.044	53.960	15.446
auckland	barbarea_verna	8.893	0.181	36.661	0.181	0.000	16.878	0.000	21.597	19.056	0.363	44.283	42.831	47.913	24.682	2.541	46.279	27.768	32.849	42.287
auckland	bellis_perennis	27.592	0.462	27.381	0.031	0.070	13.024	0.004	18.156	25.908	0.347	31.528	25.090	33.964	14.185	0.638	34.522	15.632	32.257	23.129
auckland	brassica_napus	23.585	0.232	26.035	0.021	0.021	9.396	0.000	13.915	30.110	0.021	29.350	16.617	32.475	5.976	1.077	33.066	7.369	27.914	20.186
auckland	brassica_oleracea	12.409	0.192	30.469	0.341	0.021	14.989	0.043	14.243	19.104	0.000	26.652	24.712	36.716	10.341	1.663	38.145	11.471	30.405	25.629
auckland	bromus_hordeaceus	23.413	0.461	29.093	0.035	0.000	24.588	0.092	23.079	19.772	0.000	26.812	17.594	30.027	7.662	0.461	30.626	8.595	23.424	20.924
auckland	bromus_lithobius	5.405	0.000	16.216	0.000	0.000	54.054	0.000	40.541	0.000	0.000	27.027	24.324	45.946	0.000	0.000	43.243	2.703	8.108	40.541
auckland	calluna_vulgaris	27.857	0.530	17.513	0.000	0.259	6.155	0.000	12.613	17.935	1.708	15.362	19.991	41.871	14.392	0.351	43.787	15.713	51.751	16.921
auckland	capsella_bursa_pastoris	26.194	0.295	18.554	0.064	0.075	11.074	0.025	13.090	19.098	0.352	16.467	18.849	34.786	9.204	0.597	36.087	10.089	38.547	15.902
auckland	cardamine_flexuosa	27.455	0.295	33.864	0.045	0.023	12.045	0.023	21.045	26.023	0.159	34.091	32.136	35.932	23.364	0.773	35.636	25.364	36.159	28.182
auckland	cardamine_hirsuta	19.035	0.502	26.085	0.081	0.000	14.466	0.014	16.906	20.621	0.041	30.030	38.151	44.862	22.858	1.329	44.930	24.485	38.557	32.172
auckland	centaurea_cyanus	29.451	0.265	17.763	0.040	0.013	6.288	0.013	10.202	22.950	0.053	17.219	24.542	36.110	11.595	1.234	36.787	13.001	36.561	20.669
auckland	centaurea_nigra	21.598	0.533	48.415	0.000	0.027	19.201	0.000	29.454	21.305	0.027	54.328	35.632	37.230	27.723	0.852	36.937	30.040	34.860	35.659
auckland	centaurea_scabiosa	33.546	0.080	17.547	0.000	0.032	2.728	0.000	9.108	22.811	0.335	13.575	16.621	27.421	7.721	0.702	28.346	8.757	31.616	15.952
auckland	cerastium_fontanum	33.947	0.761	18.699	0.006	0.368	8.182	0.000	19.904	22.326	2.172	23.012	23.655	39.970	19.249	0.462	40.663	20.297	50.112	17.052
auckland	cerastium_glomeratum	15.132	0.401	32.149	0.085	0.012	24.255	0.036	20.265	19.207	0.061	33.013	28.318	38.560	14.281	0.547	38.998	15.509	28.610	29.339
auckland	cerastium_holosteoides	30.883	0.531	10.636	0.006	0.188	3.040	0.000	8.458	19.541	1.043	8.095	15.698	35.796	8.834	0.344	38.654	9.709	49.005	11.861
auckland	cirsium_arvense	28.585	0.281	19.428	0.003	0.038	6.751	0.000	11.915	18.723	0.169	19.459	22.401	36.513	11.458	0.777	38.131	12.787	41.999	19.009
auckland	cirsium_palustre	33.443	0.427	18.318	0.000	0.021	5.868	0.000	14.518	20.812	0.283	17.501	20.706	38.921	15.174	0.497	41.412	16.574	51.194	16.947
auckland	cirsium_vulgare	25.769	0.346	22.008	0.090	0.008	18.042	0.015	17.471	17.428	0.153	22.727	25.855	36.772	13.096	1.032	37.636	14.183	35.978	22.264
auckland	cynosurus_cristatus	36.098	0.631	32.745	0.000	0.000	13.978	0.000	23.623	27.411	0.174	34.705	28.674	33.682	20.379	0.631	33.224	22.099	37.165	23.732
auckland	cystopteris_fragilis	35.166	0.361	15.187	0.210	0.916	3.215	0.015	13.129	13.219	5.934	6.039	23.449	34.145	14.015	0.406	34.685	15.593	41.520	16.629
auckland	cytisus_scoparius	22.211	0.372	38.677	0.051	0.013	14.799	0.013	19.928	24.519	0.077	39.356	26.597	36.061	13.709	0.795	36.291	16.004	26.122	29.367
auckland	dactylis_glomerata	25.149	0.329	25.274	0.036	0.046	12.021	0.000	16.388	17.665	0.232	24.805	25.387	38.214	14.211	0.791	39.353	15.623	37.795	24.672
auckland	deschampsia_cespitosa	25.959	0.440	14.561	0.003	0.806	3.289	0.000	12.917	18.345	3.292	13.151	18.848	42.695	13.458	0.248	44.465	14.725	52.931	14.959
auckland	digitalis_purpurea	33.609	0.371	30.402	0.079	0.015	13.756	0.000	21.020	26.127	0.188	31.273	30.100	34.960	20.288	0.960	34.643	22.391	36.246	25.662
auckland	draba_verna	30.791	0.393	20.054	0.015	0.015	7.022	0.000	13.561	22.924	0.091	20.613	27.499	37.451	13.032	1.420	38.387	14.195	36.062	22.999
auckland	elymus_repens	33.117	0.484	12.514	0.005	0.077	5.871	0.000	13.157	20.263	0.257	14.922	14.392	33.941	8.639	0.149	36.380	9.350	46.058	10.857
auckland	empetrum_rubrum	37.500	1.136	68.182	0.000	23.864	11.364	0.000	18.182	27.273	38.636	10.227	22.727	17.045	20.455	0.000	17.045	20.455	26.136	13.636
auckland	epilobium_roseum	40.590	0.646	18.450	0.000	0.000	4.520	0.000	14.391	41.790	0.461	20.664	17.897	29.613	10.240	0.646	30.627	11.439	31.458	14.852
auckland	epilobium_tetragonum	17.557	0.313	34.019	0.000	0.000	9.612	0.000	18.130	33.160	0.026	35.843	20.709	34.150	9.247	0.781	34.618	10.576	27.195	23.522
auckland	erica_scoparia	1.149	0.000	75.172	0.000	0.000	28.851	0.000	22.989	4.253	0.115	70.920	23.678	47.586	3.333	0.000	50.575	4.138	3.563	51.724
auckland	erythranthe_guttata	21.542	0.119	35.375	0.198	0.158	19.723	0.119	24.862	11.383	1.028	27.154	24.862	33.162	14.348	0.711	32.411	14.980	23.043	23.834
auckland	festuca_bromoides	5.055	0.623	34.695	0.346	0.000	45.983	0.242	36.392	12.569	0.069	36.392	15.928	26.316	6.267	0.208	26.801	6.925	11.807	23.857
auckland	festuca_nigrescens	36.998	0.000	38.045	0.000	0.524	1.920	0.000	15.358	16.405	6.108	6.806	33.857	38.918	18.150	0.524	39.092	23.037	39.442	29.319
auckland	festuca_ovina	28.556	0.439	17.106	0.000	0.714	4.874	0.000	13.935	16.653	3.528	15.253	19.110	42.902	11.381	0.151	45.373	12.273	51.977	16.021
auckland	festuca_rubra	31.059	0.729	15.647	0.004	0.382	7.028	0.000	16.687	20.769	1.653	17.975	18.997	38.349	14.901	0.231	40.046	15.936	50.415	13.186
auckland	fragaria_ananassa	38.612	0.315	14.448	0.126	0.000	6.057	0.000	12.744	28.391	0.126	18.233	14.953	30.032	5.300	0.820	31.420	5.994	37.539	12.240
auckland	fragaria_chiloensis	19.726	1.096	21.644	1.918	0.822	27.397	0.274	34.247	13.425	1.918	25.753	18.082	24.110	18.082	0.548	23.014	18.082	23.836	7.945
auckland	galium_aparine	22.807	0.346	28.976	0.027	0.047	14.529	0.027	17.313	21.530	0.146	30.160	29.408	41.014	16.059	0.905	41.483	17.493	34.320	27.862
auckland	galium_mollugo	29.917	0.100	19.716	0.000	0.000	3.694	0.000	10.959	19.592	0.187	17.029	25.712	39.955	13.298	1.306	40.677	14.865	41.311	24.394
auckland	galium_saxatile	42.938	0.914	32.945	0.000	0.063	12.957	0.000	25.725	34.300	0.694	32.472	33.008	36.349	29.855	0.820	35.467	32.156	43.789	25.914
auckland	gaudinia_fragilis	0.781	0.195	55.469	0.000	0.000	30.469	0.000	22.656	9.180	0.000	37.500	26.953	51.758	4.688	0.586	51.367	5.859	8.789	40.625
auckland	geranium_molle	17.053	0.588	32.978	0.079	0.000	19.612	0.016	19.676	23.299	0.064	35.172	23.967	37.413	10.680	0.683	37.492	11.936	23.093	26.621
auckland	holcus_lanatus	25.357	0.516	33.146	0.089	0.047	18.718	0.000	25.329	25.718	0.216	36.906	27.653	36.390	17.141	0.554	36.465	18.657	30.798	28.103
auckland	holcus_mollis	31.281	0.579	39.116	0.000	0.000	9.687	0.000	21.440	27.557	0.096	38.074	26.322	38.036	17.194	0.444	38.537	18.584	33.230	28.155
auckland	hordeum_distichon	15.196	0.735	43.137	0.000	0.245	24.020	0.000	31.863	25.000	0.245	49.755	29.657	34.559	12.255	0.490	35.784	15.441	25.245	28.922
auckland	hypericum_androsaemum	4.792	0.287	54.491	0.000	0.000	27.633	0.000	31.478	17.303	0.000	65.022	36.958	39.512	20.689	0.689	38.852	22.439	24.591	34.577
auckland	hypericum_humifusum	19.093	0.349	43.071	0.000	0.000	15.603	0.000	23.380	24.427	0.100	40.279	32.154	40.229	20.140	0.548	39.930	22.483	30.658	32.802
auckland	hypericum_tetrapterum	16.268	0.640	40.692	0.000	0.000	14.475	0.000	24.082	32.963	0.085	44.962	27.797	35.568	19.172	0.512	35.312	20.922	31.725	26.644
auckland	hypochaeris_radicata	19.707	0.514	30.607	0.106	0.018	28.432	0.009	24.554	20.969	0.312	32.838	26.477	34.022	15.283	0.643	33.958	16.467	27.647	25.325
auckland	koeleria_spicata	4.147	0.000	14.703	0.189	10.368	1.602	0.000	21.206	9.048	32.893	1.320	29.972	37.418	17.908	0.283	37.700	19.133	32.988	22.809
auckland	lactuca_serriola	17.334	0.085	25.904	0.062	0.000	20.289	0.054	13.991	14.464	0.000	18.792	19.722	33.194	7.267	0.931	33.713	8.291	24.624	19.451
auckland	lamium_purpureum	21.603	0.225	19.744	0.004	0.008	8.082	0.000	13.071	22.376	0.089	26.262	35.256	44.449	18.098	1.409	44.895	19.515	43.680	26.514
auckland	lepidium_campestre	29.966	0.129	20.378	0.000	0.000	5.030	0.000	10.232	18.917	0.000	17.154	36.586	45.443	14.746	1.892	46.131	16.036	40.671	26.397
auckland	lepidium_didymum	3.388	0.335	32.204	0.711	0.042	25.554	0.209	22.668	13.467	0.042	35.257	28.984	33.752	14.931	1.129	34.128	16.060	23.338	26.600
auckland	leucanthemum_vulgare	30.002	0.201	14.619	0.024	0.036	4.561	0.000	10.819	14.628	0.338	15.096	27.217	44.909	16.428	1.012	46.685	17.530	54.878	19.533
auckland	lolium_arundinaceum	24.499	0.630	31.322	0.113	0.000	16.122	0.135	20.761	21.437	0.113	31.705	24.522	33.258	13.285	0.518	32.988	14.389	27.269	23.035
auckland	lolium_multiflorum	27.145	0.326	25.057	0.065	0.000	14.290	0.033	17.781	25.285	0.065	23.687	23.622	37.162	12.137	0.685	37.488	13.605	32.365	22.153
auckland	lolium_perenne	28.740	0.431	27.421	0.033	0.011	22.673	0.028	24.881	22.287	0.138	27.553	21.116	31.335	12.648	0.364	31.832	13.807	30.993	19.824
auckland	lolium_pratense	36.372	0.419	14.895	0.000	0.036	4.503	0.000	13.254	21.276	0.292	14.695	15.843	33.820	10.119	0.292	36.062	10.994	46.618	11.158
auckland	lotus_corniculatus	34.897	0.502	19.247	0.018	0.209	8.029	0.006	16.025	19.136	1.185	18.970	30.256	41.283	19.493	1.145	41.837	20.777	44.603	23.522
auckland	lotus_pedunculatus	17.904	0.469	41.726	0.000	0.000	19.433	0.000	26.190	26.289	0.025	42.836	31.344	35.931	20.838	0.469	35.462	22.589	32.528	27.398
auckland	luzula_multiflora	33.128	0.607	10.941	0.000	0.588	3.955	0.000	13.350	19.175	2.886	10.664	20.492	40.940	16.003	0.238	42.800	17.193	55.359	14.234
auckland	lysimachia_arvensis	7.638	0.319	29.251	0.558	0.000	29.464	0.097	17.368	11.724	0.027	23.722	25.405	39.078	10.279	0.656	39.628	11.183	22.038	27.683
auckland	matricaria_chamomilla	26.574	0.342	18.955	0.137	0.023	8.394	0.023	14.211	31.022	0.046	22.263	16.766	30.680	6.638	0.821	31.866	7.847	29.585	17.176
auckland	medicago_sativa	20.680	0.187	26.860	0.114	0.000	11.369	0.008	10.970	17.004	0.098	21.005	18.135	34.114	6.221	0.797	34.643	7.286	25.925	18.606
auckland	melilotus_officinalis	28.350	0.117	15.482	0.013	0.013	3.638	0.000	6.317	14.926	0.065	8.453	24.401	40.479	10.227	1.165	41.049	11.068	40.440	15.961
auckland	myosotis_discolor	32.946	0.922	30.761	0.000	0.068	15.432	0.000	23.353	28.235	0.102	39.945	26.357	33.049	12.871	0.444	33.015	13.998	29.635	22.226
auckland	oxalis_corniculata	6.325	0.243	24.942	1.216	0.000	26.556	0.269	13.137	12.638	0.064	21.741	28.630	34.046	11.063	0.960	34.225	12.202	24.763	22.650
auckland	oxybasis_rubra	43.523	0.596	12.954	0.000	0.000	4.661	0.000	11.978	26.450	0.163	17.127	6.992	18.970	1.734	0.163	20.217	2.060	26.233	6.179
auckland	petroselinum_crispum	17.845	0.481	28.090	0.192	0.000	13.372	0.096	13.131	22.607	0.048	27.850	18.855	31.217	8.995	0.914	31.554	10.197	22.607	22.703
auckland	phleum_bertolonii	11.696	0.000	59.064	0.000	0.000	18.129	0.000	38.363	29.240	0.117	69.942	26.784	33.099	15.088	0.234	33.333	16.140	24.561	22.222
auckland	phleum_pratense	34.786	0.242	14.997	0.000	0.058	3.424	0.000	12.334	17.776	0.398	13.108	21.043	39.696	12.065	0.595	41.642	12.925	50.454	15.516
auckland	phormium_tenax	4.932	0.493	41.184	0.000	0.000	36.868	0.000	33.539	15.536	0.370	47.842	33.662	30.210	32.306	1.603	28.607	32.059	32.676	23.798
auckland	picea_sitchensis	36.303	1.524	30.715	0.117	0.195	16.022	0.000	26.807	32.552	0.430	36.811	27.394	30.246	28.449	0.274	29.191	30.989	34.428	20.203
auckland	plantago_lanceolata	26.021	0.412	24.175	0.162	0.042	16.577	0.042	17.867	19.989	0.189	25.581	28.667	36.981	16.864	1.005	37.218	18.126	34.856	24.868
auckland	plantago_media	30.836	0.144	18.491	0.000	0.013	2.767	0.000	9.565	17.735	0.470	13.611	19.770	32.703	8.378	0.692	33.577	9.748	34.817	18.935
auckland	poa_annua	25.133	0.458	19.300	0.086	0.105	12.068	0.041	15.275	18.100	0.758	20.354	20.973	37.467	13.538	0.383	38.956	14.491	43.150	17.818
auckland	poa_nemoralis	29.156	0.335	21.822	0.000	0.154	2.710	0.000	12.266	21.375	1.397	16.820	21.780	39.271	12.657	0.461	40.696	14.403	42.959	21.235
auckland	poa_pratensis	32.842	0.464	15.159	0.005	0.220	4.726	0.000	13.221	20.012	0.996	13.894	17.854	37.797	11.126	0.293	39.608	12.025	47.620	13.138
auckland	poa_trivialis	31.382	0.442	25.187	0.000	0.035	8.795	0.000	18.515	24.014	0.206	26.584	21.544	37.006	13.687	0.413	37.972	15.025	42.352	18.391
auckland	prunella_vulgaris	27.896	0.258	20.290	0.105	0.072	8.913	0.000	12.405	16.034	0.397	20.571	33.172	44.169	20.026	1.095	45.059	21.475	47.672	26.262
auckland	ranunculus_bulbosus	26.911	0.552	34.246	0.000	0.000	10.870	0.000	18.267	26.767	0.061	34.696	30.139	39.416	17.695	1.246	38.925	18.962	31.242	29.179
auckland	ranunculus_repens	27.182	0.319	19.232	0.003	0.081	8.317	0.000	14.649	18.739	0.487	20.751	21.560	37.424	14.276	0.536	39.189	15.455	46.333	18.373
auckland	ranunculus_sceleratus	27.763	0.434	17.001	0.000	0.018	10.165	0.000	13.474	24.507	0.036	20.275	17.182	31.253	7.542	0.380	32.339	7.850	34.708	12.172
auckland	raphanus_raphanistrum	19.583	0.371	22.568	0.071	0.000	20.483	0.029	18.083	17.126	0.071	21.725	22.083	36.495	10.941	0.600	37.637	11.827	32.367	24.311
auckland	ribes_nigrum	30.726	0.264	14.259	0.000	0.016	4.478	0.000	11.351	22.376	0.078	16.669	15.907	33.074	8.537	0.575	35.391	9.594	44.534	13.777
auckland	rumex_acetosa	27.925	0.576	16.738	0.000	0.452	6.420	0.000	15.067	21.053	2.358	18.008	20.267	38.538	14.704	0.331	40.505	15.799	49.337	15.742
auckland	rumex_acetosella	27.092	0.505	16.664	0.068	0.254	10.518	0.006	14.954	17.437	1.088	17.318	21.203	38.788	13.438	0.724	40.623	14.472	45.626	18.525
auckland	rumex_conglomeratus	7.058	0.364	35.852	0.033	0.000	27.700	0.133	28.463	22.101	0.000	39.430	21.803	33.267	9.510	0.265	33.698	10.338	19.583	26.441
auckland	rumex_crispus	28.738	0.590	22.042	0.117	0.017	18.630	0.026	20.252	19.575	0.160	23.010	25.052	35.958	14.367	0.815	36.366	15.338	34.397	21.206
auckland	rumex_obtusifolius	30.979	0.306	24.804	0.107	0.015	9.661	0.005	17.660	24.926	0.178	27.143	30.511	37.323	19.703	1.253	37.771	21.329	40.243	25.752
auckland	sagina_procumbens	30.736	0.782	14.435	0.038	0.214	7.514	0.000	15.091	19.327	1.034	17.347	21.218	36.271	15.141	0.454	38.464	16.225	49.521	15.582
auckland	scorzoneroides_autumnalis	31.932	0.564	10.572	0.000	0.456	4.654	0.000	13.225	18.764	2.184	12.951	16.737	37.377	12.981	0.200	39.938	13.793	53.671	11.484
auckland	secale_cereale	30.329	0.047	22.113	0.000	0.000	7.277	0.000	10.376	18.873	0.094	18.451	22.676	38.545	8.451	0.704	39.343	10.329	33.615	21.878
auckland	senecio_jacobaea	19.590	0.228	4.784	0.000	0.000	2.506	0.000	3.759	46.469	0.228	4.442	16.856	23.804	9.112	1.708	25.626	11.162	31.549	23.462
auckland	senecio_vulgaris	23.352	0.412	25.121	0.089	0.036	12.760	0.044	15.898	22.517	0.157	28.109	23.005	36.779	11.614	0.767	37.546	12.740	32.152	22.622
auckland	sherardia_arvensis	4.875	0.213	38.467	0.046	0.000	25.198	0.015	16.667	14.960	0.030	40.204	37.843	49.711	20.810	1.066	48.903	22.517	28.352	35.558
auckland	silene_latifolia	27.367	0.136	19.564	0.000	0.008	6.713	0.000	10.717	16.764	0.250	18.361	24.188	41.565	10.369	1.211	42.481	11.292	38.000	21.630
auckland	sinapis_arvensis	29.305	0.309	24.476	0.022	0.000	12.503	0.044	17.420	25.733	0.176	26.792	19.074	33.186	7.938	0.419	33.848	8.953	28.842	19.140
auckland	solanum_tuberosum	30.822	0.564	15.310	0.443	0.081	11.845	0.081	13.658	27.438	0.443	21.233	22.844	31.749	10.798	0.846	32.675	11.886	34.690	16.882
auckland	sonchus_asper	22.707	0.360	25.701	0.081	0.014	21.100	0.032	19.385	19.759	0.063	26.791	23.612	33.805	11.907	0.531	34.259	12.974	28.578	22.293
auckland	sonchus_oleraceus	16.148	0.388	26.087	0.354	0.004	30.996	0.109	19.251	15.285	0.045	21.446	15.549	26.253	6.063	0.354	27.041	6.583	19.658	17.660
auckland	spergula_arvensis	30.750	0.520	13.418	0.065	0.000	9.795	0.016	14.799	20.240	0.049	15.887	16.082	35.478	9.714	0.195	37.849	10.624	47.125	14.149
auckland	stellaria_alsine	43.419	0.573	24.342	0.000	0.026	9.461	0.000	21.241	27.183	0.886	24.811	28.199	35.575	20.459	0.443	35.158	22.205	43.315	20.641
auckland	stellaria_graminea	33.364	0.376	14.141	0.000	0.074	3.656	0.000	11.337	20.236	0.439	13.046	19.652	38.238	13.493	0.499	40.066	14.867	51.467	15.325
auckland	stellaria_media	25.049	0.470	19.391	0.039	0.108	12.245	0.025	14.816	18.893	0.376	19.431	22.991	37.470	13.801	0.556	38.721	14.852	41.439	19.599
auckland	tanacetum_vulgare	30.664	0.262	9.859	0.003	0.064	2.711	0.000	7.658	20.436	0.176	10.610	16.968	36.089	8.086	0.813	38.119	9.241	46.106	14.706
auckland	taraxacum_erythrospermum	12.955	0.202	24.595	0.101	0.101	11.943	0.000	8.806	6.478	0.607	20.951	37.146	54.453	23.381	1.316	53.239	23.988	38.360	33.300
auckland	taraxacum_officinale	20.774	0.102	20.584	0.381	0.183	9.458	0.029	8.872	11.507	0.878	16.382	34.156	44.045	19.054	1.405	44.294	20.526	41.930	26.440
auckland	trifolium_pratense	26.895	0.280	16.456	0.013	0.055	6.231	0.000	11.560	15.023	0.544	16.244	29.061	45.075	17.760	1.015	46.264	18.970	51.765	21.233
auckland	trifolium_repens	22.345	0.304	18.516	0.106	0.113	10.761	0.007	12.291	15.468	0.681	18.825	28.681	42.698	17.176	0.879	43.626	18.349	46.886	21.951
auckland	tripleurospermum_inodorum	36.554	0.360	11.417	0.000	0.039	3.423	0.000	11.529	22.614	0.202	13.002	12.485	26.549	5.812	0.281	28.988	6.582	41.062	9.854
auckland	tripleurospermum_maritimum	29.016	2.652	5.915	0.000	1.377	20.296	0.000	23.712	31.056	2.142	27.792	19.684	28.557	17.440	0.255	28.812	18.511	36.104	16.369
auckland	triticum_aestivum	20.806	0.138	23.832	0.092	0.058	10.495	0.012	12.117	25.489	0.058	25.466	18.331	33.360	7.020	0.921	34.557	8.423	29.908	20.046
auckland	ulex_europaeus	7.483	0.713	51.855	0.168	0.042	34.270	0.042	33.871	14.148	0.231	58.730	29.679	37.560	20.080	0.440	38.420	21.211	23.622	36.722
auckland	ulex_minor	1.752	0.000	78.976	0.000	0.000	30.323	0.000	27.089	10.377	0.000	69.137	29.919	44.879	12.803	0.135	46.226	14.016	12.399	46.226
auckland	vaccinium_vitis_idaea	28.860	0.326	4.027	0.000	0.753	0.340	0.000	8.088	12.858	3.909	0.937	14.767	42.252	11.275	0.139	44.904	11.945	59.765	9.473
auckland	veronica_arvensis	26.260	0.376	22.885	0.023	0.023	11.813	0.011	14.333	20.182	0.091	23.261	29.886	38.940	16.294	0.946	39.669	17.708	38.039	24.036
auckland	veronica_officinalis	38.837	0.478	14.410	0.000	0.106	3.416	0.000	12.287	20.370	0.629	11.430	27.350	39.030	19.760	1.012	40.683	21.132	49.930	21.667
auckland	veronica_serpyllifolia	29.147	0.264	16.250	0.064	0.264	5.244	0.000	12.469	17.695	1.609	15.096	28.810	42.870	18.450	1.036	44.206	19.795	50.559	21.867
campbell	achillea_millefolium	20.602	0.305	9.749	0.019	0.065	4.975	0.015	8.694	10.923	0.350	12.622	9.701	15.347	4.111	0.122	14.203	4.587	18.082	7.987
campbell	achillea_ptarmica	24.861	0.306	7.007	0.000	0.033	4.128	0.000	8.772	16.396	0.081	13.794	7.236	9.939	4.486	0.033	8.877	4.788	14.985	6.839
campbell	agrostis_capillaris	19.527	0.441	10.871	0.000	0.043	7.182	0.000	10.473	15.758	0.366	17.347	8.006	11.416	5.289	0.011	10.226	5.493	15.823	8.114
campbell	agrostis_castellana	3.968	0.265	54.762	0.000	0.000	14.550	0.000	19.048	4.497	0.000	37.037	11.376	15.608	0.265	0.000	16.667	0.529	1.323	17.196
campbell	agrostis_gigantea	30.054	0.425	6.723	0.000	0.024	2.807	0.000	6.936	22.529	0.047	11.088	4.223	9.082	1.651	0.071	7.738	1.793	12.621	4.058
campbell	agrostis_stolonifera	23.522	0.859	15.969	0.000	0.017	10.375	0.000	13.010	20.972	0.262	27.272	10.085	10.990	5.236	0.000	10.466	5.498	11.804	9.390
campbell	agrostis_vinealis	38.042	1.475	7.868	0.000	0.134	7.018	0.000	13.187	29.683	0.536	17.479	8.359	11.086	7.018	0.000	9.164	7.376	14.752	6.840
campbell	aira_praecox	12.773	1.662	14.392	0.044	0.000	15.661	0.000	16.273	32.065	0.000	32.283	11.855	10.411	5.906	0.044	10.236	6.562	11.505	10.542
campbell	allium_schoenoprasum	22.574	0.549	7.773	0.000	0.198	2.921	0.000	10.123	17.545	1.735	11.089	8.256	12.648	2.833	0.088	11.989	3.030	14.295	7.905
campbell	alopecurus_geniculatus	24.325	0.698	10.172	0.019	0.038	8.530	0.000	10.040	21.061	0.094	20.249	7.530	8.964	3.888	0.019	7.983	4.133	12.512	6.284
campbell	alopecurus_pratensis	21.921	0.359	8.900	0.000	0.072	4.408	0.000	8.086	16.579	0.216	15.081	6.588	10.446	2.899	0.036	9.284	3.043	13.728	5.989
campbell	anthemis_arvensis	25.919	0.331	20.147	0.000	0.037	7.390	0.000	9.522	28.125	0.147	16.029	4.743	11.875	1.029	0.037	10.772	1.029	5.809	6.691
campbell	anthemis_cotula	6.948	0.188	26.009	0.094	0.000	15.681	0.000	12.394	13.427	0.000	27.606	8.169	16.150	1.033	0.000	15.117	1.408	8.075	10.047
campbell	anthoxanthum_odoratum	22.795	0.610	12.038	0.019	0.078	8.775	0.000	12.298	16.878	0.501	20.258	10.916	14.237	6.514	0.054	13.732	6.802	16.381	10.345
campbell	anthriscus_sylvestris	22.282	0.410	8.944	0.000	0.035	3.975	0.000	8.186	16.058	0.122	15.144	6.530	9.949	3.206	0.024	8.975	3.432	13.923	6.200
campbell	arabidopsis_thaliana	24.733	0.645	11.390	0.068	0.017	6.841	0.000	10.338	20.896	0.085	20.404	8.640	11.967	3.072	0.153	11.170	3.395	12.137	8.250
campbell	arnoseris_minima	12.230	0.000	32.014	0.000	0.000	2.158	0.000	17.266	19.424	0.000	17.266	12.230	13.669	0.360	0.000	13.669	0.719	0.360	10.791
campbell	arrhenatherum_elatius	24.383	0.734	17.790	0.000	0.000	9.986	0.000	13.229	25.902	0.078	29.594	10.306	12.402	5.096	0.007	11.703	5.396	11.055	9.800
campbell	avena_fatua	10.189	0.162	13.701	0.069	0.000	26.941	0.046	8.318	16.428	0.023	17.814	2.911	8.433	0.416	0.000	7.717	0.531	3.581	5.384
campbell	avena_sativa	15.060	0.185	10.769	0.034	0.000	12.351	0.034	8.582	16.238	0.000	15.077	4.930	9.675	1.212	0.017	9.036	1.481	8.127	6.377
campbell	avenella_flexuosa	20.893	0.464	8.365	0.000	0.130	1.862	0.000	9.579	15.136	1.120	10.834	7.448	12.264	5.097	0.012	10.373	5.472	17.980	7.073
campbell	barbarea_verna	4.900	0.181	21.416	0.000	0.000	15.245	0.000	16.878	13.067	0.363	38.838	15.426	20.690	4.174	0.000	21.597	5.626	16.878	16.152
campbell	bellis_perennis	15.474	0.462	16.349	0.022	0.026	10.896	0.000	12.198	18.921	0.167	28.260	10.083	12.743	4.252	0.031	12.352	4.648	10.426	9.982
campbell	brassica_napus	13.218	0.232	15.899	0.000	0.000	7.791	0.000	12.035	22.530	0.000	26.415	3.927	8.361	1.014	0.021	7.622	1.182	6.630	6.651
campbell	brassica_oleracea	6.461	0.192	20.192	0.299	0.021	11.429	0.043	9.488	8.849	0.000	21.834	7.783	13.838	1.940	0.064	13.241	2.175	9.872	9.957
campbell	bromus_hordeaceus	14.310	0.461	15.382	0.023	0.000	19.415	0.023	11.038	16.085	0.000	22.030	6.245	10.301	2.293	0.012	9.886	2.374	6.752	8.584
campbell	bromus_lithobius	0.000	0.000	10.811	0.000	0.000	40.541	0.000	24.324	0.000	0.000	5.405	2.703	13.514	0.000	0.000	13.514	0.000	0.000	29.730
campbell	calluna_vulgaris	20.491	0.530	10.126	0.000	0.077	5.301	0.000	9.981	13.012	0.553	13.637	9.204	12.242	5.533	0.015	11.215	5.941	17.183	8.101
campbell	capsella_bursa_pastoris	19.339	0.295	11.074	0.039	0.028	8.646	0.018	7.057	15.447	0.124	14.391	6.275	11.995	2.318	0.050	10.960	2.460	11.362	6.300
campbell	cardamine_flexuosa	15.841	0.295	20.273	0.045	0.000	10.432	0.023	12.955	17.614	0.114	31.205	14.750	15.409	7.818	0.023	15.023	8.545	14.659	13.909
campbell	cardamine_hirsuta	9.436	0.502	15.130	0.054	0.000	11.768	0.000	12.351	16.188	0.014	26.546	13.802	21.245	4.596	0.163	20.472	5.125	17.733	12.934
campbell	centaurea_cyanus	19.581	0.265	10.374	0.027	0.000	5.320	0.000	7.761	17.034	0.000	16.185	7.827	13.996	1.672	0.066	12.881	2.016	11.595	7.880
campbell	centaurea_nigra	11.158	0.533	32.091	0.000	0.000	17.097	0.000	19.973	14.274	0.000	48.948	18.056	16.671	9.747	0.000	16.991	10.413	15.499	17.710
campbell	centaurea_scabiosa	22.571	0.080	10.735	0.000	0.000	2.520	0.000	6.795	18.615	0.096	12.953	6.173	9.156	2.680	0.016	9.060	2.887	7.067	6.508
campbell	cerastium_fontanum	24.111	0.761	11.316	0.000	0.094	7.334	0.000	10.610	18.936	0.761	21.552	10.623	14.674	6.522	0.056	12.795	6.822	20.590	8.364
campbell	cerastium_glomeratum	7.870	0.401	18.453	0.061	0.000	18.830	0.000	12.018	14.487	0.024	26.627	10.862	16.689	3.163	0.036	16.129	3.674	10.935	12.663
campbell	cerastium_holosteoides	22.892	0.531	5.710	0.006	0.019	2.612	0.000	7.129	18.498	0.305	7.771	6.157	9.903	3.513	0.000	8.912	3.578	12.606	5.671
campbell	cirsium_arvense	20.390	0.281	11.685	0.000	0.013	5.928	0.000	8.963	13.385	0.051	17.532	7.247	11.647	2.779	0.056	10.877	3.009	12.184	7.436
campbell	cirsium_palustre	24.448	0.427	10.197	0.000	0.012	5.384	0.000	8.593	16.676	0.066	16.479	8.802	11.124	5.659	0.016	10.213	5.917	14.551	8.408
campbell	cirsium_vulgare	17.899	0.346	11.551	0.055	0.005	13.550	0.015	10.066	12.828	0.075	18.968	8.819	14.110	3.408	0.085	13.507	3.663	13.412	9.052
campbell	cynosurus_cristatus	20.335	0.631	19.573	0.000	0.000	12.301	0.000	12.367	23.819	0.109	31.853	13.869	14.348	6.902	0.044	14.000	7.185	13.934	11.997
campbell	cystopteris_fragilis	27.760	0.361	8.653	0.090	0.346	2.614	0.000	8.983	10.605	2.403	5.678	11.041	13.790	6.129	0.030	13.054	6.204	16.359	8.743
campbell	cytisus_scoparius	10.131	0.372	23.801	0.026	0.000	12.670	0.000	18.697	16.440	0.013	34.509	10.721	13.106	4.104	0.115	12.593	4.386	8.259	12.529
campbell	dactylis_glomerata	17.979	0.329	15.002	0.026	0.008	9.537	0.000	11.954	13.514	0.097	21.397	9.001	14.058	3.661	0.082	13.537	3.895	12.690	10.152
campbell	deschampsia_cespitosa	19.888	0.440	8.085	0.003	0.297	3.138	0.000	8.225	15.413	1.473	13.151	7.614	11.967	4.947	0.003	10.347	5.111	18.059	7.286
campbell	digitalis_purpurea	20.882	0.371	18.413	0.054	0.000	11.683	0.000	15.963	18.279	0.035	28.171	13.227	14.563	6.690	0.104	14.063	7.195	13.098	12.227
campbell	draba_verna	19.767	0.393	12.232	0.000	0.000	6.297	0.000	10.405	18.242	0.045	18.771	7.943	14.225	2.552	0.181	13.546	2.764	12.504	8.411
campbell	elymus_repens	26.047	0.484	7.785	0.005	0.005	5.084	0.000	7.888	19.044	0.098	13.734	5.130	8.356	2.599	0.015	7.291	2.676	11.701	4.796
campbell	empetrum_rubrum	40.909	1.136	46.591	0.000	11.364	9.091	0.000	34.091	26.136	13.636	10.227	13.636	7.955	9.091	0.000	9.091	10.227	13.636	5.682
campbell	epilobium_roseum	17.343	0.646	11.255	0.000	0.000	4.151	0.000	9.317	40.406	0.369	21.310	7.103	8.579	4.244	0.000	8.118	3.690	7.934	6.365
campbell	epilobium_tetragonum	6.017	0.313	20.891	0.000	0.000	8.336	0.000	12.764	22.923	0.026	32.847	6.694	10.966	2.006	0.052	10.211	2.162	7.033	9.195
campbell	erica_scoparia	0.460	0.000	55.287	0.000	0.000	23.448	0.000	26.092	0.805	0.115	53.103	6.782	16.322	0.345	0.000	15.632	0.345	0.345	21.264
campbell	erythranthe_guttata	12.767	0.119	21.502	0.040	0.040	17.036	0.000	14.229	8.024	0.277	23.874	11.739	14.111	4.150	0.119	13.755	4.466	8.893	12.213
campbell	festuca_bromoides	1.108	0.623	15.409	0.208	0.000	33.830	0.104	13.677	10.249	0.000	28.255	5.367	9.453	1.697	0.035	9.384	1.801	3.982	10.145
campbell	festuca_nigrescens	21.990	0.000	20.593	0.000	0.175	1.571	0.000	9.075	17.976	3.665	6.283	18.150	18.848	6.981	0.000	17.103	7.679	14.834	13.787
campbell	festuca_ovina	21.019	0.439	11.038	0.000	0.124	4.242	0.000	8.471	16.049	1.387	13.509	7.674	13.468	3.926	0.000	11.820	4.146	16.845	7.372
campbell	festuca_rubra	23.164	0.729	9.267	0.000	0.124	6.166	0.000	9.543	18.135	0.578	16.505	8.903	12.155	5.660	0.022	10.622	6.011	17.437	6.784
campbell	fragaria_ananassa	28.770	0.315	9.653	0.063	0.000	5.174	0.000	8.454	28.580	0.000	16.719	3.407	7.066	0.757	0.063	6.246	0.820	7.823	3.785
campbell	fragaria_chiloensis	10.137	1.096	11.781	0.548	0.274	17.534	0.274	20.822	13.425	0.822	17.534	10.685	5.479	6.849	0.000	4.932	8.219	7.123	4.658
campbell	galium_aparine	13.552	0.346	16.987	0.013	0.007	11.866	0.013	13.153	15.667	0.057	26.388	9.671	16.658	3.462	0.076	15.740	3.921	13.881	11.380
campbell	galium_mollugo	22.888	0.100	10.561	0.000	0.000	3.346	0.000	8.994	15.524	0.062	16.034	8.397	15.039	3.583	0.050	13.708	3.831	14.193	9.740
campbell	galium_saxatile	20.870	0.914	18.916	0.000	0.032	11.728	0.000	14.691	27.617	0.252	29.950	15.731	15.069	10.939	0.000	14.943	11.633	16.583	13.840
campbell	gaudinia_fragilis	0.195	0.195	36.914	0.000	0.000	21.875	0.000	15.234	6.445	0.000	27.344	8.008	20.898	1.172	0.000	19.336	1.172	1.367	16.406
campbell	geranium_molle	8.153	0.588	19.978	0.032	0.000	15.893	0.000	13.048	20.073	0.048	29.402	8.503	14.336	2.050	0.032	13.986	2.257	9.027	10.601
campbell	holcus_lanatus	13.160	0.516	18.845	0.070	0.019	14.925	0.000	15.023	19.615	0.070	31.629	10.714	13.939	5.563	0.023	13.385	5.746	11.362	12.380
campbell	holcus_mollis	19.336	0.579	21.652	0.000	0.000	9.031	0.000	18.719	22.520	0.077	36.048	9.900	12.543	5.693	0.000	11.926	5.982	10.633	12.447
campbell	hordeum_distichon	8.333	0.735	31.618	0.000	0.000	19.363	0.000	12.745	18.627	0.000	48.039	11.029	13.480	0.980	0.000	12.500	1.225	9.559	15.196
campbell	hypericum_androsaemum	0.861	0.287	35.954	0.000	0.000	23.702	0.000	20.545	13.228	0.000	55.925	16.069	17.418	5.108	0.029	17.733	5.509	9.727	17.848
campbell	hypericum_humifusum	6.082	0.349	26.072	0.000	0.000	13.659	0.000	15.503	17.896	0.000	35.693	14.257	15.753	6.879	0.050	15.952	7.079	11.316	15.454
campbell	hypericum_tetrapterum	3.629	0.640	25.705	0.000	0.000	12.724	0.000	12.425	25.448	0.043	42.015	13.194	13.962	5.465	0.000	14.304	6.149	9.991	13.621
campbell	hypochaeris_radicata	9.445	0.514	14.755	0.069	0.009	21.396	0.005	12.690	16.926	0.110	26.972	10.726	14.218	4.672	0.023	13.924	5.062	12.254	11.203
campbell	koeleria_spicata	3.676	0.000	8.200	0.000	3.676	1.131	0.000	8.294	5.184	19.887	0.848	16.494	20.735	6.786	0.094	19.604	6.786	18.567	11.593
campbell	lactuca_serriola	11.075	0.085	13.952	0.047	0.000	14.185	0.031	8.035	9.834	0.000	15.333	4.940	12.983	1.016	0.054	12.293	1.225	9.376	6.631
campbell	lamium_purpureum	14.204	0.225	11.300	0.000	0.004	7.174	0.000	9.930	17.682	0.043	23.983	10.505	18.855	2.477	0.120	18.012	2.904	16.910	9.127
campbell	lepidium_campestre	15.176	0.129	12.038	0.000	0.000	4.471	0.000	11.522	16.638	0.000	15.950	10.318	17.627	2.709	0.301	17.197	3.310	17.025	8.598
campbell	lepidium_didymum	0.920	0.335	21.372	0.460	0.000	18.277	0.084	8.197	9.536	0.000	29.611	13.593	16.688	3.430	0.042	16.939	3.680	10.832	12.338
campbell	leucanthemum_vulgare	23.801	0.201	8.621	0.015	0.006	3.968	0.000	8.298	13.041	0.075	13.991	10.274	16.072	4.165	0.120	15.036	4.621	19.423	8.280
campbell	lolium_arundinaceum	15.087	0.630	18.509	0.045	0.000	12.385	0.068	12.249	19.703	0.045	27.584	9.908	13.826	3.085	0.068	13.578	3.400	8.782	10.561
campbell	lolium_multiflorum	16.085	0.326	14.551	0.000	0.000	11.158	0.000	9.331	24.894	0.065	21.762	8.483	13.507	2.904	0.033	12.822	3.263	9.299	10.114
campbell	lolium_perenne	18.389	0.431	14.790	0.028	0.006	17.517	0.011	10.296	20.476	0.077	23.788	8.308	11.737	3.787	0.033	11.030	3.920	10.003	8.629
campbell	lolium_pratense	27.639	0.419	8.970	0.000	0.000	3.920	0.000	7.329	20.109	0.091	13.801	6.253	9.243	3.974	0.000	8.405	3.938	12.179	5.305
campbell	lotus_corniculatus	24.981	0.502	11.581	0.009	0.046	6.703	0.000	10.442	15.268	0.449	16.945	11.704	15.954	6.106	0.123	15.265	6.494	18.641	10.054
campbell	lotus_pedunculatus	6.486	0.469	25.450	0.000	0.000	16.030	0.000	16.252	19.507	0.049	37.559	15.117	14.501	6.510	0.049	14.525	6.732	11.344	14.279
campbell	luzula_multiflora	25.321	0.607	5.747	0.000	0.160	3.551	0.000	8.181	16.440	1.113	10.285	9.352	13.408	6.257	0.049	11.635	6.495	19.685	7.326
campbell	lysimachia_arvensis	2.588	0.319	17.643	0.425	0.000	20.053	0.027	8.914	9.251	0.000	17.572	7.816	16.500	2.047	0.044	15.862	2.268	8.985	11.094
campbell	matricaria_chamomilla	16.743	0.342	11.177	0.114	0.000	6.775	0.000	7.596	23.631	0.023	20.826	4.676	9.603	1.391	0.000	9.170	1.665	7.345	6.501
campbell	medicago_sativa	12.857	0.187	16.947	0.106	0.000	8.872	0.008	8.156	12.011	0.041	17.712	4.839	11.222	1.569	0.049	10.604	1.781	8.343	6.546
campbell	melilotus_officinalis	19.741	0.117	8.932	0.000	0.000	3.068	0.000	4.479	11.366	0.026	7.534	5.152	16.065	1.683	0.091	14.602	1.877	16.388	5.359
campbell	myosotis_discolor	17.515	0.922	18.300	0.000	0.034	13.315	0.000	17.958	28.030	0.000	35.439	10.516	12.257	2.970	0.000	11.164	3.243	9.560	10.720
campbell	oxalis_corniculata	2.932	0.243	12.932	0.845	0.000	17.759	0.102	6.146	8.784	0.013	16.812	11.985	15.416	2.151	0.102	14.763	2.497	11.639	9.334
campbell	oxybasis_rubra	33.008	0.596	8.618	0.000	0.000	4.119	0.000	8.455	26.016	0.054	17.073	1.518	2.981	0.217	0.000	2.710	0.271	3.523	1.897
campbell	petroselinum_crispum	8.033	0.481	18.134	0.144	0.000	10.149	0.048	10.342	15.248	0.096	23.906	7.359	11.111	1.539	0.048	11.496	2.165	7.600	9.235
campbell	phleum_bertolonii	4.327	0.000	46.667	0.000	0.000	17.193	0.000	14.737	23.392	0.000	67.485	10.877	11.345	2.573	0.000	12.515	2.924	10.292	10.058
campbell	phleum_pratense	27.353	0.242	9.228	0.000	0.009	3.115	0.000	7.738	16.675	0.090	12.580	7.362	12.687	3.629	0.063	11.515	3.750	15.484	6.650
campbell	phormium_tenax	2.713	0.493	29.470	0.000	0.000	27.374	0.000	9.988	11.344	0.000	34.402	18.989	18.249	13.810	0.123	18.866	12.824	17.879	13.194
campbell	picea_sitchensis	16.647	1.524	17.976	0.000	0.000	13.638	0.000	24.932	23.369	0.078	33.959	14.615	12.192	11.020	0.000	11.411	12.192	13.951	12.388
campbell	plantago_lanceolata	17.078	0.412	13.558	0.125	0.025	12.784	0.019	11.068	14.391	0.075	21.457	11.202	16.232	4.490	0.103	15.847	4.877	14.678	10.667
campbell	plantago_media	22.028	0.144	11.392	0.000	0.000	2.584	0.000	6.603	13.467	0.130	13.050	7.608	11.014	2.962	0.013	10.622	3.158	9.670	7.582
campbell	poa_annua	18.509	0.458	11.359	0.053	0.041	9.558	0.004	9.003	15.631	0.210	17.623	8.500	13.189	4.250	0.034	12.308	4.509	14.333	7.971
campbell	poa_nemoralis	21.947	0.335	12.643	0.000	0.028	2.626	0.000	11.106	18.120	0.391	16.262	7.614	11.931	4.610	0.028	10.659	4.876	12.867	9.556
campbell	poa_pratensis	24.606	0.464	8.573	0.005	0.083	4.120	0.000	8.007	18.523	0.308	12.845	6.942	11.458	3.735	0.039	9.925	3.876	15.252	5.805
campbell	poa_trivialis	21.704	0.442	14.777	0.000	0.006	7.745	0.000	11.441	22.140	0.094	24.592	8.700	11.388	4.403	0.024	10.504	4.639	12.308	8.582
campbell	prunella_vulgaris	19.846	0.258	11.765	0.083	0.019	7.412	0.000	9.915	11.397	0.103	17.967	13.339	18.444	5.248	0.130	17.861	5.770	18.458	11.340
campbell	ranunculus_bulbosus	15.366	0.552	21.353	0.000	0.000	9.399	0.000	12.464	23.212	0.020	31.610	11.770	16.592	4.025	0.020	16.101	4.597	12.771	11.790
campbell	ranunculus_repens	20.134	0.319	11.520	0.000	0.022	7.194	0.000	10.574	14.825	0.143	18.828	8.968	12.047	4.875	0.028	11.188	5.182	14.010	8.599
campbell	ranunculus_sceleratus	18.665	0.434	11.322	0.000	0.000	8.356	0.000	7.018	19.931	0.018	18.322	4.142	9.568	0.959	0.054	8.392	0.940	10.364	4.124
campbell	raphanus_raphanistrum	14.984	0.371	13.712	0.043	0.000	14.526	0.014	8.185	12.927	0.029	17.269	8.913	14.355	2.600	0.014	13.755	3.185	8.827	10.870
campbell	ribes_nigrum	23.060	0.264	7.775	0.000	0.000	4.105	0.000	8.179	17.727	0.000	15.923	5.582	8.786	2.426	0.000	7.930	2.628	10.900	5.582
campbell	rumex_acetosa	20.654	0.576	9.575	0.000	0.110	5.698	0.000	9.372	16.340	0.804	16.539	8.977	12.477	5.417	0.014	11.186	5.691	16.614	7.601
campbell	rumex_acetosella	20.128	0.505	8.957	0.045	0.084	8.345	0.003	10.644	13.741	0.338	14.343	8.441	12.553	4.362	0.061	11.477	4.678	15.032	8.074
campbell	rumex_conglomeratus	0.961	0.364	22.797	0.000	0.000	20.775	0.000	12.028	18.191	0.000	33.433	8.052	12.061	2.187	0.000	12.127	2.386	6.329	10.669
campbell	rumex_crispus	20.421	0.590	12.311	0.074	0.004	13.916	0.004	9.779	17.251	0.061	19.441	8.933	14.627	3.205	0.087	13.855	3.565	13.270	8.786
campbell	rumex_obtusifolius	19.005	0.306	14.257	0.092	0.010	8.163	0.005	11.225	19.714	0.061	25.171	11.745	15.046	5.279	0.112	14.491	5.635	15.215	10.909
campbell	sagina_procumbens	22.794	0.782	8.598	0.025	0.050	6.442	0.000	9.745	15.998	0.290	15.772	9.468	11.737	5.282	0.013	10.754	5.598	16.074	7.665
campbell	scorzoneroides_autumnalis	25.259	0.564	6.304	0.000	0.069	4.233	0.000	7.698	17.158	0.829	12.261	7.589	10.598	5.071	0.013	9.213	5.149	16.950	5.657
campbell	secale_cereale	19.765	0.047	11.690	0.000	0.000	5.634	0.000	12.676	18.075	0.047	16.056	5.962	12.958	1.784	0.000	12.300	2.113	10.563	7.371
campbell	senecio_jacobaea	6.150	0.228	1.936	0.000	0.000	2.506	0.000	2.733	8.314	0.228	4.100	4.897	5.923	2.164	0.000	5.239	2.620	6.036	6.264
campbell	senecio_vulgaris	16.282	0.412	15.833	0.052	0.008	10.649	0.028	11.060	18.168	0.052	24.673	7.305	12.530	2.605	0.044	11.997	2.843	10.265	8.670
campbell	sherardia_arvensis	0.884	0.213	23.248	0.046	0.000	19.363	0.000	11.213	12.477	0.030	31.825	16.103	26.843	2.986	0.076	26.554	3.961	14.321	16.499
campbell	silene_latifolia	18.928	0.136	11.511	0.000	0.000	5.532	0.000	8.772	12.389	0.129	15.962	7.076	14.153	1.741	0.182	13.040	2.066	13.911	7.046
campbell	sinapis_arvensis	19.096	0.309	14.862	0.000	0.000	10.187	0.022	9.283	22.580	0.066	23.330	6.373	11.356	2.029	0.044	10.673	2.249	8.137	8.269
campbell	solanum_tuberosum	18.695	0.564	9.831	0.282	0.000	9.226	0.040	7.977	24.940	0.161	17.969	8.098	12.006	2.135	0.161	11.563	2.498	10.878	7.454
campbell	sonchus_asper	15.441	0.360	14.928	0.036	0.009	15.590	0.009	9.706	16.756	0.036	22.500	8.855	13.537	3.012	0.045	12.839	3.354	9.697	9.508
campbell	sonchus_oleraceus	10.919	0.388	13.245	0.238	0.004	19.180	0.049	7.624	13.109	0.026	16.929	5.237	9.562	1.418	0.011	9.384	1.561	5.923	7.247
campbell	spergula_arvensis	23.603	0.520	8.577	0.032	0.000	8.090	0.000	8.317	17.105	0.049	13.613	6.140	9.227	3.444	0.000	8.220	3.509	11.810	6.790
campbell	stellaria_alsine	28.799	0.573	14.256	0.000	0.000	8.653	0.000	10.373	23.430	0.235	23.117	12.796	14.673	6.959	0.000	13.917	7.323	16.784	10.685
campbell	stellaria_graminea	25.348	0.376	8.288	0.000	0.015	3.411	0.000	7.670	16.423	0.093	12.566	8.009	11.713	4.449	0.026	10.682	4.676	15.857	6.940
campbell	stellaria_media	18.165	0.470	11.080	0.032	0.029	9.724	0.011	8.860	15.676	0.108	16.831	8.598	13.977	3.460	0.047	13.102	3.826	14.120	8.365
campbell	tanacetum_vulgare	22.573	0.262	5.227	0.003	0.013	2.468	0.000	6.856	13.038	0.043	10.153	5.519	9.326	1.896	0.067	8.535	2.158	11.912	5.415
campbell	taraxacum_erythrospermum	7.794	0.202	16.498	0.000	0.101	8.401	0.000	7.794	5.972	0.101	18.320	11.842	23.279	1.822	0.202	21.761	2.632	21.356	11.943
campbell	taraxacum_officinale	15.138	0.102	11.771	0.278	0.073	7.152	0.022	7.562	7.613	0.381	14.201	12.312	20.343	4.055	0.132	19.479	4.524	18.359	10.512
campbell	trifolium_pratense	19.800	0.280	9.785	0.011	0.015	5.284	0.000	8.405	11.494	0.195	14.497	11.318	17.240	4.741	0.130	16.146	5.172	20.269	8.762
campbell	trifolium_repens	16.116	0.304	10.577	0.079	0.038	8.553	0.002	8.555	11.247	0.220	15.964	11.590	17.377	4.367	0.088	16.568	4.784	18.660	9.302
campbell	tripleurospermum_inodorum	29.719	0.360	6.852	0.000	0.017	3.142	0.000	6.414	20.972	0.084	12.648	3.772	6.363	1.523	0.011	5.616	1.636	7.476	3.766
campbell	tripleurospermum_maritimum	18.052	2.652	2.754	0.000	0.714	17.389	0.000	14.992	21.112	0.663	22.132	11.627	9.230	4.793	0.000	9.485	4.793	12.953	9.638
campbell	triticum_aestivum	10.990	0.138	14.476	0.058	0.046	7.871	0.012	9.689	16.133	0.046	23.153	4.557	9.850	1.036	0.035	9.287	1.231	8.182	6.870
campbell	ulex_europaeus	1.970	0.713	35.234	0.126	0.000	27.688	0.021	23.098	9.704	0.063	47.914	13.666	14.504	6.498	0.084	14.861	6.707	8.971	16.495
campbell	ulex_minor	0.539	0.000	54.043	0.000	0.000	25.472	0.000	31.132	4.178	0.000	55.526	12.399	14.151	2.965	0.000	15.229	3.504	3.639	19.407
campbell	vaccinium_vitis_idaea	24.872	0.326	1.305	0.000	0.229	0.337	0.000	5.332	10.778	1.649	0.989	6.772	11.993	5.276	0.010	10.167	5.433	20.241	4.756
campbell	veronica_arvensis	17.149	0.376	13.831	0.023	0.011	9.464	0.000	9.692	15.678	0.057	20.023	11.186	16.283	3.535	0.103	15.735	3.945	14.880	9.806
campbell	veronica_officinalis	29.143	0.478	7.507	0.000	0.030	3.185	0.000	9.319	15.658	0.136	11.146	11.631	14.293	6.904	0.155	13.716	7.408	16.947	9.891
campbell	veronica_serpyllifolia	20.058	0.264	9.225	0.045	0.091	4.681	0.000	8.598	13.496	0.527	14.187	11.342	16.323	4.917	0.073	15.241	5.371	19.795	9.116
crozet	achillea_millefolium	18.643	0.024	29.853	0.244	0.006	16.918	0.063	6.232	5.968	0.046	17.499	2.719	7.356	0.357	0.329	6.988	0.381	2.243	4.415
crozet	achillea_ptarmica	24.680	0.019	26.081	0.000	0.000	21.059	0.000	8.537	8.427	0.005	22.613	2.544	6.792	0.268	0.091	6.352	0.277	1.751	3.578
crozet	agrostis_capillaris	20.559	0.029	29.692	0.029	0.000	23.148	0.011	7.236	7.920	0.025	19.656	3.862	8.763	0.728	0.047	8.383	0.739	3.030	4.987
crozet	agrostis_castellana	2.646	0.000	79.894	0.000	0.000	44.180	0.000	10.053	2.910	0.000	23.810	1.852	12.169	0.000	0.000	10.847	0.000	0.000	4.762
crozet	agrostis_gigantea	21.632	0.024	18.660	0.047	0.000	18.070	0.024	3.515	7.172	0.071	18.047	1.085	3.491	0.047	0.094	3.373	0.071	1.557	1.463
crozet	agrostis_stolonifera	12.606	0.028	41.819	0.017	0.000	34.426	0.017	7.125	9.880	0.028	25.958	3.090	8.952	0.421	0.034	8.463	0.438	2.288	4.303
crozet	agrostis_vinealis	8.896	0.134	23.067	0.000	0.000	26.375	0.000	9.745	9.432	0.045	26.732	5.990	13.366	0.715	0.000	12.964	0.671	3.308	7.465
crozet	aira_praecox	0.087	0.044	39.195	0.306	0.000	45.494	0.175	9.361	14.392	0.000	44.094	5.774	14.173	0.350	0.044	13.255	0.219	2.012	8.311
crozet	allium_schoenoprasum	11.440	0.088	30.149	0.110	0.044	17.830	0.000	7.861	6.917	0.351	20.466	1.866	7.312	0.791	0.373	6.610	0.856	4.436	1.823
crozet	alopecurus_geniculatus	20.249	0.038	26.212	0.038	0.000	26.986	0.038	5.831	8.945	0.000	21.532	2.623	7.096	0.321	0.019	6.699	0.321	1.774	3.737
crozet	alopecurus_pratensis	20.220	0.024	27.635	0.000	0.036	20.939	0.000	6.121	8.277	0.048	19.478	1.581	4.851	0.180	0.072	4.624	0.192	1.581	2.384
crozet	anthemis_arvensis	3.713	0.000	40.919	0.000	0.000	27.721	0.000	4.890	8.860	0.000	27.868	0.331	4.007	0.037	0.074	3.493	0.037	1.471	1.176
crozet	anthemis_cotula	3.005	0.000	50.704	0.563	0.000	35.023	0.282	4.507	7.230	0.000	20.094	0.469	6.479	0.094	0.000	6.009	0.094	0.845	4.225
crozet	anthoxanthum_odoratum	16.801	0.019	32.149	0.047	0.000	25.712	0.023	7.190	8.305	0.074	21.882	5.209	11.514	1.022	0.117	11.055	1.045	4.188	6.825
crozet	anthriscus_sylvestris	22.369	0.014	27.053	0.000	0.003	21.490	0.000	6.057	8.060	0.010	19.914	1.760	5.449	0.191	0.118	5.098	0.198	1.885	2.427
crozet	arabidopsis_thaliana	9.523	0.000	35.665	0.068	0.017	28.993	0.034	6.637	9.693	0.000	27.975	1.901	5.721	0.119	0.424	5.296	0.119	1.341	3.361
crozet	arnoseris_minima	0.360	0.000	67.986	0.000	0.000	27.338	0.000	11.151	7.554	0.000	53.237	0.000	10.072	0.000	0.000	8.273	0.000	0.000	1.439
crozet	arrhenatherum_elatius	3.977	0.043	47.833	0.014	0.000	37.014	0.007	6.536	11.782	0.007	31.219	2.238	7.869	0.185	0.078	7.406	0.185	1.910	3.350
crozet	avena_fatua	4.760	0.000	31.169	0.716	0.000	23.937	0.300	1.779	7.070	0.000	15.250	0.416	2.426	0.069	0.000	2.264	0.069	0.693	1.109
crozet	avena_sativa	7.908	0.000	37.187	0.404	0.000	23.624	0.067	6.495	8.615	0.017	26.687	0.370	2.238	0.050	0.118	2.103	0.067	1.212	0.555
crozet	avenella_flexuosa	23.089	0.020	23.598	0.008	0.004	17.919	0.000	6.662	7.529	0.118	17.548	4.005	9.155	0.725	0.049	8.711	0.754	3.732	4.767
crozet	barbarea_verna	0.544	0.000	63.702	0.181	0.000	41.924	0.000	8.167	9.982	0.000	34.301	1.089	8.530	0.000	0.544	7.441	0.181	0.907	3.630
crozet	bellis_perennis	2.854	0.009	49.490	0.176	0.009	35.621	0.053	8.056	10.962	0.026	31.642	2.814	8.975	0.303	0.141	8.495	0.281	2.528	5.017
crozet	brassica_napus	3.568	0.021	48.142	0.063	0.000	38.155	0.063	7.221	12.627	0.000	34.734	0.655	1.858	0.021	0.127	1.541	0.021	0.802	0.655
crozet	brassica_oleracea	3.369	0.021	51.983	0.789	0.000	31.642	0.256	6.631	8.273	0.000	28.038	0.768	4.989	0.128	0.341	4.606	0.128	1.386	1.599
crozet	bromus_hordeaceus	1.947	0.012	39.705	0.311	0.000	30.338	0.242	5.185	7.904	0.000	24.058	0.841	4.332	0.035	0.046	4.067	0.046	0.853	2.408
crozet	bromus_lithobius	0.000	0.000	16.216	0.000	0.000	10.811	2.703	0.000	0.000	0.000	2.703	0.000	0.000	0.000	0.000	0.000	0.000	0.000	0.000
crozet	calluna_vulgaris	20.491	0.030	29.386	0.006	0.000	19.113	0.015	7.232	7.253	0.071	18.554	4.403	10.715	0.842	0.045	10.231	0.791	4.555	5.498
crozet	capsella_bursa_pastoris	14.622	0.032	31.178	0.185	0.000	20.907	0.096	4.643	7.359	0.028	20.410	1.340	4.703	0.174	0.171	4.398	0.174	1.994	1.770
crozet	cardamine_flexuosa	4.773	0.023	58.909	0.023	0.000	38.841	0.000	11.432	10.500	0.023	33.636	7.932	13.773	1.250	0.182	13.136	1.341	5.409	7.523
crozet	cardamine_hirsuta	1.085	0.054	47.682	0.163	0.000	34.721	0.027	6.982	8.216	0.000	32.375	2.495	8.311	0.163	0.325	7.958	0.176	2.386	4.718
crozet	centaurea_cyanus	8.477	0.000	37.185	0.080	0.000	23.202	0.013	5.890	8.981	0.013	28.217	0.491	3.462	0.066	0.305	3.330	0.066	1.260	1.844
crozet	centaurea_nigra	2.743	0.000	70.120	0.000	0.000	50.812	0.000	12.437	9.667	0.027	29.028	3.915	11.372	0.453	0.027	10.333	0.506	2.370	5.459
crozet	centaurea_scabiosa	14.452	0.016	36.864	0.000	0.000	19.222	0.000	5.551	9.124	0.048	24.007	0.526	3.063	0.175	0.096	2.823	0.191	2.967	0.255
crozet	cerastium_fontanum	15.916	0.025	28.217	0.012	0.000	25.228	0.050	7.465	8.719	0.056	19.479	5.374	11.803	0.687	0.106	11.284	0.712	3.757	6.728
crozet	cerastium_glomeratum	2.433	0.012	48.680	0.292	0.012	34.838	0.170	6.106	7.809	0.000	26.359	2.238	6.690	0.316	0.097	6.204	0.316	2.190	3.309
crozet	cerastium_holosteoides	25.569	0.019	19.872	0.039	0.000	15.775	0.032	5.684	7.343	0.032	21.077	2.554	6.792	0.570	0.013	6.293	0.609	2.943	2.923
crozet	cirsium_arvense	16.174	0.015	36.390	0.026	0.000	23.503	0.013	6.774	7.774	0.008	22.340	1.115	4.039	0.166	0.146	3.776	0.179	1.470	2.012
crozet	cirsium_palustre	22.113	0.021	33.792	0.000	0.000	23.451	0.004	7.874	8.367	0.012	22.721	3.500	8.556	0.611	0.086	8.285	0.587	4.185	4.243
crozet	cirsium_vulgare	8.361	0.020	33.747	0.288	0.000	24.936	0.083	6.112	7.011	0.010	21.219	1.916	6.253	0.248	0.268	5.952	0.293	1.921	3.658
crozet	cynosurus_cristatus	3.244	0.022	53.625	0.022	0.000	38.101	0.022	8.774	11.518	0.022	32.680	2.983	9.993	0.348	0.109	9.449	0.305	3.941	4.354
crozet	cystopteris_fragilis	20.550	0.045	27.610	0.616	0.045	8.623	0.030	9.779	4.612	0.526	12.213	6.610	15.908	1.322	0.105	15.007	1.472	6.865	8.713
crozet	cytisus_scoparius	0.654	0.013	58.348	0.141	0.000	44.742	0.026	10.144	10.977	0.000	35.253	4.039	11.375	0.372	0.244	10.952	0.423	1.603	8.271
crozet	dactylis_glomerata	12.878	0.013	40.044	0.082	0.003	27.888	0.041	6.372	7.574	0.015	22.474	2.119	6.343	0.288	0.199	5.961	0.324	1.892	3.382
crozet	deschampsia_cespitosa	21.979	0.021	26.046	0.031	0.063	19.232	0.003	8.305	7.677	0.272	18.289	4.346	9.394	0.827	0.010	8.888	0.810	3.795	5.530
crozet	digitalis_purpurea	4.206	0.015	49.028	0.228	0.000	35.979	0.020	11.515	10.649	0.005	32.001	7.432	15.414	1.014	0.317	15.053	1.014	3.548	11.287
crozet	draba_verna	3.836	0.091	37.738	0.015	0.000	27.152	0.000	7.868	8.774	0.000	31.063	0.740	4.259	0.060	0.453	3.926	0.045	0.619	2.507
crozet	elymus_repens	23.212	0.015	21.133	0.036	0.005	18.854	0.005	3.586	7.641	0.010	16.975	1.569	4.677	0.098	0.041	4.394	0.093	1.389	2.069
crozet	empetrum_rubrum	31.818	0.000	72.727	1.136	3.409	20.455	5.682	17.045	18.182	10.227	29.545	20.455	27.273	14.773	0.000	27.273	14.773	11.364	25.000
crozet	epilobium_roseum	4.613	0.000	41.052	0.000	0.000	37.731	0.000	5.351	15.867	0.000	40.498	0.923	5.443	0.185	0.000	5.351	0.185	4.151	1.199
crozet	epilobium_tetragonum	1.433	0.026	61.292	0.000	0.000	48.059	0.000	7.346	13.389	0.000	41.339	0.313	2.188	0.052	0.130	1.849	0.078	0.860	0.443
crozet	erica_scoparia	0.000	0.000	86.552	0.000	0.000	58.391	0.115	1.494	3.103	0.000	6.092	0.000	4.483	0.000	0.000	3.333	0.000	0.115	0.920
crozet	erythranthe_guttata	8.538	0.000	50.316	0.711	0.000	28.458	0.277	9.486	4.704	0.040	20.000	5.850	15.138	1.186	0.277	14.862	1.146	3.478	13.518
crozet	festuca_bromoides	0.173	0.000	35.076	0.900	0.000	32.722	0.589	3.601	6.406	0.000	16.032	1.593	5.263	0.104	0.069	4.986	0.173	0.796	2.597
crozet	festuca_nigrescens	13.613	0.000	64.572	0.000	0.000	10.646	0.000	10.471	5.236	0.698	28.970	2.269	20.942	0.698	0.175	19.197	1.047	13.787	2.967
crozet	festuca_ovina	20.044	0.041	24.300	0.000	0.000	19.097	0.000	6.082	6.260	0.151	16.172	2.416	6.823	0.302	0.027	6.219	0.275	2.361	3.103
crozet	festuca_rubra	21.285	0.053	24.479	0.013	0.004	20.765	0.004	6.180	8.188	0.062	18.122	4.265	10.214	0.635	0.036	9.823	0.626	3.105	5.611
crozet	fragaria_ananassa	13.565	0.000	25.047	0.063	0.000	23.785	0.000	4.353	10.410	0.000	23.028	0.883	2.650	0.189	0.442	2.397	0.126	1.136	1.388
crozet	fragaria_chiloensis	6.027	0.000	25.479	7.397	0.000	26.849	0.548	9.041	7.945	0.000	30.959	33.973	36.438	1.644	0.000	37.534	1.644	6.575	45.479
crozet	galium_aparine	2.780	0.013	47.965	0.123	0.003	34.536	0.063	6.478	9.135	0.010	28.553	1.613	5.607	0.136	0.203	5.228	0.140	1.267	3.079
crozet	galium_mollugo	13.957	0.025	38.662	0.000	0.000	25.327	0.000	6.966	8.708	0.000	26.570	0.423	2.712	0.112	0.224	2.438	0.124	1.132	0.771
crozet	galium_saxatile	4.035	0.032	53.815	0.000	0.000	41.614	0.000	13.997	13.588	0.000	41.772	9.206	17.182	1.482	0.063	16.393	1.608	5.801	11.160
crozet	gaudinia_fragilis	0.000	0.000	75.391	0.000	0.000	37.500	0.000	2.734	4.883	0.000	22.461	0.195	5.469	0.000	0.000	5.078	0.000	0.000	2.539
crozet	geranium_molle	0.572	0.000	51.097	0.270	0.000	39.701	0.175	5.435	9.822	0.000	30.880	1.176	6.103	0.079	0.095	5.435	0.111	0.588	3.735
crozet	holcus_lanatus	0.977	0.005	49.939	0.225	0.000	41.662	0.089	8.113	10.850	0.009	32.859	4.141	9.493	0.789	0.080	9.103	0.850	2.883	5.695
crozet	holcus_mollis	6.021	0.000	59.321	0.000	0.000	47.491	0.000	9.765	12.235	0.000	35.816	3.609	8.819	0.367	0.019	8.259	0.309	2.528	5.075
crozet	hordeum_distichon	2.941	0.000	60.294	0.245	0.000	43.382	0.245	5.392	12.255	0.000	16.667	0.245	2.206	0.000	0.000	1.716	0.000	0.490	1.225
crozet	hypericum_androsaemum	0.115	0.029	74.835	0.057	0.000	54.806	0.057	6.428	9.383	0.000	22.037	3.673	10.674	0.402	0.029	9.871	0.459	1.750	6.313
crozet	hypericum_humifusum	0.847	0.000	69.890	0.000	0.000	47.557	0.050	10.568	12.014	0.000	39.432	2.493	10.768	0.050	0.249	10.020	0.100	2.144	4.736
crozet	hypericum_tetrapterum	0.640	0.000	66.738	0.000	0.000	52.818	0.000	7.131	17.208	0.000	40.350	1.580	6.533	0.213	0.000	5.722	0.171	2.733	2.220
crozet	hypochaeris_radicata	1.248	0.009	39.249	0.225	0.005	34.687	0.133	6.233	8.628	0.014	25.458	4.080	10.129	0.753	0.119	9.551	0.799	3.167	6.164
crozet	koeleria_spicata	7.163	0.000	29.123	0.848	0.754	1.979	0.000	11.876	4.524	6.032	2.168	8.011	23.563	1.979	0.189	21.678	2.074	12.158	10.839
crozet	lactuca_serriola	4.428	0.008	38.661	0.248	0.000	22.049	0.178	4.343	5.941	0.000	20.700	0.256	2.280	0.016	0.171	2.086	0.023	0.551	1.202
crozet	lamium_purpureum	5.365	0.008	41.165	0.043	0.000	30.901	0.012	5.443	9.045	0.000	31.025	0.761	4.352	0.070	0.357	4.095	0.062	1.149	2.271
crozet	lepidium_campestre	2.666	0.043	38.478	0.000	0.000	21.195	0.000	6.234	6.148	0.000	28.332	0.473	4.213	0.043	0.688	4.127	0.043	0.516	3.009
crozet	lepidium_didymum	0.251	0.000	50.774	1.798	0.000	34.128	0.669	3.304	5.730	0.000	16.729	2.342	13.007	0.167	0.125	12.547	0.251	7.737	2.760
crozet	leucanthemum_vulgare	22.447	0.012	25.112	0.048	0.000	17.494	0.009	5.285	5.606	0.015	15.467	2.300	6.342	0.246	0.332	6.010	0.249	1.737	3.770
crozet	lolium_arundinaceum	4.076	0.045	46.904	0.450	0.000	35.172	0.225	4.278	9.367	0.000	25.062	2.319	5.562	0.428	0.135	4.976	0.450	2.162	2.770
crozet	lolium_multiflorum	5.514	0.000	41.925	0.457	0.000	31.876	0.261	5.481	9.788	0.000	28.157	2.055	6.069	0.163	0.065	5.416	0.131	2.349	2.316
crozet	lolium_perenne	5.532	0.017	38.810	0.166	0.000	30.463	0.083	4.886	8.767	0.011	23.921	1.987	5.946	0.210	0.039	5.521	0.188	1.976	2.722
crozet	lolium_pratense	23.683	0.055	23.500	0.018	0.000	20.529	0.000	4.613	8.332	0.000	17.903	1.714	5.397	0.182	0.018	5.105	0.164	2.206	2.188
crozet	lotus_corniculatus	12.735	0.015	33.626	0.105	0.000	21.915	0.022	7.134	7.992	0.043	21.088	3.739	10.051	0.606	0.372	9.454	0.594	3.761	5.016
crozet	lotus_pedunculatus	0.641	0.000	62.885	0.074	0.000	48.212	0.000	8.631	12.256	0.000	36.991	4.291	11.961	1.184	0.123	11.393	1.233	2.491	7.053
crozet	luzula_multiflora	24.422	0.024	18.942	0.000	0.019	15.546	0.000	7.550	7.263	0.083	17.251	4.946	11.213	0.758	0.092	10.761	0.772	4.091	6.330
crozet	lysimachia_arvensis	0.266	0.018	38.201	1.515	0.000	22.836	0.665	2.782	5.016	0.000	15.764	1.010	6.575	0.160	0.151	6.061	0.177	1.887	2.543
crozet	matricaria_chamomilla	4.859	0.000	41.857	0.547	0.000	33.029	0.046	5.953	12.021	0.000	34.877	0.616	2.737	0.068	0.114	2.464	0.091	1.414	0.525
crozet	medicago_sativa	6.587	0.000	46.792	0.309	0.000	25.193	0.057	5.424	7.189	0.000	24.486	0.211	2.301	0.041	0.130	1.976	0.049	1.187	0.545
crozet	melilotus_officinalis	13.437	0.013	32.906	0.013	0.000	13.528	0.000	5.061	5.502	0.013	21.126	0.362	1.799	0.091	0.388	1.644	0.104	1.023	0.608
crozet	myosotis_discolor	0.341	0.034	42.984	0.273	0.000	44.145	0.137	7.853	9.867	0.034	32.093	2.765	10.447	0.068	0.000	9.935	0.068	0.580	7.784
crozet	oxalis_corniculata	0.551	0.000	35.980	2.010	0.000	23.265	0.781	3.393	5.134	0.013	17.670	4.046	12.407	0.576	0.166	12.023	0.640	7.682	2.830
crozet	oxybasis_rubra	13.496	0.000	23.957	0.108	0.000	24.986	0.000	2.710	8.997	0.000	19.837	0.163	0.596	0.000	0.000	0.488	0.000	0.271	0.325
crozet	petroselinum_crispum	1.491	0.000	49.254	0.625	0.000	32.564	0.433	5.676	8.706	0.000	29.004	0.673	5.099	0.144	0.289	4.521	0.144	2.261	1.106
crozet	phleum_bertolonii	1.988	0.000	78.713	0.000	0.000	64.327	0.000	8.889	15.789	0.000	22.690	0.936	5.731	0.000	0.000	5.146	0.000	0.585	1.637
crozet	phleum_pratense	23.267	0.009	24.941	0.000	0.004	17.883	0.000	4.806	6.641	0.013	16.626	1.898	5.366	0.237	0.143	5.030	0.251	2.050	2.529
crozet	phormium_tenax	0.493	0.000	49.445	0.617	0.000	27.620	1.726	2.343	8.631	0.000	8.138	10.234	15.536	7.275	0.740	15.413	7.398	6.412	14.797
crozet	picea_sitchensis	7.034	0.000	46.112	0.234	0.039	46.932	0.000	12.974	13.912	0.039	43.142	19.812	24.814	3.048	0.000	25.049	3.243	8.871	22.118
crozet	plantago_lanceolata	4.100	0.011	38.797	0.292	0.000	28.573	0.139	6.436	8.208	0.017	25.105	3.080	8.380	0.354	0.265	7.940	0.387	2.610	4.935
crozet	plantago_media	14.407	0.000	40.872	0.013	0.013	18.309	0.013	6.812	7.295	0.026	21.571	0.822	4.267	0.170	0.104	3.837	0.183	3.406	0.431
crozet	poa_annua	17.248	0.008	31.296	0.296	0.015	22.957	0.090	5.443	6.940	0.023	18.752	3.144	7.930	0.446	0.068	7.529	0.446	2.971	4.055
crozet	poa_nemoralis	17.798	0.028	38.446	0.000	0.000	25.678	0.000	9.262	8.662	0.042	24.797	2.794	7.334	0.615	0.112	6.859	0.629	2.892	3.590
crozet	poa_pratensis	22.116	0.029	24.381	0.034	0.024	18.918	0.039	4.950	7.606	0.063	18.498	2.451	6.669	0.322	0.073	6.303	0.317	2.348	3.339
crozet	poa_trivialis	14.630	0.012	40.424	0.000	0.006	32.461	0.006	6.743	9.472	0.029	26.036	2.063	6.596	0.271	0.024	6.136	0.265	1.898	2.841
crozet	prunella_vulgaris	14.107	0.014	36.763	0.206	0.000	22.853	0.031	7.083	6.695	0.014	21.236	3.162	8.477	0.527	0.372	8.037	0.553	2.986	4.849
crozet	ranunculus_bulbosus	1.083	0.000	56.171	0.000	0.000	38.660	0.000	6.702	10.911	0.000	34.839	0.633	4.454	0.082	0.143	3.944	0.082	0.899	1.226
crozet	ranunculus_repens	18.943	0.019	33.427	0.040	0.009	24.664	0.009	7.389	7.479	0.022	21.452	3.647	8.344	0.502	0.093	8.028	0.561	2.533	5.306
crozet	ranunculus_sceleratus	7.940	0.054	29.933	0.018	0.000	27.473	0.018	2.550	9.134	0.000	24.417	0.850	2.749	0.109	0.090	2.604	0.109	1.574	0.742
crozet	raphanus_raphanistrum	10.141	0.014	36.795	0.914	0.014	23.582	0.200	4.214	6.271	0.014	20.069	1.043	5.671	0.100	0.100	5.156	0.086	1.957	2.328
crozet	ribes_nigrum	19.297	0.016	28.549	0.000	0.000	23.791	0.000	5.940	8.646	0.016	23.185	1.057	3.141	0.062	0.031	2.923	0.062	1.228	1.415
crozet	rumex_acetosa	20.537	0.043	28.832	0.007	0.004	22.123	0.004	7.060	8.686	0.057	20.331	4.282	9.838	0.754	0.039	9.333	0.740	3.763	5.410
crozet	rumex_acetosella	18.467	0.016	24.812	0.209	0.010	20.376	0.052	6.584	6.709	0.074	18.866	3.364	8.538	0.512	0.238	8.029	0.509	2.611	4.897
crozet	rumex_conglomeratus	0.166	0.000	54.506	0.464	0.000	43.506	0.199	3.744	10.404	0.000	27.734	1.160	3.910	0.033	0.033	3.678	0.033	0.994	1.789
crozet	rumex_crispus	6.951	0.022	33.213	0.364	0.009	25.750	0.074	4.267	7.611	0.013	21.010	1.691	5.551	0.169	0.169	5.282	0.156	1.518	2.719
crozet	rumex_obtusifolius	4.744	0.010	45.644	0.163	0.000	33.486	0.025	7.918	9.921	0.010	31.896	3.271	8.570	0.469	0.311	8.081	0.520	3.103	4.489
crozet	sagina_procumbens	21.987	0.025	25.416	0.151	0.025	21.067	0.101	7.035	7.350	0.038	19.755	3.946	9.758	0.731	0.076	9.291	0.681	2.874	5.434
crozet	scorzoneroides_autumnalis	26.553	0.009	17.089	0.004	0.000	16.151	0.004	5.779	7.211	0.022	14.427	3.986	8.991	0.530	0.030	8.562	0.538	3.274	4.980
crozet	secale_cereale	8.310	0.000	47.136	0.329	0.000	23.239	0.000	6.432	6.479	0.000	28.498	0.188	1.408	0.000	0.047	1.268	0.000	0.704	0.376
crozet	senecio_jacobaea	0.911	0.000	45.216	0.000	0.000	22.323	0.000	17.084	18.337	0.000	62.073	1.936	5.695	0.342	0.569	4.442	0.456	4.214	1.139
crozet	senecio_vulgaris	8.048	0.016	43.777	0.283	0.000	32.668	0.105	5.674	8.609	0.004	27.249	1.547	5.625	0.166	0.121	5.274	0.162	1.567	2.907
crozet	sherardia_arvensis	0.152	0.015	63.087	0.244	0.000	39.686	0.122	3.611	6.612	0.000	24.939	0.579	4.753	0.046	0.152	4.357	0.046	0.564	2.636
crozet	silene_latifolia	11.201	0.008	35.185	0.000	0.008	21.835	0.015	4.549	7.061	0.030	21.426	0.552	3.080	0.061	0.462	2.800	0.045	0.840	1.340
crozet	sinapis_arvensis	6.196	0.000	41.389	0.110	0.022	32.128	0.176	4.013	9.835	0.022	26.836	0.595	3.043	0.044	0.110	2.756	0.066	1.411	1.103
crozet	solanum_tuberosum	8.743	0.000	26.632	1.289	0.000	26.189	0.604	3.747	9.871	0.040	24.738	2.176	7.252	0.363	0.322	6.890	0.363	2.861	3.263
crozet	sonchus_asper	5.308	0.005	40.386	0.365	0.005	29.276	0.176	5.065	7.491	0.009	22.563	2.102	5.929	0.234	0.108	5.663	0.257	2.805	2.737
crozet	sonchus_oleraceus	3.597	0.019	31.467	1.003	0.004	22.803	0.358	2.741	5.889	0.004	15.594	1.380	4.973	0.211	0.060	4.637	0.222	2.247	1.519
crozet	spergula_arvensis	22.173	0.016	22.238	0.390	0.000	20.305	0.114	4.565	6.823	0.000	18.031	2.989	7.359	0.292	0.032	6.969	0.244	1.803	4.159
crozet	stellaria_alsine	10.242	0.026	40.813	0.000	0.000	32.473	0.000	9.930	10.242	0.000	29.502	5.343	12.458	0.808	0.026	12.067	0.808	4.900	6.203
crozet	stellaria_graminea	22.984	0.019	25.795	0.004	0.007	18.438	0.000	6.289	7.986	0.015	18.237	2.137	6.452	0.272	0.078	6.117	0.268	2.550	2.941
crozet	stellaria_media	14.282	0.025	31.113	0.212	0.004	23.411	0.100	5.332	7.408	0.011	21.256	2.230	6.755	0.179	0.140	6.368	0.183	2.037	3.317
crozet	tanacetum_vulgare	18.910	0.008	25.225	0.003	0.003	17.011	0.005	6.364	8.407	0.005	21.399	0.746	3.254	0.083	0.230	3.000	0.086	1.088	1.671
crozet	taraxacum_erythrospermum	3.644	0.000	39.980	0.101	0.000	22.470	0.101	2.834	2.126	0.000	19.939	1.822	5.263	0.000	0.405	4.656	0.000	1.822	1.923
crozet	taraxacum_officinale	10.643	0.000	37.076	1.047	0.029	19.713	0.124	5.673	4.985	0.081	19.896	2.313	7.203	0.527	0.373	6.778	0.556	3.397	2.987
crozet	trifolium_pratense	16.745	0.015	30.464	0.047	0.002	18.513	0.004	5.822	5.928	0.015	18.904	2.270	7.185	0.312	0.348	6.641	0.323	2.586	3.335
crozet	trifolium_repens	14.008	0.016	31.736	0.207	0.000	20.741	0.066	5.414	6.302	0.026	18.779	2.789	8.068	0.454	0.273	7.554	0.476	3.564	3.747
crozet	tripleurospermum_inodorum	25.329	0.022	21.315	0.011	0.000	18.752	0.000	4.244	8.477	0.006	18.342	0.753	2.816	0.090	0.067	2.518	0.090	1.158	1.107
crozet	tripleurospermum_maritimum	9.740	0.204	20.704	0.000	0.153	31.770	0.051	5.966	12.239	0.459	32.126	3.468	11.678	0.153	0.000	10.760	0.153	1.683	4.640
crozet	triticum_aestivum	3.705	0.000	46.456	0.472	0.000	32.301	0.012	6.686	11.220	0.012	30.771	0.322	1.922	0.035	0.138	1.784	0.035	0.978	0.644
crozet	ulex_europaeus	0.084	0.000	64.410	0.293	0.000	47.328	0.293	5.198	7.210	0.000	18.088	4.653	11.842	1.195	0.105	11.381	1.258	2.096	7.881
crozet	ulex_minor	0.000	0.000	86.388	0.000	0.000	56.604	0.000	3.504	8.625	0.000	13.612	1.348	8.895	0.000	0.000	7.817	0.000	0.270	5.526
crozet	vaccinium_vitis_idaea	28.537	0.017	9.841	0.000	0.028	4.408	0.000	5.974	4.113	0.243	7.734	4.856	10.133	0.944	0.021	9.695	0.965	6.116	5.183
crozet	veronica_arvensis	6.442	0.046	39.977	0.091	0.000	28.084	0.080	6.180	7.708	0.034	27.491	1.995	6.385	0.182	0.251	5.770	0.217	2.144	2.771
crozet	veronica_officinalis	23.221	0.019	28.737	0.004	0.004	17.644	0.004	9.141	8.299	0.019	21.943	4.223	10.145	0.576	0.459	9.724	0.595	3.757	5.581
crozet	veronica_serpyllifolia	16.223	0.045	31.891	0.100	0.000	19.967	0.036	7.961	7.262	0.118	22.312	3.554	9.197	0.600	0.264	8.743	0.654	3.626	5.353
heard	achillea_millefolium	10.540	0.194	88.389	2.384	0.000	71.665	1.270	7.693	45.044	0.000	64.150	46.952	73.581	27.837	4.365	73.392	30.651	62.171	36.618
heard	achillea_ptarmica	6.270	0.220	92.941	1.832	0.000	72.986	1.502	6.132	39.583	0.000	63.359	42.271	74.369	25.851	3.716	74.483	29.462	68.806	33.188
heard	agrostis_capillaris	11.786	0.294	86.816	2.972	0.000	66.149	1.760	5.776	38.501	0.000	58.157	44.733	75.163	28.075	4.170	75.106	31.169	64.435	38.143
heard	agrostis_castellana	0.000	0.265	55.291	8.730	0.000	27.513	6.878	4.762	2.116	0.000	8.466	46.561	71.429	6.085	2.646	71.429	7.937	6.085	65.079
heard	agrostis_gigantea	5.284	0.283	88.158	0.849	0.000	75.725	0.590	2.689	45.978	0.000	69.545	31.446	63.388	14.838	2.453	63.340	17.481	57.726	20.972
heard	agrostis_stolonifera	2.481	0.495	87.354	4.798	0.000	50.629	3.392	4.126	22.315	0.000	41.523	49.314	67.344	31.672	5.242	67.042	34.716	52.735	42.576
heard	agrostis_vinealis	4.917	0.805	89.495	4.604	0.000	63.612	3.889	5.811	23.782	0.000	53.867	49.262	63.523	32.365	2.056	63.076	35.941	59.768	38.266
heard	aira_praecox	0.000	1.400	83.465	11.986	0.000	29.790	8.443	2.668	3.675	0.000	14.392	56.212	63.561	35.914	4.899	64.523	39.326	45.713	51.094
heard	allium_schoenoprasum	15.854	0.176	87.330	0.769	0.000	66.908	0.285	6.522	37.264	0.000	58.652	45.960	65.986	25.714	4.040	65.371	29.293	56.346	34.453
heard	alopecurus_geniculatus	4.265	0.434	87.771	3.925	0.000	60.710	2.868	3.604	30.987	0.000	53.897	40.291	67.541	23.778	3.774	67.768	26.760	60.426	31.780
heard	alopecurus_pratensis	8.194	0.144	91.088	1.737	0.000	70.640	1.030	4.636	42.070	0.000	62.422	37.386	66.986	20.843	3.833	66.579	24.078	60.434	29.576
heard	anthemis_arvensis	0.441	0.147	83.971	0.735	0.000	58.015	0.404	2.206	19.890	0.000	41.801	37.831	62.096	11.691	2.904	61.213	16.397	36.875	34.963
heard	anthemis_cotula	0.188	0.282	67.418	7.230	0.000	33.521	3.192	3.286	15.493	0.000	21.972	43.192	64.789	18.967	4.883	63.944	21.408	23.756	48.075
heard	anthoxanthum_odoratum	4.013	0.400	83.840	4.770	0.000	59.550	2.684	6.907	30.066	0.000	49.237	53.688	73.997	35.167	4.634	74.238	38.476	61.461	47.609
heard	anthriscus_sylvestris	9.197	0.236	92.023	0.751	0.000	72.116	0.609	4.753	43.091	0.000	63.520	38.744	70.422	21.698	3.714	70.613	24.957	63.457	29.654
heard	arabidopsis_thaliana	0.679	0.289	89.357	1.867	0.000	61.195	1.035	4.498	26.956	0.000	47.225	44.610	63.249	25.412	5.025	62.977	29.571	49.041	38.330
heard	arnoseris_minima	0.000	0.000	78.417	0.000	0.000	68.345	0.000	4.317	9.353	0.000	25.899	50.360	68.345	11.871	5.036	69.065	17.626	22.302	53.597
heard	arrhenatherum_elatius	0.406	0.535	90.592	3.877	0.000	49.979	2.880	4.155	18.282	0.000	35.588	50.356	63.257	31.689	5.210	62.958	35.773	46.244	44.426
heard	avena_fatua	0.809	0.185	54.713	5.222	0.000	25.531	1.409	0.809	11.506	0.000	19.501	25.277	45.079	9.219	4.251	44.616	11.853	21.696	27.241
heard	avena_sativa	0.841	0.151	78.479	3.046	0.000	52.347	0.841	3.382	24.802	0.000	37.624	37.203	58.085	17.584	4.846	57.681	22.514	41.763	33.855
heard	avenella_flexuosa	19.663	0.249	90.617	0.379	0.000	79.135	0.318	6.812	48.281	0.000	71.586	43.224	78.785	25.937	3.276	78.720	28.997	71.370	34.249
heard	barbarea_verna	0.363	0.181	84.574	5.808	0.000	35.390	3.267	5.626	11.434	0.000	15.426	68.058	77.677	43.739	6.897	77.314	49.183	43.376	67.332
heard	bellis_perennis	0.550	0.356	89.051	5.488	0.000	46.610	3.113	4.459	19.743	0.004	30.758	52.159	66.634	29.316	5.650	66.028	33.902	45.511	46.491
heard	brassica_napus	0.908	0.127	90.667	1.309	0.000	47.783	0.823	3.231	19.954	0.000	30.912	37.563	54.835	18.961	6.313	53.716	25.106	36.275	36.930
heard	brassica_oleracea	0.107	0.107	81.770	4.435	0.000	40.981	2.409	3.731	20.128	0.000	25.693	48.486	63.582	24.499	7.079	63.390	29.232	38.294	44.478
heard	bromus_hordeaceus	0.150	0.300	67.393	5.047	0.000	37.723	2.592	2.132	15.440	0.000	25.510	35.949	55.006	17.064	5.243	54.926	20.302	31.870	39.417
heard	bromus_lithobius	0.000	0.000	21.622	35.135	0.000	8.108	8.108	0.000	5.405	0.000	5.405	35.135	59.459	2.703	5.405	59.459	10.811	8.108	67.568
heard	calluna_vulgaris	14.877	0.309	90.263	2.493	0.003	72.822	1.901	6.610	43.629	0.003	64.156	46.580	79.283	28.407	3.549	79.140	31.554	70.028	38.105
heard	capsella_bursa_pastoris	4.021	0.203	84.152	2.364	0.000	61.239	1.241	3.232	34.064	0.000	50.997	36.916	63.529	18.941	3.900	63.255	22.279	50.016	30.236
heard	cardamine_flexuosa	0.818	0.364	91.295	4.568	0.000	43.000	2.977	7.977	13.636	0.000	26.750	67.750	71.841	46.932	6.568	72.636	52.068	55.727	59.432
heard	cardamine_hirsuta	0.081	0.217	82.850	4.176	0.000	44.441	2.115	3.539	16.988	0.000	25.773	61.944	73.251	39.127	7.158	73.061	43.452	50.583	57.199
heard	centaurea_cyanus	0.783	0.106	89.480	1.181	0.000	65.760	0.411	4.696	33.417	0.000	48.501	41.589	61.090	22.446	5.253	60.639	26.426	47.307	34.585
heard	centaurea_nigra	0.133	0.373	90.652	5.220	0.000	27.803	3.995	8.522	6.152	0.000	15.366	70.226	75.366	52.224	10.040	75.553	57.790	49.001	68.495
heard	centaurea_scabiosa	4.403	0.112	93.540	0.255	0.000	69.804	0.207	3.940	41.873	0.000	58.462	33.737	55.049	18.599	3.525	53.948	22.683	46.148	27.293
heard	cerastium_fontanum	13.157	0.431	92.448	4.026	0.000	65.092	3.146	6.410	35.320	0.000	57.415	51.248	75.078	35.202	3.364	75.109	38.347	68.443	40.650
heard	cerastium_glomeratum	0.280	0.280	72.120	7.043	0.000	29.717	3.576	2.798	9.743	0.024	16.616	51.381	67.729	28.099	6.435	67.620	32.040	39.387	52.852
heard	cerastium_holosteoides	9.372	0.298	86.733	1.452	0.000	78.268	1.095	4.725	44.779	0.000	68.546	36.516	71.236	18.932	2.268	71.178	21.479	64.476	26.521
heard	cirsium_arvense	2.469	0.179	91.022	1.933	0.000	64.735	1.276	4.535	39.516	0.000	55.427	42.615	66.358	24.689	5.348	65.870	28.325	53.837	34.245
heard	cirsium_palustre	6.529	0.259	91.695	2.138	0.000	69.413	1.609	5.622	40.135	0.000	59.553	46.890	75.581	29.737	4.071	75.929	33.324	68.966	35.880
heard	cirsium_vulgare	0.581	0.208	73.439	5.151	0.000	48.874	2.464	4.623	25.664	0.000	38.317	47.279	65.088	26.551	5.772	64.913	29.846	48.093	41.062
heard	cynosurus_cristatus	0.414	0.501	91.465	6.096	0.000	45.243	4.289	4.463	18.223	0.000	30.851	59.177	69.149	39.734	5.922	69.258	43.980	53.451	51.230
heard	cystopteris_fragilis	18.417	0.255	86.165	3.125	0.060	77.723	0.796	14.241	42.437	0.060	73.997	50.533	73.667	29.908	1.697	73.652	32.913	64.428	39.733
heard	cytisus_scoparius	0.013	0.154	80.546	4.411	0.000	36.202	1.808	5.232	9.592	0.000	18.620	56.284	67.466	30.944	8.143	66.761	35.778	36.266	56.835
heard	dactylis_glomerata	1.692	0.253	82.846	3.477	0.000	54.518	1.769	4.434	28.881	0.003	43.871	47.726	69.283	28.695	5.522	69.002	32.391	50.026	44.777
heard	deschampsia_cespitosa	19.550	0.237	91.248	1.452	0.077	74.589	1.145	7.778	46.217	0.070	68.036	43.488	77.085	27.946	2.884	76.970	30.965	70.829	34.055
heard	digitalis_purpurea	0.099	0.272	85.887	5.676	0.000	45.796	3.043	8.081	13.776	0.000	30.333	63.917	70.142	39.433	6.408	70.365	44.391	51.601	55.846
heard	draba_verna	0.136	0.211	87.149	1.435	0.000	63.606	0.906	6.161	26.125	0.000	44.669	46.013	61.854	25.989	5.436	61.356	30.006	44.548	40.245
heard	elymus_repens	6.736	0.293	89.534	1.924	0.000	71.998	1.312	2.892	41.911	0.000	65.854	32.119	65.437	17.680	2.943	65.154	20.202	58.439	24.123
heard	empetrum_rubrum	10.227	0.000	54.545	40.909	0.000	61.364	13.636	27.273	6.818	1.136	52.273	60.227	55.682	55.682	5.682	55.682	54.545	47.727	52.273
heard	epilobium_roseum	0.830	0.369	94.465	0.554	0.000	55.720	0.369	3.044	21.587	0.000	39.299	44.280	56.550	24.077	4.336	56.919	29.244	47.417	32.565
heard	epilobium_tetragonum	0.078	0.130	92.602	0.834	0.000	39.021	0.443	3.152	12.894	0.000	19.875	46.496	59.755	23.157	7.997	59.859	28.679	37.145	42.381
heard	erica_scoparia	0.115	0.000	75.977	1.034	0.000	4.713	0.460	0.920	0.230	0.000	0.575	52.299	78.161	17.241	9.080	76.667	22.184	4.483	78.506
heard	erythranthe_guttata	4.901	0.237	62.569	6.917	0.000	44.190	3.162	15.613	12.095	0.000	35.455	48.182	65.692	26.601	3.478	65.652	28.972	34.308	54.071
heard	festuca_bromoides	0.000	0.485	39.508	11.288	0.000	8.622	4.882	1.489	0.416	0.000	1.939	33.310	47.784	15.651	6.129	47.819	18.386	16.794	46.434
heard	festuca_nigrescens	15.009	0.000	88.133	0.349	0.000	85.340	0.000	12.914	42.408	0.000	63.176	70.157	82.897	41.012	4.712	83.072	45.899	64.049	56.545
heard	festuca_ovina	19.838	0.371	89.498	1.359	0.000	74.259	1.167	5.203	46.142	0.000	67.765	41.776	77.197	23.449	2.608	77.073	26.400	66.996	32.619
heard	festuca_rubra	12.662	0.440	89.680	3.403	0.013	70.314	2.523	6.353	40.068	0.013	63.037	44.324	74.797	28.313	2.772	74.752	30.814	67.902	34.293
heard	fragaria_ananassa	1.956	0.315	91.356	1.577	0.000	65.994	0.820	2.019	32.114	0.000	55.079	32.050	56.088	12.618	3.785	55.962	16.972	47.760	24.164
heard	fragaria_chiloensis	0.274	0.548	53.699	38.630	0.000	20.274	20.000	3.562	2.466	0.000	10.137	70.685	55.342	32.329	0.000	56.712	32.603	36.986	43.562
heard	galium_aparine	0.303	0.293	85.254	3.648	0.003	44.795	2.042	3.635	19.674	0.003	30.499	53.482	68.171	31.224	6.744	67.745	35.574	44.420	49.501
heard	galium_mollugo	4.304	0.100	94.639	0.174	0.000	65.431	0.087	4.578	39.843	0.000	53.452	46.424	66.725	28.063	5.486	66.090	32.479	53.054	40.503
heard	galium_saxatile	0.788	0.662	94.672	6.400	0.000	44.010	5.139	12.201	5.359	0.000	25.914	71.942	76.324	55.895	7.724	76.860	60.813	67.087	62.484
heard	gaudinia_fragilis	0.000	0.781	69.922	3.516	0.000	14.453	2.148	0.586	0.195	0.000	0.586	46.680	84.766	14.844	5.664	81.836	17.773	10.742	68.555
heard	geranium_molle	0.048	0.381	76.430	6.500	0.000	29.847	3.735	2.209	8.026	0.000	14.971	45.979	64.844	22.695	5.690	64.828	26.494	31.214	50.302
heard	holcus_lanatus	0.108	0.399	76.911	7.681	0.000	32.915	4.399	3.732	8.671	0.000	18.545	57.512	68.277	35.235	7.930	68.465	39.610	44.357	56.399
heard	holcus_mollis	0.425	0.328	92.725	2.412	0.000	41.007	1.968	4.689	12.891	0.000	27.152	57.854	70.417	37.302	7.873	69.761	41.837	46.835	54.747
heard	hordeum_distichon	0.245	0.245	80.882	5.147	0.000	22.794	2.941	2.941	10.539	0.000	15.931	46.324	60.539	30.882	10.049	61.520	36.029	32.598	47.549
heard	hypericum_androsaemum	0.000	0.373	79.770	8.293	0.000	11.822	3.386	1.750	2.783	0.000	3.702	67.690	75.208	42.267	8.092	74.978	48.694	34.118	67.948
heard	hypericum_humifusum	0.199	0.548	88.086	4.885	0.000	32.453	3.539	5.035	8.175	0.000	14.008	64.806	74.028	41.575	7.777	74.177	47.258	43.918	64.457
heard	hypericum_tetrapterum	0.213	0.598	92.357	3.373	0.000	30.529	2.861	2.263	9.693	0.000	13.792	58.113	67.592	37.319	8.070	67.720	42.272	45.816	50.256
heard	hypochaeris_radicata	0.202	0.363	60.315	8.596	0.000	26.399	4.218	3.153	6.040	0.005	13.998	51.333	63.326	30.001	6.375	63.459	33.494	41.884	50.392
heard	koeleria_spicata	77.380	0.000	79.359	3.299	1.885	65.410	0.094	34.967	51.744	1.791	79.453	64.185	84.166	37.135	1.225	84.260	40.434	71.254	52.686
heard	lactuca_serriola	0.380	0.031	71.258	2.234	0.000	48.697	0.582	3.529	26.811	0.000	36.056	33.341	52.148	16.201	4.770	51.388	19.164	31.061	32.612
heard	lamium_purpureum	0.179	0.136	92.908	1.401	0.000	58.746	0.893	2.694	27.252	0.000	39.705	54.658	69.868	32.807	7.127	69.414	37.023	53.470	45.105
heard	lepidium_campestre	0.086	0.086	88.134	0.602	0.000	72.055	0.172	7.309	34.523	0.000	50.387	56.621	68.487	33.018	7.309	67.369	36.844	46.948	44.841
heard	lepidium_didymum	0.084	0.293	65.496	17.817	0.000	8.908	7.277	1.087	2.969	0.000	4.224	55.374	67.043	27.520	5.772	68.089	31.786	40.652	47.721
heard	leucanthemum_vulgare	6.283	0.135	90.043	1.578	0.003	74.175	0.809	5.744	47.538	0.003	67.141	48.335	76.148	29.757	4.537	76.433	32.644	67.910	36.692
heard	lolium_arundinaceum	0.428	0.383	77.663	7.025	0.000	41.094	3.175	1.846	18.780	0.000	30.151	44.562	60.099	26.120	5.900	59.716	29.228	36.703	42.828
heard	lolium_multiflorum	1.109	0.326	82.023	6.003	0.000	43.556	2.708	3.002	16.378	0.000	30.832	47.210	65.938	24.633	4.209	66.199	29.266	44.502	42.447
heard	lolium_perenne	0.745	0.304	76.168	5.951	0.000	40.295	3.368	2.032	16.755	0.000	30.181	43.414	59.965	25.124	5.311	59.816	28.630	42.757	39.511
heard	lolium_pratense	4.394	0.346	89.809	1.203	0.000	72.671	0.857	3.592	42.388	0.000	66.162	35.843	67.858	20.182	2.826	67.438	22.862	61.149	26.418
heard	lotus_corniculatus	3.315	0.335	90.715	3.278	0.000	66.051	2.068	7.285	37.242	0.000	56.114	57.862	73.801	37.377	5.056	73.690	40.886	61.527	46.330
heard	lotus_pedunculatus	0.148	0.345	79.260	9.766	0.000	24.192	4.340	3.305	4.439	0.000	9.840	65.524	72.158	39.186	9.642	72.848	43.527	45.228	61.282
heard	luzula_multiflora	15.760	0.379	91.513	2.414	0.000	78.692	2.011	7.856	46.366	0.000	71.531	46.250	78.741	30.111	2.138	78.896	32.967	75.656	35.494
heard	lysimachia_arvensis	0.027	0.337	55.241	12.388	0.000	22.455	4.502	1.568	9.677	0.000	12.813	43.642	64.803	21.498	4.369	64.413	24.546	30.341	47.825
heard	matricaria_chamomilla	0.753	0.205	90.990	1.939	0.000	53.307	1.163	3.216	21.487	0.000	36.040	38.207	55.953	17.313	5.862	55.634	22.582	40.557	31.136
heard	medicago_sativa	1.171	0.081	81.304	2.171	0.000	54.924	0.748	4.294	30.398	0.000	41.498	35.879	56.762	16.175	4.530	55.607	19.533	34.854	30.902
heard	melilotus_officinalis	3.638	0.052	90.136	0.246	0.000	74.084	0.052	5.359	48.350	0.000	64.324	40.026	59.961	20.362	4.427	59.016	23.547	49.450	25.683
heard	myosotis_discolor	0.034	0.478	77.501	7.989	0.000	35.712	5.463	3.209	7.716	0.000	22.226	53.056	64.186	26.391	5.121	64.288	30.420	38.853	50.358
heard	oxalis_corniculata	0.038	0.192	55.275	11.754	0.000	24.302	5.198	1.677	10.768	0.000	13.688	50.768	63.342	22.843	4.904	63.585	26.594	42.714	39.949
heard	oxybasis_rubra	2.168	0.488	91.220	0.650	0.000	64.824	0.488	1.518	34.851	0.000	60.488	18.645	40.759	6.125	2.818	40.379	8.943	35.718	12.466
heard	petroselinum_crispum	0.048	0.241	82.107	6.830	0.000	41.222	3.511	2.790	17.124	0.000	24.627	39.538	56.902	18.759	5.868	56.181	23.473	32.852	39.634
heard	phleum_bertolonii	0.117	0.234	89.240	1.637	0.000	16.725	1.170	1.754	5.497	0.000	8.538	49.825	60.000	34.035	7.485	59.766	39.766	30.877	47.251
heard	phleum_pratense	6.807	0.197	91.510	0.855	0.000	75.404	0.613	5.093	46.641	0.000	69.067	41.454	71.269	23.817	3.562	71.376	26.628	64.095	30.517
heard	phormium_tenax	0.000	1.356	53.637	44.636	0.000	5.549	21.085	0.247	0.247	0.000	0.986	68.681	73.120	59.433	14.057	72.873	60.666	51.171	70.900
heard	picea_sitchensis	0.742	1.055	89.136	7.776	0.000	33.959	4.885	8.597	1.798	0.000	18.601	71.473	68.386	56.272	3.869	69.441	59.437	59.437	59.007
heard	plantago_lanceolata	0.415	0.329	77.215	6.258	0.000	46.509	2.813	4.760	20.746	0.000	32.970	52.461	66.684	31.564	5.584	66.403	35.056	48.007	47.417
heard	plantago_media	5.611	0.065	94.115	0.209	0.000	72.087	0.170	4.385	46.809	0.013	60.773	39.749	62.613	21.127	3.993	61.647	25.630	50.437	32.233
heard	poa_annua	6.763	0.289	83.157	4.959	0.000	58.241	2.502	3.890	32.215	0.008	49.741	43.702	70.951	25.673	3.582	70.999	28.502	58.133	36.923
heard	poa_nemoralis	10.422	0.112	90.682	0.237	0.014	70.020	0.196	6.636	35.918	0.014	58.536	46.410	72.241	28.653	4.792	71.654	33.082	58.592	40.556
heard	poa_pratensis	9.012	0.283	87.795	1.606	0.005	73.783	0.976	5.219	42.084	0.005	65.596	39.057	70.161	21.994	2.900	70.122	24.655	61.881	29.561
heard	poa_trivialis	3.961	0.365	91.099	3.124	0.000	56.658	2.493	3.053	27.303	0.000	46.166	46.260	70.486	27.798	5.169	70.203	31.736	55.615	39.381
heard	prunella_vulgaris	2.133	0.171	87.737	3.346	0.002	63.243	1.640	6.210	37.400	0.002	52.295	58.576	76.848	36.927	6.202	76.776	40.404	62.790	47.636
heard	ranunculus_bulbosus	0.225	0.347	90.662	2.309	0.000	47.998	1.900	2.922	16.694	0.000	27.340	53.126	66.939	33.102	5.946	65.999	37.495	40.969	49.796
heard	ranunculus_repens	7.374	0.226	89.454	3.318	0.000	63.013	1.892	5.240	35.837	0.000	54.120	46.519	72.225	28.190	4.782	72.381	31.517	61.180	38.228
heard	ranunculus_sceleratus	2.008	0.181	86.869	1.754	0.000	53.789	0.814	1.610	31.905	0.000	44.909	36.281	54.151	16.278	5.245	54.133	18.774	44.330	23.187
heard	raphanus_raphanistrum	0.657	0.157	75.761	7.999	0.000	41.580	3.257	2.671	19.669	0.000	32.567	42.951	68.062	19.569	5.214	68.205	23.211	43.679	42.751
heard	ribes_nigrum	6.484	0.140	92.832	0.980	0.000	66.459	0.715	3.172	39.543	0.000	58.078	34.800	64.127	19.142	4.307	63.909	22.454	57.985	27.025
heard	rumex_acetosa	12.801	0.356	92.022	2.504	0.000	70.037	1.963	6.843	39.470	0.000	61.120	46.552	75.305	29.166	3.607	75.387	32.527	67.814	36.959
heard	rumex_acetosella	8.879	0.225	80.004	3.625	0.003	64.563	1.948	6.017	36.486	0.010	55.616	43.553	71.630	25.218	4.279	71.617	28.035	59.415	38.144
heard	rumex_conglomeratus	0.000	0.398	67.628	7.555	0.000	16.037	2.883	1.325	2.949	0.000	4.937	44.036	59.377	21.803	7.555	59.145	25.547	26.740	47.084
heard	rumex_crispus	0.525	0.334	75.976	5.343	0.000	47.771	2.619	2.871	23.109	0.000	37.949	45.182	62.576	26.071	5.095	62.259	29.189	45.286	39.501
heard	rumex_obtusifolius	0.418	0.336	91.435	4.209	0.000	52.736	2.736	4.565	23.617	0.000	36.655	57.923	68.715	37.410	6.909	68.761	41.934	55.263	48.502
heard	sagina_procumbens	8.207	0.416	88.275	4.854	0.000	68.306	3.366	5.900	38.364	0.000	60.073	45.512	73.147	28.517	3.643	73.159	31.631	65.961	36.649
heard	scorzoneroides_autumnalis	13.385	0.434	91.382	2.253	0.000	77.623	1.880	5.861	48.435	0.000	72.691	39.335	73.668	24.877	2.067	74.011	27.144	71.571	29.080
heard	secale_cereale	0.751	0.047	90.047	1.643	0.000	66.009	0.751	3.099	31.221	0.000	48.122	41.315	63.427	20.610	5.634	62.535	25.540	44.366	35.915
heard	senecio_jacobaea	0.569	0.114	96.355	0.228	0.000	72.779	0.114	12.187	18.451	0.000	29.499	44.875	50.228	25.968	10.478	50.114	34.852	46.014	41.800
heard	senecio_vulgaris	1.066	0.267	86.775	2.964	0.000	48.470	1.777	2.956	21.446	0.000	34.829	44.557	65.785	23.474	5.213	65.361	27.508	43.006	41.035
heard	sherardia_arvensis	0.015	0.229	77.331	4.631	0.000	21.130	2.559	1.112	5.119	0.000	6.764	57.434	74.939	32.556	6.658	74.802	36.639	34.872	60.344
heard	silene_latifolia	2.619	0.106	91.720	0.666	0.000	65.004	0.469	3.731	42.118	0.000	54.537	42.367	64.792	21.608	5.419	63.998	24.771	46.878	34.882
heard	sinapis_arvensis	0.728	0.441	87.916	3.109	0.000	48.578	2.117	2.139	23.219	0.000	36.803	38.479	58.346	19.405	5.226	57.552	23.793	38.787	35.259
heard	solanum_tuberosum	1.370	0.564	78.767	9.267	0.000	51.128	6.164	1.692	23.207	0.000	39.323	42.305	60.798	21.555	3.908	60.516	25.101	48.388	33.481
heard	sonchus_asper	0.234	0.306	74.105	5.974	0.000	38.464	2.971	2.192	15.576	0.014	27.641	44.636	61.739	23.972	5.231	61.685	27.587	40.395	41.372
heard	sonchus_oleraceus	0.294	0.253	55.827	8.913	0.000	26.437	3.450	1.203	11.658	0.000	19.700	31.757	49.610	13.954	4.679	49.436	16.555	29.156	32.187
heard	spergula_arvensis	6.238	0.227	85.591	4.548	0.000	64.766	2.599	3.590	36.322	0.000	58.480	37.248	70.939	19.298	3.379	71.085	22.320	60.640	31.075
heard	stellaria_alsine	2.528	0.469	94.631	4.900	0.000	56.320	3.727	6.307	24.498	0.000	44.696	59.995	72.166	39.510	4.561	72.452	44.097	63.305	47.954
heard	stellaria_graminea	8.884	0.175	91.880	0.715	0.000	75.102	0.473	5.738	45.618	0.000	67.719	41.515	71.915	25.754	3.939	71.986	28.885	67.451	31.756
heard	stellaria_media	4.963	0.290	82.115	4.321	0.000	56.316	2.334	3.360	29.438	0.000	46.029	43.494	68.848	25.652	4.091	68.830	28.904	54.290	38.452
heard	tanacetum_vulgare	6.278	0.110	92.436	0.439	0.000	75.505	0.283	5.631	46.691	0.000	65.571	34.862	64.454	17.623	4.663	64.167	21.075	57.461	26.463
heard	taraxacum_erythrospermum	1.923	0.000	80.972	1.923	0.000	56.174	0.607	3.745	31.781	0.000	41.903	54.960	73.785	32.794	5.061	72.368	34.312	45.344	48.178
heard	taraxacum_officinale	4.355	0.044	82.424	4.795	0.000	58.151	1.545	5.849	36.842	0.015	49.001	54.506	71.393	34.668	6.120	70.778	37.669	55.567	43.525
heard	trifolium_pratense	7.329	0.183	90.278	2.055	0.000	70.141	1.518	5.611	44.381	0.004	60.566	51.555	76.400	31.912	4.892	76.289	34.778	66.054	39.742
heard	trifolium_repens	6.741	0.179	83.503	3.679	0.002	60.425	2.099	5.046	36.270	0.004	50.647	51.055	74.630	30.922	4.902	74.441	33.867	62.184	41.307
heard	tripleurospermum_inodorum	4.177	0.219	92.170	0.776	0.000	72.203	0.618	2.687	41.951	0.006	66.678	26.993	57.667	13.817	2.917	57.442	16.948	53.153	20.500
heard	tripleurospermum_maritimum	6.731	1.887	81.030	9.638	0.000	44.569	8.159	5.558	16.165	0.000	37.226	49.771	63.488	32.126	3.570	63.845	34.574	50.841	40.796
heard	triticum_aestivum	0.598	0.104	86.720	2.106	0.000	51.577	0.460	3.763	25.616	0.000	35.109	37.837	56.237	18.596	6.260	55.282	23.337	39.402	33.280
heard	ulex_europaeus	0.000	0.440	69.231	15.028	0.000	6.309	6.791	0.985	0.356	0.000	1.006	62.482	72.333	40.327	8.615	72.836	44.456	33.096	70.887
heard	ulex_minor	0.135	0.270	69.137	1.752	0.000	6.065	0.943	0.404	0.404	0.000	0.539	65.903	81.132	36.119	12.668	80.323	40.296	15.903	81.536
heard	vaccinium_vitis_idaea	27.715	0.146	91.256	0.375	0.003	88.319	0.295	8.078	61.868	0.007	86.479	37.063	80.203	21.817	1.125	80.026	23.584	82.258	24.688
heard	veronica_arvensis	0.285	0.251	85.336	3.067	0.000	54.208	1.733	3.250	25.564	0.000	39.088	52.303	68.803	29.738	5.633	68.655	33.854	50.331	44.082
heard	veronica_officinalis	2.453	0.254	91.766	1.232	0.000	77.427	1.024	8.777	41.275	0.000	66.095	53.539	75.748	36.611	4.489	75.956	40.164	69.094	42.886
heard	veronica_serpyllifolia	8.216	0.191	90.730	2.172	0.000	71.644	1.536	8.061	41.098	0.000	60.484	54.631	75.952	33.936	4.844	76.143	37.672	67.273	42.307
kerguelen	achillea_millefolium	25.779	34.173	40.598	1.551	0.078	47.497	2.438	14.034	46.745	0.061	41.823	88.813	97.540	55.506	12.061	97.348	56.570	92.344	59.300
kerguelen	achillea_ptarmica	26.583	51.765	33.820	0.923	0.048	55.653	2.736	16.090	60.656	0.005	46.891	96.862	99.799	59.107	10.632	99.813	60.996	99.675	58.824
kerguelen	agrostis_capillaris	31.137	50.993	38.057	1.560	0.057	47.605	3.557	14.704	55.615	0.032	37.612	96.411	99.537	61.115	11.219	99.494	62.560	97.042	62.037
kerguelen	agrostis_castellana	2.116	12.169	87.302	7.143	0.000	54.497	8.730	18.254	9.259	0.000	16.667	83.069	98.677	26.984	7.407	97.884	29.365	34.127	85.450
kerguelen	agrostis_gigantea	21.821	48.313	25.147	0.472	0.024	57.867	1.415	7.926	65.251	0.071	53.244	89.785	97.594	44.775	7.761	97.334	46.969	97.193	45.294
kerguelen	agrostis_stolonifera	10.768	51.568	49.405	2.658	0.028	59.888	6.312	14.541	48.392	0.040	43.879	92.903	98.617	64.259	13.716	98.480	66.098	94.417	67.606
kerguelen	agrostis_vinealis	8.583	63.746	29.906	2.503	0.134	74.788	7.063	18.283	60.617	0.045	64.417	89.540	99.061	62.539	5.901	98.704	64.551	99.821	64.059
kerguelen	aira_praecox	0.000	63.692	55.031	7.087	0.000	65.004	14.654	16.229	43.001	0.000	42.957	93.832	98.513	72.966	13.911	98.294	76.990	92.782	80.402
kerguelen	allium_schoenoprasum	20.334	34.695	40.162	0.395	0.285	56.983	0.791	14.976	51.296	0.593	50.900	87.484	97.980	56.588	11.682	97.760	58.081	96.135	59.596
kerguelen	alopecurus_geniculatus	19.985	55.407	35.007	2.246	0.038	53.727	5.322	12.191	56.803	0.000	42.838	92.678	97.018	55.558	10.304	96.999	57.954	95.754	56.879
kerguelen	alopecurus_pratensis	24.425	42.082	37.961	0.827	0.108	53.138	2.264	12.254	58.134	0.048	45.244	91.495	98.503	53.570	11.104	98.239	55.115	96.885	54.253
kerguelen	anthemis_arvensis	1.985	36.176	52.206	0.221	0.037	74.412	0.809	8.787	56.765	0.037	59.044	87.463	98.051	49.265	8.529	97.757	51.360	77.353	67.279
kerguelen	anthemis_cotula	1.315	19.249	71.549	5.352	0.000	45.446	4.977	9.014	27.606	0.000	28.169	78.685	95.681	46.667	15.587	95.305	48.545	61.972	76.056
kerguelen	anthoxanthum_odoratum	17.717	45.842	45.939	2.638	0.082	55.677	5.147	15.060	49.575	0.093	44.455	96.527	99.398	67.844	12.376	99.332	69.324	94.783	70.881
kerguelen	anthriscus_sylvestris	27.996	46.439	33.938	0.358	0.042	51.043	1.613	12.070	59.684	0.017	42.520	94.464	99.461	55.870	10.814	99.402	57.570	98.825	55.258
kerguelen	arabidopsis_thaliana	5.008	38.482	48.294	0.781	0.034	70.124	2.665	13.563	56.052	0.034	56.765	90.562	97.963	60.075	13.801	97.793	61.857	91.954	65.388
kerguelen	arnoseris_minima	0.000	15.468	79.856	0.000	0.000	93.525	0.000	24.101	37.770	0.000	59.712	91.007	99.281	48.921	11.511	99.640	51.799	67.986	79.496
kerguelen	arrhenatherum_elatius	1.860	44.383	58.190	1.960	0.014	71.654	5.617	13.464	51.846	0.007	53.143	93.443	99.202	69.829	14.975	98.967	71.718	94.740	72.324
kerguelen	avena_fatua	3.350	23.198	71.280	3.789	0.000	34.589	2.472	3.997	30.176	0.000	23.013	66.567	82.301	40.088	12.870	82.024	41.335	65.273	59.727
kerguelen	avena_sativa	5.721	25.223	63.486	2.002	0.000	59.835	1.699	11.005	48.040	0.017	48.040	83.998	93.757	54.888	15.396	93.690	56.419	84.604	65.018
kerguelen	avenella_flexuosa	41.668	54.184	26.980	0.143	0.155	47.140	0.998	14.419	62.007	0.126	39.802	96.973	99.682	57.725	8.454	99.650	59.461	99.263	57.692
kerguelen	barbarea_verna	0.544	21.597	80.762	3.267	0.000	60.436	4.174	15.064	34.483	0.000	33.938	97.459	99.456	81.125	24.319	99.637	82.396	85.844	92.377
kerguelen	bellis_perennis	1.741	34.166	67.281	3.302	0.035	67.246	5.716	14.396	46.109	0.044	48.078	93.519	99.033	68.855	16.753	99.011	70.886	89.882	76.361
kerguelen	brassica_napus	3.590	28.547	65.118	0.676	0.000	70.313	1.668	12.753	51.372	0.000	50.317	89.084	97.720	66.427	19.637	97.530	68.982	93.074	71.157
kerguelen	brassica_oleracea	1.429	18.763	72.900	3.198	0.021	56.354	3.731	11.279	33.966	0.021	39.552	86.354	95.672	65.288	20.874	95.480	66.759	81.599	77.164
kerguelen	bromus_hordeaceus	0.668	26.639	70.815	3.353	0.000	55.156	4.252	9.805	38.173	0.000	38.403	79.848	92.073	52.230	15.025	91.854	53.336	73.799	70.953
kerguelen	bromus_lithobius	0.000	18.919	94.595	27.027	0.000	8.108	18.919	0.000	8.108	0.000	8.108	89.189	94.595	54.054	18.919	94.595	54.054	56.757	89.189
kerguelen	calluna_vulgaris	33.708	48.574	36.817	1.282	0.083	48.380	3.481	14.455	55.856	0.086	40.726	96.805	99.670	59.941	9.332	99.676	61.731	97.525	61.401
kerguelen	capsella_bursa_pastoris	14.302	32.557	47.158	1.493	0.028	54.183	2.201	9.072	51.648	0.032	44.651	84.536	95.670	49.085	11.277	95.410	50.560	88.439	55.683
kerguelen	cardamine_flexuosa	3.886	41.386	71.136	2.682	0.000	65.182	6.023	22.091	39.318	0.023	43.500	98.568	97.682	83.705	18.932	97.795	84.977	94.273	85.568
kerguelen	cardamine_hirsuta	0.651	29.474	68.709	2.495	0.000	67.204	3.823	13.408	42.381	0.000	46.190	93.086	98.305	72.451	20.052	98.170	74.336	85.534	84.328
kerguelen	centaurea_cyanus	5.147	22.579	54.112	0.796	0.000	69.422	1.088	11.847	53.184	0.013	56.633	85.925	97.678	54.550	15.283	97.572	55.970	89.838	60.666
kerguelen	centaurea_nigra	1.491	41.305	78.003	2.450	0.000	51.931	7.963	24.288	25.593	0.027	25.859	98.935	99.601	93.182	26.099	99.547	94.115	97.071	91.531
kerguelen	centaurea_scabiosa	15.617	21.614	48.572	0.096	0.000	63.902	0.622	9.683	55.926	0.048	55.224	81.608	97.910	49.960	11.900	97.464	51.795	96.921	50.678
kerguelen	cerastium_fontanum	24.385	58.376	34.234	2.303	0.100	53.189	5.723	15.335	54.275	0.081	42.161	95.981	99.220	66.665	9.699	99.145	68.019	99.145	64.923
kerguelen	cerastium_glomeratum	1.922	29.400	76.159	4.622	0.024	50.553	5.948	11.300	32.478	0.012	30.556	90.208	96.789	67.206	17.139	96.789	68.605	80.124	83.250
kerguelen	cerastium_holosteoides	32.102	49.336	28.233	0.985	0.032	52.071	1.918	11.038	65.766	0.052	47.391	93.823	99.585	48.389	6.287	99.501	50.982	98.399	50.612
kerguelen	cirsium_arvense	13.876	29.682	48.852	1.017	0.018	56.434	2.390	12.646	48.962	0.015	47.300	87.476	97.707	56.841	15.060	97.464	58.065	94.148	58.817
kerguelen	cirsium_palustre	24.735	49.110	40.985	1.030	0.012	54.748	3.147	15.068	58.908	0.012	45.183	97.156	99.668	63.073	10.903	99.655	64.805	99.672	61.120
kerguelen	cirsium_vulgare	4.517	26.994	60.706	3.093	0.005	51.529	4.332	11.979	38.097	0.013	40.338	86.779	94.766	59.870	16.014	94.589	60.924	85.316	68.714
kerguelen	cynosurus_cristatus	2.134	44.328	65.535	3.092	0.000	67.320	7.381	15.328	47.115	0.022	48.204	95.972	99.412	77.313	15.763	99.282	79.447	96.190	78.445
kerguelen	cystopteris_fragilis	33.123	37.569	35.466	2.464	0.511	49.842	1.968	21.481	45.216	0.736	48.806	86.946	96.740	51.209	4.341	96.560	52.171	89.350	58.330
kerguelen	cytisus_scoparius	0.231	27.661	78.777	2.372	0.000	64.927	3.847	19.377	35.009	0.000	40.062	94.563	98.666	72.070	21.121	98.628	74.057	85.124	84.676
kerguelen	dactylis_glomerata	10.407	31.804	55.838	1.968	0.013	54.840	3.431	12.993	44.205	0.023	41.913	90.624	98.055	61.278	15.487	97.948	62.442	88.610	69.219
kerguelen	deschampsia_cespitosa	39.696	55.018	29.963	0.765	0.580	45.816	2.374	16.624	59.204	0.566	37.762	95.608	99.173	58.087	8.515	99.145	59.546	98.694	57.305
kerguelen	digitalis_purpurea	1.381	39.190	65.951	3.068	0.000	67.326	5.973	22.391	39.863	0.005	48.464	97.130	98.768	76.832	17.918	98.847	78.104	90.574	83.067
kerguelen	draba_verna	0.921	30.338	55.195	0.785	0.015	77.454	1.706	15.131	54.289	0.000	63.953	86.635	95.183	59.650	16.279	95.047	61.341	85.065	68.665
kerguelen	elymus_repens	25.116	49.295	27.061	0.993	0.015	51.940	2.722	8.547	62.108	0.015	45.703	88.911	97.252	46.197	8.248	97.026	47.973	96.064	47.108
kerguelen	empetrum_rubrum	26.136	62.500	95.455	26.136	18.182	78.409	27.273	37.500	62.500	15.909	68.182	89.773	81.818	80.682	18.182	82.955	80.682	90.909	81.818
kerguelen	epilobium_roseum	3.321	46.033	52.768	0.092	0.000	77.675	1.568	11.347	64.022	0.000	62.915	94.465	99.262	66.144	14.852	98.893	71.402	100.000	67.897
kerguelen	epilobium_tetragonum	0.651	27.872	76.843	0.339	0.000	69.445	1.328	13.728	46.679	0.000	45.038	93.644	98.958	75.567	22.714	98.958	77.807	93.827	79.422
kerguelen	erica_scoparia	0.115	11.954	92.989	0.345	0.000	22.874	0.805	3.678	4.253	0.000	2.069	95.057	99.770	60.230	24.253	99.770	63.103	64.483	96.667
kerguelen	erythranthe_guttata	12.055	22.688	82.925	4.387	0.040	46.403	4.901	24.585	16.917	0.040	32.411	73.241	89.249	47.154	10.198	88.814	47.549	59.051	76.640
kerguelen	festuca_bromoides	0.035	21.260	89.612	7.341	0.000	27.735	8.414	7.964	15.062	0.000	9.037	73.823	84.176	53.497	17.140	83.760	54.328	60.215	79.709
kerguelen	festuca_nigrescens	25.654	18.325	74.695	0.175	0.175	66.143	0.000	20.593	50.785	0.873	62.304	95.812	98.953	73.473	10.471	98.953	74.695	95.288	79.407
kerguelen	festuca_ovina	37.479	55.629	27.801	0.618	0.151	46.197	2.375	11.505	58.498	0.165	38.468	95.415	99.341	53.350	7.029	99.272	55.491	98.051	55.450
kerguelen	festuca_rubra	31.805	58.457	30.095	1.848	0.178	49.802	4.834	13.341	59.110	0.107	42.099	95.366	99.347	57.670	7.526	99.298	59.416	98.583	58.137
kerguelen	fragaria_ananassa	11.230	40.883	35.205	0.946	0.000	61.009	1.767	7.634	63.218	0.000	53.754	90.284	98.991	50.726	10.978	99.054	52.997	96.151	53.375
kerguelen	fragaria_chiloensis	3.836	67.397	58.630	28.767	0.274	38.904	33.973	14.247	15.616	0.000	32.877	93.425	88.493	51.233	0.274	89.863	55.068	58.082	83.836
kerguelen	galium_aparine	1.526	28.174	65.933	2.188	0.017	63.083	3.794	13.096	41.417	0.013	45.022	90.642	97.469	68.743	19.212	97.306	70.047	87.725	76.671
kerguelen	galium_mollugo	13.323	22.266	47.531	0.037	0.012	60.144	0.398	13.422	48.302	0.012	48.140	90.447	99.279	61.152	17.029	99.154	62.831	96.604	64.610
kerguelen	galium_saxatile	3.026	52.459	65.984	3.279	0.032	73.865	9.206	27.711	42.497	0.000	50.977	98.960	99.527	89.660	18.190	99.622	92.528	98.991	89.817
kerguelen	gaudinia_fragilis	0.000	14.844	86.914	2.539	0.000	37.109	2.734	5.078	17.188	0.000	9.375	88.281	99.414	43.555	13.086	99.023	45.313	45.508	96.484
kerguelen	geranium_molle	0.318	32.295	72.076	4.307	0.000	56.548	5.880	10.490	37.381	0.000	33.455	88.557	97.870	60.458	16.132	97.616	62.635	76.399	80.435
kerguelen	holcus_lanatus	0.573	36.258	72.573	4.671	0.019	60.399	7.484	15.178	36.737	0.014	37.742	95.249	98.634	77.113	20.531	98.667	78.789	88.709	85.746
kerguelen	holcus_mollis	3.995	39.869	65.380	1.216	0.000	68.526	4.149	19.510	44.249	0.000	42.570	97.511	99.614	80.278	20.880	99.556	82.150	97.067	81.764
kerguelen	hordeum_distichon	1.225	32.843	78.676	2.451	0.000	44.363	6.373	10.784	31.618	0.000	18.627	84.314	94.363	70.588	26.225	94.118	72.059	80.392	77.941
kerguelen	hypericum_androsaemum	0.057	34.118	89.699	3.386	0.000	42.726	7.346	13.486	22.841	0.000	10.646	98.709	99.369	88.522	22.238	99.283	90.014	92.052	91.076
kerguelen	hypericum_humifusum	0.897	32.004	83.599	2.393	0.000	63.609	6.381	21.137	34.995	0.000	35.793	98.106	99.751	82.552	22.283	99.751	85.444	91.675	89.930
kerguelen	hypericum_tetrapterum	0.640	39.838	79.718	1.751	0.000	66.055	5.636	13.664	44.193	0.000	36.849	97.225	99.402	82.707	22.118	99.402	86.336	95.431	84.458
kerguelen	hypochaeris_radicata	0.776	31.195	77.108	5.182	0.014	47.955	7.407	11.717	28.973	0.023	29.308	87.980	93.561	67.704	17.105	93.533	69.145	80.587	81.624
kerguelen	koeleria_spicata	61.640	47.031	35.344	3.016	7.540	7.917	0.377	25.259	32.893	10.273	7.917	87.936	95.759	60.792	2.168	95.476	61.263	90.575	70.311
kerguelen	lactuca_serriola	2.451	11.246	69.660	1.590	0.000	52.327	0.946	8.965	36.505	0.000	40.786	69.722	87.227	44.137	15.271	86.560	44.897	72.763	58.795
kerguelen	lamium_purpureum	2.143	25.101	59.084	0.854	0.004	73.653	1.646	10.361	54.379	0.000	55.606	94.014	99.154	68.614	20.590	99.022	70.237	93.059	73.455
kerguelen	lepidium_campestre	0.989	22.528	56.191	0.301	0.000	74.291	0.516	14.144	51.505	0.000	66.724	89.209	96.690	67.197	19.948	96.518	68.057	87.403	73.388
kerguelen	lepidium_didymum	0.167	31.953	74.111	13.425	0.000	28.649	11.041	7.905	15.517	0.000	9.829	86.742	95.650	66.123	17.106	95.567	67.754	79.799	77.248
kerguelen	leucanthemum_vulgare	25.262	37.869	34.626	0.877	0.006	47.775	1.848	12.436	52.051	0.015	42.343	94.391	99.102	58.178	12.502	99.027	59.478	96.347	59.415
kerguelen	lolium_arundinaceum	2.409	35.938	63.567	4.594	0.000	57.735	5.517	9.232	44.337	0.000	38.437	86.670	96.645	58.365	16.168	96.262	60.549	84.688	68.701
kerguelen	lolium_multiflorum	4.731	36.509	58.271	4.078	0.000	59.184	4.307	10.930	46.917	0.000	43.100	90.277	97.520	60.522	12.039	97.259	63.948	86.264	72.104
kerguelen	lolium_perenne	3.555	38.639	61.770	3.489	0.006	54.107	5.797	9.876	43.110	0.011	38.981	86.303	93.569	60.942	14.569	93.453	62.465	85.497	69.339
kerguelen	lolium_pratense	22.662	46.308	30.629	0.583	0.000	56.044	2.005	9.954	62.479	0.000	49.699	91.741	98.815	49.918	8.241	98.760	51.923	97.958	49.717
kerguelen	lotus_corniculatus	10.836	34.275	44.751	1.782	0.049	58.530	3.970	14.862	45.951	0.065	51.605	92.672	98.772	67.944	14.021	98.680	69.276	94.313	70.668
kerguelen	lotus_pedunculatus	0.691	40.764	81.110	5.154	0.000	57.065	8.286	17.633	31.319	0.000	29.593	97.953	99.186	81.751	23.650	99.260	84.390	90.062	89.568
kerguelen	luzula_multiflora	37.413	59.605	23.023	1.385	0.189	49.009	3.595	15.493	60.902	0.112	44.175	96.565	99.636	57.112	6.175	99.626	58.696	99.509	57.690
kerguelen	lysimachia_arvensis	0.160	22.977	75.109	8.959	0.000	35.179	6.912	5.521	23.093	0.000	23.296	78.361	91.706	52.211	14.426	91.661	53.407	66.292	77.271
kerguelen	matricaria_chamomilla	3.171	32.505	57.641	1.460	0.000	71.989	1.962	11.314	55.748	0.000	54.266	89.302	97.445	60.995	17.359	97.057	63.276	92.222	65.306
kerguelen	medicago_sativa	5.587	14.329	67.545	1.472	0.000	58.144	1.171	10.531	40.124	0.000	45.385	74.221	91.453	47.971	14.280	91.014	49.524	79.841	58.234
kerguelen	melilotus_officinalis	12.906	15.172	48.362	0.155	0.000	56.505	0.194	9.709	43.599	0.013	54.680	71.987	92.608	45.463	12.841	92.026	46.472	89.463	47.715
kerguelen	myosotis_discolor	0.102	46.910	63.264	5.155	0.034	65.825	8.399	16.149	42.062	0.034	42.130	94.503	98.668	68.351	14.510	98.532	70.809	85.797	80.369
kerguelen	oxalis_corniculata	0.230	19.552	72.369	8.579	0.000	37.554	7.183	6.236	24.520	0.013	23.944	82.778	91.063	55.672	14.494	91.050	56.671	78.374	68.361
kerguelen	oxybasis_rubra	9.268	40.921	31.870	0.325	0.000	66.938	0.759	7.751	66.016	0.000	56.640	80.217	95.393	40.217	11.491	94.797	41.301	94.797	40.108
kerguelen	petroselinum_crispum	0.577	26.118	69.456	4.425	0.000	61.568	5.628	9.668	42.280	0.000	43.723	85.522	97.162	59.548	17.076	96.873	61.664	84.560	69.408
kerguelen	phleum_bertolonii	0.936	42.339	85.380	0.468	0.000	51.579	5.146	15.789	34.620	0.000	13.918	95.439	98.947	83.860	26.316	98.363	85.029	89.825	79.298
kerguelen	phleum_pratense	25.361	41.056	31.886	0.416	0.022	51.667	1.374	11.027	56.115	0.022	46.574	92.021	98.926	53.381	10.199	98.854	55.046	97.136	53.882
kerguelen	phormium_tenax	0.123	50.925	83.600	30.210	0.000	19.852	32.799	5.055	15.660	0.000	4.192	97.041	97.781	91.369	31.319	97.781	91.985	95.314	91.862
kerguelen	picea_sitchensis	5.119	66.823	57.210	4.025	0.039	65.690	11.098	25.596	32.200	0.039	45.408	98.984	95.858	83.157	10.942	96.327	86.284	93.122	87.573
kerguelen	plantago_lanceolata	2.147	29.915	61.944	3.913	0.025	58.794	5.080	12.770	39.560	0.022	44.297	88.545	96.541	64.788	16.037	96.455	65.943	85.384	74.708
kerguelen	plantago_media	16.821	15.882	53.673	0.104	0.026	62.391	0.365	11.301	50.946	0.039	53.948	84.549	98.565	54.652	12.515	98.238	55.631	97.247	54.939
kerguelen	poa_annua	21.026	45.386	43.979	3.117	0.068	48.031	4.471	10.886	51.377	0.049	37.501	92.115	97.869	56.362	10.080	97.832	58.009	91.323	62.105
kerguelen	poa_nemoralis	24.546	40.696	43.378	0.056	0.028	60.268	0.754	17.882	57.111	0.070	47.499	94.859	99.511	61.051	13.453	99.455	62.867	97.597	63.342
kerguelen	poa_pratensis	26.793	48.054	32.266	0.889	0.127	54.094	2.343	11.341	61.012	0.098	47.508	91.388	98.291	51.740	8.324	98.072	53.420	95.889	53.576
kerguelen	poa_trivialis	15.886	46.820	46.513	1.804	0.012	59.564	4.332	13.227	55.715	0.029	43.548	95.620	99.399	63.042	13.663	99.334	65.181	96.316	65.729
kerguelen	prunella_vulgaris	12.015	27.654	52.638	2.094	0.023	55.255	2.949	14.508	43.833	0.017	45.877	95.397	99.079	68.085	17.310	99.058	69.217	94.106	71.400
kerguelen	ranunculus_bulbosus	0.940	32.652	68.288	1.246	0.000	73.457	3.331	11.831	51.859	0.000	50.715	93.931	99.224	70.903	18.778	99.101	73.559	92.195	76.829
kerguelen	ranunculus_repens	22.388	43.949	42.569	1.789	0.034	51.003	3.668	14.438	50.888	0.022	39.989	94.214	98.943	60.024	12.509	98.930	61.431	95.925	61.909
kerguelen	ranunculus_sceleratus	6.059	33.424	45.126	0.742	0.000	57.732	1.917	6.240	49.792	0.000	46.717	82.131	94.592	51.384	14.614	94.321	53.337	91.825	53.138
kerguelen	raphanus_raphanistrum	5.785	32.438	57.149	5.756	0.014	43.808	5.285	8.199	35.966	0.014	32.895	88.087	97.372	53.121	14.412	97.286	55.049	79.703	70.076
kerguelen	ribes_nigrum	21.163	40.896	37.786	0.358	0.000	57.161	1.617	11.102	58.980	0.016	46.851	91.028	99.254	52.916	12.082	99.051	54.984	99.409	53.133
kerguelen	rumex_acetosa	31.268	53.068	34.697	1.284	0.139	50.500	3.831	14.263	59.043	0.071	41.202	96.372	99.563	62.106	9.579	99.530	63.760	98.965	61.949
kerguelen	rumex_acetosella	24.610	43.952	40.015	2.234	0.129	47.693	3.558	13.631	50.320	0.122	39.252	92.718	98.593	55.938	11.252	98.529	57.371	91.687	62.854
kerguelen	rumex_conglomeratus	0.099	28.960	82.671	4.440	0.000	44.334	5.401	8.781	27.336	0.000	19.881	85.918	93.804	63.585	20.808	93.738	65.673	73.161	82.041
kerguelen	rumex_crispus	3.170	34.302	54.193	3.352	0.017	54.159	4.627	9.198	42.324	0.013	42.788	85.095	94.926	57.181	13.977	94.770	58.348	84.436	66.717
kerguelen	rumex_obtusifolius	1.931	33.726	60.405	2.695	0.010	68.190	4.667	14.990	48.273	0.015	51.111	95.674	99.119	75.089	19.377	99.149	76.541	96.031	76.715
kerguelen	sagina_procumbens	26.891	53.580	33.548	3.064	0.088	51.147	5.862	14.196	56.089	0.063	43.053	95.348	99.319	58.522	9.871	99.181	60.527	97.567	60.350
kerguelen	scorzoneroides_autumnalis	36.673	57.787	21.187	1.355	0.082	44.371	3.412	12.122	63.327	0.026	39.769	95.072	99.609	52.967	5.779	99.522	54.539	99.774	51.925
kerguelen	secale_cereale	5.915	23.099	62.300	1.127	0.000	70.188	1.080	11.549	57.981	0.000	56.244	87.887	96.854	58.920	15.869	96.667	59.906	92.770	63.427
kerguelen	senecio_jacobaea	0.911	16.059	78.588	0.000	0.000	92.027	0.569	24.374	50.569	0.000	86.333	93.850	99.317	83.144	32.574	99.431	84.966	98.747	87.016
kerguelen	senecio_vulgaris	5.779	33.387	58.201	1.942	0.016	61.476	3.239	11.133	48.005	0.004	43.765	89.319	97.969	59.393	14.840	97.840	61.250	86.953	69.335
kerguelen	sherardia_arvensis	0.091	19.500	83.272	3.108	0.000	47.821	3.809	7.541	25.929	0.000	20.201	89.701	97.882	64.397	19.394	97.837	65.859	73.355	86.472
kerguelen	silene_latifolia	9.491	19.488	47.552	0.288	0.008	55.090	1.014	9.483	42.829	0.030	46.886	84.674	96.905	52.774	15.477	96.564	54.098	89.420	59.131
kerguelen	sinapis_arvensis	3.793	35.149	54.201	1.764	0.022	61.720	3.616	8.445	48.401	0.022	45.689	85.358	96.913	57.155	14.223	96.692	59.559	87.762	65.535
kerguelen	solanum_tuberosum	6.124	40.975	41.499	7.091	0.000	56.849	8.662	7.172	51.410	0.040	47.260	88.799	96.535	53.666	12.087	96.495	56.970	91.096	59.065
kerguelen	sonchus_asper	2.048	32.274	65.034	3.926	0.018	51.794	5.065	9.611	39.391	0.027	36.515	86.026	93.909	58.979	14.870	93.814	60.501	82.038	70.720
kerguelen	sonchus_oleraceus	1.527	26.502	69.755	6.300	0.008	36.059	5.580	5.629	28.277	0.008	24.971	70.539	82.762	44.245	12.970	82.574	45.519	68.032	60.985
kerguelen	spergula_arvensis	23.863	51.218	31.075	2.810	0.000	48.034	4.435	10.445	56.319	0.000	40.692	93.161	99.318	49.415	8.593	99.285	51.413	93.064	55.426
kerguelen	stellaria_alsine	8.887	49.049	49.101	2.632	0.000	69.195	6.411	18.686	51.238	0.000	52.880	97.342	99.453	74.980	11.936	99.479	77.013	98.228	75.085
kerguelen	stellaria_graminea	27.508	45.186	33.796	0.231	0.026	52.807	1.381	13.180	59.498	0.019	46.750	93.082	99.337	55.819	10.507	99.196	57.313	99.479	55.108
kerguelen	stellaria_media	15.544	39.453	47.452	2.825	0.047	52.393	4.181	10.563	49.661	0.025	40.736	89.910	97.605	55.965	12.159	97.447	57.413	89.734	63.179
kerguelen	tanacetum_vulgare	20.311	30.832	40.071	0.206	0.019	57.566	0.730	12.559	56.141	0.005	52.140	88.299	98.503	50.846	13.623	98.350	52.322	96.853	52.429
kerguelen	taraxacum_erythrospermum	5.263	11.640	58.097	1.113	0.101	59.717	0.709	7.692	37.955	0.101	42.814	73.684	89.777	49.899	16.498	89.271	50.304	71.862	66.700
kerguelen	taraxacum_officinale	11.090	13.469	52.580	3.719	0.132	49.184	2.284	12.686	33.863	0.139	40.085	82.505	95.322	57.353	17.488	95.008	57.873	88.895	62.389
kerguelen	trifolium_pratense	21.528	33.536	41.475	1.113	0.028	50.931	2.724	12.161	48.785	0.028	43.984	92.132	98.631	60.077	13.705	98.482	61.383	94.747	62.735
kerguelen	trifolium_repens	18.481	32.152	48.619	2.240	0.046	49.349	3.597	11.154	45.350	0.037	39.617	91.293	97.913	60.758	13.468	97.835	61.898	92.194	65.568
kerguelen	tripleurospermum_inodorum	20.225	41.557	28.499	0.450	0.028	53.243	1.523	8.595	61.276	0.017	47.257	85.722	97.870	43.356	9.078	97.521	45.048	98.544	42.951
kerguelen	tripleurospermum_maritimum	14.431	74.095	27.894	5.711	1.020	57.726	15.655	16.573	48.394	0.765	47.986	90.107	97.807	64.661	9.944	97.399	68.230	98.062	68.689
kerguelen	triticum_aestivum	2.336	19.310	70.483	1.473	0.046	68.481	1.139	11.968	50.806	0.046	50.656	84.338	95.708	60.460	19.482	95.639	62.405	89.402	65.846
kerguelen	ulex_europaeus	0.021	42.276	85.810	8.321	0.000	30.581	13.163	11.444	14.358	0.000	7.483	95.284	98.176	81.178	22.071	98.176	82.729	84.091	93.502
kerguelen	ulex_minor	0.135	14.420	94.609	0.404	0.000	27.089	1.752	7.951	12.534	0.000	4.717	99.057	99.730	84.501	28.976	99.730	85.984	85.040	97.978
kerguelen	vaccinium_vitis_idaea	51.989	53.423	14.055	0.104	0.309	35.938	0.889	11.775	59.949	0.288	37.753	92.919	99.399	46.796	3.138	99.327	47.966	99.934	45.904
kerguelen	veronica_arvensis	3.136	30.011	57.195	1.802	0.011	64.857	3.250	11.585	48.529	0.046	50.399	90.718	97.948	63.900	15.941	97.788	65.530	89.236	71.140
kerguelen	veronica_officinalis	18.910	41.134	38.113	0.626	0.038	61.383	2.138	18.478	56.834	0.023	55.878	95.947	99.610	64.473	12.583	99.602	65.929	98.207	64.939
kerguelen	veronica_serpyllifolia	21.540	36.299	44.688	1.172	0.109	55.948	2.836	16.123	51.986	0.136	48.296	95.474	99.046	65.164	13.878	99.028	66.464	95.837	67.363
macquarie	achillea_millefolium	14.695	0.298	2.097	0.009	0.007	10.262	0.004	6.828	9.275	0.048	10.954	19.889	33.547	12.013	0.578	32.924	12.842	34.730	13.605
macquarie	achillea_ptarmica	20.107	0.340	0.120	0.000	0.000	11.704	0.000	8.126	12.268	0.005	14.095	13.645	27.654	10.584	0.249	26.904	11.479	35.618	9.881
macquarie	agrostis_capillaris	16.838	0.484	1.388	0.000	0.000	14.575	0.000	8.670	11.079	0.025	13.600	14.245	30.685	10.477	0.158	29.778	11.434	35.016	11.646
macquarie	agrostis_castellana	2.381	0.000	24.868	0.000	0.000	28.042	0.000	16.667	3.175	0.000	21.429	22.751	22.222	1.587	0.000	22.751	1.852	3.439	24.603
macquarie	agrostis_gigantea	17.386	0.519	0.944	0.000	0.000	10.781	0.000	6.275	15.924	0.071	8.964	10.875	26.351	5.237	0.189	25.950	5.497	29.795	6.700
macquarie	agrostis_stolonifera	10.039	0.774	1.975	0.000	0.000	22.708	0.000	10.825	13.426	0.034	18.422	16.021	24.051	13.187	0.165	23.237	14.057	23.482	12.333
macquarie	agrostis_vinealis	6.527	1.565	0.045	0.000	0.000	14.394	0.000	11.980	21.681	0.045	15.601	14.841	24.318	13.053	0.000	23.156	14.394	26.688	8.136
macquarie	aira_praecox	0.087	1.444	1.487	0.000	0.000	25.809	0.000	13.036	14.786	0.000	26.815	16.798	23.447	14.523	0.000	22.178	15.486	19.948	12.380
macquarie	allium_schoenoprasum	8.718	0.769	1.032	0.000	0.066	10.452	0.000	9.267	13.966	0.483	11.111	18.599	27.931	8.520	0.769	27.712	9.750	27.295	13.219
macquarie	alopecurus_geniculatus	16.928	0.717	0.868	0.019	0.000	16.909	0.000	8.662	13.323	0.000	14.078	12.889	23.967	10.417	0.038	23.023	11.021	29.609	8.643
macquarie	alopecurus_pratensis	16.447	0.419	0.743	0.000	0.036	13.045	0.000	7.535	11.440	0.048	11.679	13.021	26.677	7.595	0.252	26.330	8.349	31.253	9.391
macquarie	anthemis_arvensis	2.904	0.404	7.022	0.000	0.000	15.221	0.000	7.831	21.029	0.000	13.015	14.154	27.426	3.750	0.110	27.132	4.338	16.324	13.199
macquarie	anthemis_cotula	2.066	0.188	8.075	0.000	0.000	26.009	0.000	9.390	7.418	0.000	13.709	20.939	27.981	4.789	0.282	27.512	5.540	12.488	16.808
macquarie	anthoxanthum_odoratum	13.526	0.559	1.608	0.008	0.000	16.653	0.000	8.492	12.582	0.082	14.182	20.071	28.346	14.396	0.245	28.485	15.398	29.810	15.503
macquarie	anthriscus_sylvestris	18.012	0.421	0.414	0.000	0.003	13.631	0.000	6.958	11.899	0.010	12.035	12.873	27.384	8.046	0.278	26.904	8.825	32.655	9.726
macquarie	arabidopsis_thaliana	7.486	0.713	1.986	0.051	0.017	17.841	0.000	9.285	15.074	0.017	16.364	18.859	26.821	10.355	0.645	26.260	11.424	23.409	14.021
macquarie	arnoseris_minima	0.360	0.000	13.309	0.000	0.000	11.511	0.000	20.144	15.108	0.000	33.813	17.986	29.856	1.079	0.000	27.698	2.158	6.835	19.424
macquarie	arrhenatherum_elatius	3.043	0.699	2.038	0.000	0.000	24.220	0.000	10.741	15.959	0.007	19.237	17.954	24.362	12.373	0.178	23.571	13.350	20.014	13.756
macquarie	avena_fatua	3.766	0.023	3.304	0.000	0.000	17.283	0.000	4.921	9.150	0.000	9.381	8.734	20.633	2.195	0.069	20.933	2.449	8.572	9.889
macquarie	avena_sativa	6.461	0.252	2.103	0.000	0.000	14.067	0.000	7.404	10.937	0.017	14.252	13.747	25.408	4.863	0.353	24.701	5.957	17.971	14.067
macquarie	avenella_flexuosa	18.876	0.477	0.900	0.000	0.004	10.854	0.000	9.037	11.685	0.118	11.367	13.404	33.511	9.933	0.122	32.692	10.732	39.839	10.235
macquarie	barbarea_verna	0.181	0.363	3.448	0.000	0.000	28.857	0.000	12.704	9.982	0.000	24.501	34.483	37.387	20.690	1.815	38.113	22.686	25.227	29.401
macquarie	bellis_perennis	2.058	0.418	2.537	0.004	0.009	22.962	0.000	10.377	12.527	0.026	19.919	18.961	25.789	10.799	0.334	25.451	11.903	19.765	15.434
macquarie	brassica_napus	2.724	0.443	2.006	0.000	0.000	24.894	0.000	11.085	14.041	0.000	20.460	12.289	24.831	4.666	0.486	24.113	5.363	16.132	13.133
macquarie	brassica_oleracea	2.623	0.021	5.394	0.128	0.000	20.746	0.021	7.655	5.991	0.000	16.823	18.870	28.337	7.974	0.874	28.294	8.870	19.083	17.036
macquarie	bromus_hordeaceus	1.337	0.507	4.401	0.012	0.000	19.991	0.012	8.215	11.130	0.000	15.313	13.262	22.745	5.899	0.219	22.330	6.452	13.665	13.953
macquarie	bromus_lithobius	0.000	0.000	5.405	0.000	0.000	10.811	0.000	2.703	0.000	0.000	0.000	21.622	32.432	0.000	0.000	35.135	0.000	5.405	32.432
macquarie	calluna_vulgaris	16.659	0.473	1.645	0.000	0.000	11.513	0.000	7.836	10.567	0.077	11.846	14.621	31.364	10.950	0.158	30.555	11.989	37.132	11.260
macquarie	capsella_bursa_pastoris	11.757	0.309	2.649	0.011	0.000	12.635	0.000	5.852	11.998	0.028	11.735	14.714	26.514	7.089	0.324	25.977	7.739	24.679	10.736
macquarie	cardamine_flexuosa	3.841	0.386	2.364	0.000	0.000	25.000	0.000	11.955	11.295	0.023	23.205	24.045	27.977	18.045	0.318	27.227	19.500	24.773	18.795
macquarie	cardamine_hirsuta	0.813	0.529	3.389	0.027	0.000	21.895	0.000	10.656	11.578	0.000	20.675	31.087	35.968	18.059	0.773	36.198	19.672	27.969	22.573
macquarie	centaurea_cyanus	6.673	0.186	2.693	0.013	0.000	12.629	0.000	7.402	13.147	0.013	15.681	19.581	28.124	9.445	0.730	27.726	10.480	22.486	13.996
macquarie	centaurea_nigra	2.210	0.399	3.462	0.000	0.000	39.015	0.000	14.567	7.643	0.027	24.154	25.539	28.442	20.879	0.426	28.096	23.382	25.166	24.128
macquarie	centaurea_scabiosa	11.262	0.128	1.723	0.000	0.000	10.831	0.000	5.982	14.532	0.048	11.804	12.346	19.764	5.535	0.399	19.349	6.253	17.467	10.751
macquarie	cerastium_fontanum	13.188	0.693	0.562	0.000	0.000	17.201	0.000	8.601	13.138	0.069	13.163	17.751	30.558	14.661	0.268	29.803	15.585	36.394	11.022
macquarie	cerastium_glomeratum	1.922	0.268	4.817	0.036	0.024	23.172	0.000	9.135	9.512	0.000	17.845	22.163	29.777	11.118	0.304	29.546	12.054	19.207	19.961
macquarie	cerastium_holosteoides	20.604	0.473	1.076	0.006	0.000	7.525	0.000	6.118	12.924	0.039	10.681	11.640	25.925	6.825	0.156	25.478	7.246	32.180	7.972
macquarie	cirsium_arvense	13.060	0.317	1.971	0.000	0.000	14.881	0.000	7.700	10.003	0.008	14.006	17.445	27.808	8.694	0.432	27.072	9.745	26.760	12.813
macquarie	cirsium_palustre	18.108	0.357	0.763	0.000	0.000	14.050	0.000	7.600	11.953	0.012	14.653	15.195	28.617	11.461	0.205	28.195	12.585	34.863	11.194
macquarie	cirsium_vulgare	6.661	0.356	2.742	0.023	0.000	16.599	0.003	7.615	9.505	0.010	13.494	20.383	28.724	10.109	0.588	28.384	11.010	23.791	15.485
macquarie	cynosurus_cristatus	2.351	0.479	1.764	0.000	0.000	24.733	0.000	10.037	14.783	0.022	20.967	20.858	25.561	15.524	0.348	24.559	16.852	22.970	15.741
macquarie	cystopteris_fragilis	15.893	0.451	2.133	0.015	0.045	4.176	0.000	6.985	12.017	0.541	7.541	17.440	25.327	10.575	0.255	24.951	11.296	28.601	11.251
macquarie	cytisus_scoparius	0.500	0.321	4.963	0.000	0.000	29.854	0.000	15.594	9.233	0.000	23.891	20.005	27.148	10.657	0.346	26.507	12.208	16.338	19.608
macquarie	dactylis_glomerata	10.430	0.314	3.104	0.008	0.005	18.466	0.000	9.248	10.441	0.018	15.281	19.755	28.912	11.120	0.442	28.693	12.215	24.764	16.958
macquarie	deschampsia_cespitosa	17.706	0.388	0.555	0.003	0.084	11.349	0.000	7.795	11.629	0.307	12.487	13.957	32.236	10.159	0.115	31.353	11.049	38.359	9.984
macquarie	digitalis_purpurea	3.226	0.401	3.489	0.005	0.000	23.089	0.000	13.336	11.539	0.005	20.847	22.633	26.968	15.612	0.505	26.063	17.472	23.618	17.255
macquarie	draba_verna	2.884	0.544	3.066	0.000	0.000	15.871	0.000	8.623	13.274	0.000	16.732	21.882	30.384	10.344	0.906	29.855	11.250	24.434	15.690
macquarie	elymus_repens	18.936	0.535	0.957	0.005	0.005	11.969	0.000	6.561	13.461	0.010	9.128	10.687	25.100	6.797	0.072	24.148	7.255	29.520	7.147
macquarie	empetrum_rubrum	27.273	3.409	17.045	0.000	3.409	9.091	0.000	20.455	26.136	13.636	20.455	19.318	14.773	15.909	0.000	14.773	11.364	18.182	12.500
macquarie	epilobium_roseum	3.875	0.369	0.000	0.000	0.000	21.494	0.000	10.793	19.465	0.000	18.911	13.192	23.985	7.749	0.554	22.878	8.579	17.159	9.041
macquarie	epilobium_tetragonum	1.016	0.287	2.058	0.000	0.000	31.571	0.000	12.060	12.607	0.000	26.309	15.916	26.648	7.189	0.391	25.606	8.127	14.405	15.837
macquarie	erica_scoparia	0.000	0.230	12.759	0.000	0.000	52.759	0.000	12.414	0.690	0.000	5.977	18.276	37.471	2.529	0.000	37.356	3.333	1.954	38.736
macquarie	erythranthe_guttata	6.719	0.158	6.719	0.040	0.000	19.565	0.079	10.711	4.190	0.040	14.625	18.538	25.534	11.186	0.277	24.862	11.976	16.245	16.126
macquarie	festuca_bromoides	0.173	0.416	4.605	0.069	0.000	24.446	0.035	8.657	5.506	0.000	12.708	11.807	19.806	4.536	0.069	18.975	4.778	7.479	15.443
macquarie	festuca_nigrescens	10.471	0.000	4.363	0.000	0.000	3.490	0.000	7.679	16.405	0.873	14.311	24.782	30.716	14.660	0.524	29.843	16.405	26.876	19.197
macquarie	festuca_ovina	16.310	0.728	1.332	0.000	0.000	11.642	0.000	6.617	12.040	0.151	10.118	14.072	32.111	8.553	0.082	31.700	9.212	37.136	10.887
macquarie	festuca_rubra	17.047	0.715	0.773	0.000	0.013	13.226	0.000	7.517	12.462	0.067	11.227	13.897	28.526	11.378	0.098	27.744	12.084	35.723	8.370
macquarie	fragaria_ananassa	10.221	0.379	0.694	0.000	0.000	15.647	0.000	6.688	20.379	0.000	9.842	11.167	23.091	4.227	0.379	23.028	4.858	21.388	6.877
macquarie	fragaria_chiloensis	5.205	2.740	6.849	0.000	0.000	15.890	0.274	12.055	0.822	0.000	15.342	12.877	20.274	13.151	0.274	17.534	13.151	15.068	5.479
macquarie	galium_aparine	2.125	0.412	2.833	0.003	0.003	22.913	0.007	10.841	10.908	0.010	19.119	23.030	32.863	12.574	0.496	32.355	13.675	23.103	19.149
macquarie	galium_mollugo	10.748	0.261	1.045	0.000	0.000	15.139	0.000	8.521	12.365	0.000	16.669	20.351	31.024	10.188	0.858	30.700	11.320	25.886	17.316
macquarie	galium_saxatile	3.531	1.009	1.198	0.000	0.000	23.834	0.000	11.885	16.078	0.000	27.112	24.054	28.153	22.919	0.378	27.522	25.158	29.414	15.984
macquarie	gaudinia_fragilis	0.000	0.000	11.133	0.000	0.000	25.586	0.000	8.789	9.570	0.000	20.508	20.898	38.672	3.125	0.195	37.695	4.297	4.688	28.906
macquarie	geranium_molle	0.477	0.779	5.229	0.016	0.000	25.858	0.000	10.267	13.430	0.000	20.788	18.675	29.053	8.630	0.302	28.385	9.298	15.130	18.229
macquarie	holcus_lanatus	0.784	0.516	3.474	0.038	0.000	27.432	0.000	11.859	12.174	0.014	23.000	20.836	28.441	13.230	0.263	27.657	14.235	20.085	18.728
macquarie	holcus_mollis	5.152	0.579	1.640	0.000	0.000	31.860	0.000	16.345	14.319	0.000	27.866	19.548	29.313	13.180	0.193	28.522	14.608	20.976	19.008
macquarie	hordeum_distichon	2.451	0.490	3.186	0.000	0.000	36.275	0.000	8.824	10.539	0.000	14.951	22.794	25.245	9.069	0.000	26.471	10.294	16.912	19.118
macquarie	hypericum_androsaemum	0.115	0.230	6.428	0.000	0.000	45.423	0.000	16.298	7.518	0.000	21.664	28.178	29.756	16.184	0.402	29.813	17.590	16.184	22.956
macquarie	hypericum_humifusum	0.598	0.499	3.739	0.000	0.000	30.359	0.000	16.152	8.175	0.000	26.421	23.529	30.309	15.254	0.299	30.459	17.348	19.192	21.685
macquarie	hypericum_tetrapterum	0.555	0.342	2.519	0.000	0.000	34.287	0.000	11.614	10.077	0.000	26.046	21.050	26.900	14.731	0.171	26.174	16.140	19.556	17.592
macquarie	hypochaeris_radicata	0.909	0.427	3.658	0.032	0.005	23.645	0.000	9.326	10.179	0.018	16.357	20.520	26.394	11.740	0.307	25.862	12.653	18.395	17.449
macquarie	koeleria_spicata	5.184	0.000	2.733	0.000	0.848	1.225	0.000	4.995	5.184	6.692	0.943	22.903	28.558	12.158	0.000	28.841	13.101	24.788	15.834
macquarie	lactuca_serriola	3.350	0.093	4.615	0.023	0.000	14.317	0.008	6.228	7.740	0.000	12.525	15.674	25.942	5.631	0.527	25.865	6.298	16.411	13.696
macquarie	lamium_purpureum	4.239	0.291	1.409	0.000	0.000	19.119	0.000	8.742	14.457	0.000	18.742	28.847	35.113	14.499	0.796	34.806	15.807	30.408	18.401
macquarie	lepidium_campestre	2.193	0.215	2.709	0.000	0.000	12.253	0.000	9.114	14.273	0.000	14.746	29.880	35.942	11.049	1.118	35.211	11.952	30.095	18.186
macquarie	lepidium_didymum	0.084	0.293	4.935	0.209	0.000	26.391	0.125	8.490	4.559	0.000	15.349	22.334	25.763	12.087	0.502	25.721	13.091	15.098	18.319
macquarie	leucanthemum_vulgare	17.629	0.231	1.270	0.006	0.000	11.484	0.000	7.223	10.481	0.015	9.331	21.486	34.000	13.092	0.614	34.000	13.886	38.788	13.712
macquarie	lolium_arundinaceum	2.905	0.653	3.896	0.023	0.000	23.778	0.000	10.020	12.587	0.000	17.744	18.667	25.535	10.493	0.225	24.792	11.371	17.181	15.312
macquarie	lolium_multiflorum	4.209	0.359	2.186	0.000	0.000	19.217	0.000	8.679	15.726	0.000	16.248	17.814	27.667	9.103	0.326	27.830	10.310	20.783	14.551
macquarie	lolium_perenne	4.312	0.453	2.048	0.006	0.000	20.200	0.006	8.077	13.272	0.011	15.375	15.756	24.009	9.876	0.144	23.369	10.727	19.156	12.929
macquarie	lolium_pratense	19.034	0.583	0.565	0.000	0.000	12.726	0.000	6.509	14.348	0.000	10.210	11.577	24.303	7.858	0.091	23.610	8.259	29.936	7.329
macquarie	lotus_corniculatus	10.027	0.465	1.776	0.006	0.000	13.741	0.003	7.965	11.470	0.052	12.849	23.433	32.675	15.022	0.711	32.081	16.154	31.213	16.336
macquarie	lotus_pedunculatus	0.518	0.395	5.228	0.000	0.000	31.788	0.000	15.018	8.730	0.000	26.461	23.231	26.954	16.375	0.197	25.968	17.213	20.691	17.953
macquarie	luzula_multiflora	19.748	0.627	0.272	0.000	0.015	8.458	0.000	7.044	12.558	0.097	10.503	15.293	30.378	12.257	0.151	29.926	13.093	39.604	9.464
macquarie	lysimachia_arvensis	0.239	0.434	5.414	0.222	0.000	16.712	0.035	6.008	5.840	0.000	9.473	20.425	30.164	7.887	0.319	30.536	8.507	15.224	19.380
macquarie	matricaria_chamomilla	3.695	0.388	1.369	0.114	0.000	19.457	0.000	8.006	15.283	0.000	19.868	13.230	23.723	5.018	0.342	23.198	5.634	16.583	11.245
macquarie	medicago_sativa	5.180	0.155	4.952	0.049	0.000	15.443	0.000	6.741	9.140	0.000	15.126	13.881	26.307	4.741	0.455	25.527	5.359	16.036	12.808
macquarie	melilotus_officinalis	10.175	0.155	3.107	0.000	0.000	6.770	0.000	3.987	9.346	0.013	10.874	19.612	32.220	8.091	0.583	31.948	8.828	28.142	10.977
macquarie	myosotis_discolor	0.239	0.410	4.507	0.000	0.000	28.371	0.000	15.568	17.139	0.034	20.656	19.768	26.767	10.038	0.307	26.221	11.062	18.709	14.851
macquarie	oxalis_corniculata	0.423	0.166	4.430	0.397	0.000	15.967	0.090	4.917	6.364	0.013	11.498	22.394	26.786	9.014	0.525	26.863	9.834	17.093	15.493
macquarie	oxybasis_rubra	10.244	0.379	0.867	0.000	0.000	16.585	0.000	8.726	20.054	0.000	11.870	4.607	13.550	1.409	0.054	12.141	1.626	12.846	3.686
macquarie	petroselinum_crispum	1.010	0.289	3.896	0.144	0.000	21.260	0.048	7.648	10.342	0.000	16.931	14.911	23.425	7.552	0.433	22.992	8.129	13.853	16.065
macquarie	phleum_bertolonii	1.287	0.234	6.667	0.000	0.000	51.111	0.000	12.632	10.292	0.000	22.456	19.532	24.211	11.579	0.000	24.327	12.515	16.959	12.632
macquarie	phleum_pratense	18.411	0.336	1.074	0.000	0.004	11.049	0.000	6.543	12.544	0.013	9.349	16.160	29.966	9.353	0.398	29.465	9.989	34.021	10.432
macquarie	phormium_tenax	0.493	0.617	9.988	0.000	0.000	24.414	0.000	6.905	5.055	0.000	7.152	25.647	21.455	23.921	0.986	22.072	23.674	23.674	15.660
macquarie	picea_sitchensis	5.666	1.485	1.915	0.000	0.039	27.120	0.000	17.311	8.050	0.039	27.706	19.031	23.408	22.821	0.117	22.900	24.072	22.821	12.739
macquarie	plantago_lanceolata	3.133	0.462	2.966	0.067	0.000	18.449	0.011	8.406	10.667	0.017	15.714	22.306	28.734	13.338	0.618	28.495	14.279	23.487	17.140
macquarie	plantago_media	11.066	0.104	1.553	0.000	0.026	10.701	0.000	5.481	11.653	0.026	12.750	14.655	23.920	6.133	0.339	23.529	6.969	20.514	13.089
macquarie	poa_annua	14.176	0.439	2.116	0.026	0.015	14.859	0.004	7.285	11.693	0.026	12.053	15.976	27.920	10.646	0.210	27.635	11.479	29.143	12.105
macquarie	poa_nemoralis	14.389	0.363	1.718	0.000	0.000	14.976	0.000	10.352	13.831	0.042	17.170	16.066	29.617	9.472	0.237	28.486	10.617	28.541	14.529
macquarie	poa_pratensis	18.000	0.571	1.328	0.000	0.020	11.209	0.000	6.679	13.553	0.068	10.619	13.255	28.570	8.578	0.127	27.838	9.173	32.344	8.563
macquarie	poa_trivialis	11.742	0.519	1.338	0.000	0.006	20.737	0.000	10.233	15.043	0.029	17.566	15.685	27.515	10.522	0.195	26.749	11.500	27.580	11.972
macquarie	prunella_vulgaris	11.311	0.256	2.173	0.031	0.000	14.943	0.000	8.318	9.208	0.016	13.857	26.083	33.883	15.519	0.648	33.645	16.831	33.081	18.555
macquarie	ranunculus_bulbosus	0.797	0.633	3.065	0.000	0.000	25.112	0.000	9.910	15.815	0.000	21.251	23.335	30.915	13.649	0.736	30.159	14.875	21.618	20.576
macquarie	ranunculus_repens	15.315	0.353	1.634	0.000	0.009	15.563	0.000	8.645	10.952	0.022	14.546	16.171	27.821	10.834	0.242	27.322	11.737	30.723	12.295
macquarie	ranunculus_sceleratus	6.149	0.543	2.080	0.000	0.000	17.562	0.000	6.330	13.185	0.000	14.813	13.583	24.236	5.480	0.271	23.874	5.987	20.438	7.669
macquarie	raphanus_raphanistrum	8.199	0.357	3.714	0.043	0.014	15.369	0.000	6.471	9.899	0.014	12.213	17.083	27.325	8.713	0.314	26.868	9.599	19.611	16.583
macquarie	ribes_nigrum	15.783	0.529	0.233	0.000	0.000	14.430	0.000	8.132	12.968	0.016	14.057	11.631	24.537	6.811	0.249	23.542	7.542	27.196	8.723
macquarie	rumex_acetosa	16.678	0.569	0.590	0.000	0.000	13.772	0.000	7.580	12.061	0.060	12.936	14.878	28.586	11.193	0.132	28.046	12.040	34.434	10.265
macquarie	rumex_acetosella	15.057	0.377	2.106	0.019	0.013	12.546	0.000	7.971	10.431	0.087	11.587	16.519	29.278	10.531	0.473	28.695	11.374	31.664	12.669
macquarie	rumex_conglomeratus	0.133	0.265	5.003	0.000	0.000	30.749	0.000	9.940	7.488	0.000	19.715	16.600	24.553	7.091	0.133	24.619	7.952	11.696	17.826
macquarie	rumex_crispus	5.390	0.564	2.671	0.026	0.009	16.895	0.004	7.277	12.042	0.013	12.892	19.805	28.287	11.457	0.494	27.966	12.277	22.693	14.558
macquarie	rumex_obtusifolius	3.419	0.336	1.595	0.020	0.000	21.166	0.000	9.885	13.676	0.010	19.968	23.612	29.573	15.449	0.754	29.288	16.662	26.276	17.635
macquarie	sagina_procumbens	17.675	0.794	1.009	0.000	0.013	12.885	0.000	7.867	11.687	0.050	12.229	15.721	26.576	11.447	0.303	26.437	12.191	34.329	10.275
macquarie	scorzoneroides_autumnalis	21.474	0.521	0.069	0.000	0.000	10.094	0.000	6.226	12.530	0.026	8.236	12.343	27.604	9.916	0.113	27.178	10.563	37.403	7.320
macquarie	secale_cereale	6.573	0.094	2.300	0.000	0.000	14.836	0.000	10.094	17.277	0.000	19.061	17.653	30.047	6.244	0.469	29.108	7.230	20.610	14.789
macquarie	senecio_jacobaea	0.797	0.456	0.911	0.000	0.000	4.897	0.000	3.759	5.239	0.000	23.576	11.276	17.198	7.289	1.367	16.287	8.656	16.401	13.781
macquarie	senecio_vulgaris	6.489	0.367	3.025	0.016	0.000	21.329	0.012	9.045	13.487	0.004	17.529	18.034	28.489	9.058	0.392	27.891	9.865	20.267	15.418
macquarie	sherardia_arvensis	0.091	0.274	5.500	0.015	0.000	26.752	0.000	9.034	9.263	0.000	18.876	29.875	37.843	17.108	0.518	38.117	18.967	20.155	24.741
macquarie	silene_latifolia	8.772	0.227	2.384	0.000	0.008	14.054	0.000	6.864	9.975	0.030	12.790	19.216	33.255	8.106	0.757	32.642	8.832	25.392	15.053
macquarie	sinapis_arvensis	4.587	0.441	2.293	0.000	0.022	20.529	0.022	7.585	15.568	0.022	15.899	14.112	25.358	6.218	0.176	24.476	6.725	17.178	12.767
macquarie	solanum_tuberosum	6.890	0.403	2.337	0.081	0.000	15.874	0.000	6.567	14.303	0.040	11.886	17.325	24.537	8.824	0.363	23.650	9.831	21.515	10.757
macquarie	sonchus_asper	4.128	0.401	3.268	0.027	0.009	19.579	0.005	7.833	11.660	0.009	14.627	18.152	25.670	9.292	0.252	25.210	9.913	17.710	15.189
macquarie	sonchus_oleraceus	2.651	0.358	4.223	0.124	0.004	16.028	0.038	5.633	8.660	0.008	9.701	11.907	20.002	4.592	0.155	19.794	4.969	11.413	12.039
macquarie	spergula_arvensis	18.291	0.536	1.754	0.016	0.000	12.135	0.016	6.920	12.671	0.000	10.965	12.102	26.348	7.684	0.081	25.455	8.301	30.263	9.389
macquarie	stellaria_alsine	8.236	0.443	1.147	0.000	0.000	18.765	0.000	9.070	15.246	0.000	19.677	20.407	27.261	15.741	0.182	26.661	17.357	29.242	13.370
macquarie	stellaria_graminea	18.739	0.387	0.644	0.000	0.007	11.192	0.000	6.825	11.836	0.015	10.567	14.908	28.520	10.455	0.290	27.828	11.509	34.403	10.470
macquarie	stellaria_media	11.696	0.452	2.234	0.025	0.004	14.583	0.004	7.132	11.693	0.011	13.030	18.133	28.509	10.904	0.287	28.086	11.686	27.789	13.263
macquarie	tanacetum_vulgare	15.086	0.262	0.615	0.000	0.003	9.559	0.000	6.765	9.695	0.005	11.182	13.179	27.257	6.361	0.497	26.404	7.187	29.691	10.075
macquarie	taraxacum_erythrospermum	2.935	0.202	5.972	0.000	0.000	13.057	0.000	6.579	10.324	0.000	14.980	30.972	43.725	19.231	1.113	43.826	20.445	31.377	23.077
macquarie	taraxacum_officinale	8.411	0.073	3.067	0.124	0.029	12.042	0.007	6.705	8.059	0.088	13.557	27.326	35.290	15.197	0.842	34.712	16.478	28.966	19.010
macquarie	trifolium_pratense	13.308	0.284	1.828	0.004	0.004	11.441	0.000	6.709	9.441	0.017	11.658	22.747	34.761	14.061	0.643	34.277	15.074	37.186	14.974
macquarie	trifolium_repens	11.158	0.297	2.277	0.031	0.002	13.147	0.000	6.512	9.055	0.026	11.915	22.581	32.591	13.621	0.523	32.408	14.734	33.177	15.267
macquarie	tripleurospermum_inodorum	20.455	0.382	0.478	0.000	0.000	11.625	0.000	5.745	15.323	0.006	9.831	9.196	19.095	4.497	0.146	18.190	4.868	23.035	6.296
macquarie	tripleurospermum_maritimum	7.802	3.060	0.357	0.000	0.153	17.287	0.000	12.749	9.434	0.612	18.307	13.666	21.265	13.463	0.153	19.123	14.278	23.916	10.250
macquarie	triticum_aestivum	2.773	0.092	2.578	0.023	0.000	20.621	0.000	8.746	10.829	0.023	18.596	13.924	25.915	5.270	0.380	24.891	6.157	17.365	13.383
macquarie	ulex_europaeus	0.084	0.356	6.938	0.042	0.000	38.252	0.021	14.714	4.087	0.000	17.166	22.134	28.694	15.028	0.252	28.296	16.118	16.181	24.607
macquarie	ulex_minor	0.000	0.000	14.825	0.000	0.000	52.695	0.000	16.577	2.561	0.000	14.690	23.315	34.501	10.512	0.135	33.693	11.725	7.951	32.749
macquarie	vaccinium_vitis_idaea	22.844	0.371	0.017	0.000	0.028	1.361	0.000	3.898	10.820	0.250	4.065	10.750	31.307	8.463	0.059	30.724	9.004	43.363	6.161
macquarie	veronica_arvensis	5.211	0.490	2.759	0.000	0.000	17.070	0.000	8.278	12.087	0.034	17.058	23.706	31.003	12.862	0.593	30.627	14.048	25.884	16.636
macquarie	veronica_officinalis	18.766	0.478	0.713	0.000	0.000	9.349	0.000	8.003	12.302	0.019	13.008	20.916	29.257	15.237	0.694	28.961	16.533	33.590	15.180
macquarie	veronica_serpyllifolia	13.051	0.300	1.291	0.027	0.000	11.797	0.000	7.371	10.652	0.127	13.205	22.848	33.318	14.205	0.645	32.991	15.596	35.445	15.259
pedward	achillea_millefolium	31.317	0.341	27.189	0.242	0.019	26.913	0.080	13.388	16.298	0.085	30.347	3.337	8.431	0.370	0.205	7.737	0.444	2.477	6.175
pedward	achillea_ptarmica	38.492	0.301	21.824	0.000	0.000	33.710	0.000	16.941	21.910	0.010	35.962	3.181	7.657	0.287	0.053	6.868	0.344	2.009	5.433
pedward	agrostis_capillaris	34.457	0.495	31.000	0.018	0.007	34.034	0.022	17.189	19.007	0.072	32.298	4.801	9.903	0.774	0.014	9.000	0.850	3.324	7.221
pedward	agrostis_castellana	3.439	0.000	83.333	0.000	0.000	62.434	0.000	27.513	4.497	0.000	40.212	2.116	14.286	0.000	0.000	12.169	0.000	0.000	8.730
pedward	agrostis_gigantea	34.772	0.896	17.811	0.047	0.000	27.813	0.024	10.710	25.289	0.071	31.753	1.368	4.010	0.047	0.047	3.727	0.094	1.628	2.170
pedward	agrostis_stolonifera	20.568	0.820	40.146	0.017	0.000	48.563	0.034	19.748	20.414	0.068	43.469	4.069	10.256	0.472	0.011	9.260	0.575	2.527	6.744
pedward	agrostis_vinealis	17.479	0.715	22.083	0.000	0.000	42.199	0.000	23.067	29.325	0.045	47.295	7.242	14.931	0.715	0.000	13.903	0.715	3.800	10.729
pedward	aira_praecox	0.612	1.619	40.464	0.262	0.000	68.154	0.262	24.584	19.160	0.000	65.092	6.824	16.185	0.394	0.044	14.611	0.350	2.143	12.161
pedward	allium_schoenoprasum	21.871	0.637	25.428	0.110	0.088	31.818	0.000	17.347	22.200	0.703	36.166	2.635	8.169	0.878	0.198	7.137	0.988	4.655	3.250
pedward	alopecurus_geniculatus	31.062	0.793	27.269	0.038	0.000	37.932	0.057	15.795	22.533	0.000	36.082	3.378	8.077	0.321	0.019	7.360	0.340	1.944	5.756
pedward	alopecurus_pratensis	32.846	0.467	24.772	0.000	0.048	31.960	0.000	14.231	20.280	0.060	34.990	2.012	5.606	0.180	0.048	5.007	0.240	1.761	3.690
pedward	anthemis_arvensis	6.985	0.478	37.059	0.000	0.000	48.088	0.000	13.493	27.132	0.037	47.610	0.478	4.706	0.037	0.074	3.824	0.037	1.544	1.875
pedward	anthemis_cotula	4.413	0.376	54.930	0.376	0.000	47.230	0.376	14.648	11.080	0.000	35.962	0.563	8.075	0.094	0.000	6.948	0.094	0.939	6.479
pedward	anthoxanthum_odoratum	27.258	0.575	35.070	0.054	0.012	38.799	0.058	17.111	19.131	0.132	37.082	6.448	13.040	1.068	0.066	12.019	1.231	4.537	9.603
pedward	anthriscus_sylvestris	36.585	0.469	23.214	0.000	0.003	33.128	0.000	13.558	20.919	0.021	34.439	2.201	6.297	0.205	0.066	5.553	0.233	2.100	3.853
pedward	arabidopsis_thaliana	15.906	0.611	31.285	0.085	0.017	46.172	0.034	16.822	23.850	0.017	48.039	2.461	6.620	0.119	0.238	5.788	0.119	1.494	4.855
pedward	arnoseris_minima	1.079	0.000	66.906	0.000	0.000	65.827	0.000	34.173	21.583	0.000	81.295	0.000	11.511	0.000	0.000	8.993	0.000	0.000	3.957
pedward	arrhenatherum_elatius	8.133	0.706	44.155	0.014	0.000	55.823	0.007	18.717	21.960	0.014	54.576	2.951	9.152	0.200	0.036	8.033	0.221	2.131	5.552
pedward	avena_fatua	8.156	0.323	56.192	0.716	0.000	35.790	0.393	7.856	13.517	0.000	26.063	0.485	2.750	0.069	0.000	2.449	0.069	0.739	1.525
pedward	avena_sativa	12.233	0.387	40.148	0.387	0.000	41.612	0.084	13.815	18.375	0.017	44.944	0.522	2.692	0.050	0.067	2.272	0.067	1.397	0.909
pedward	avenella_flexuosa	39.468	0.420	22.172	0.008	0.012	27.351	0.000	16.774	21.015	0.232	29.103	4.971	10.328	0.742	0.024	9.432	0.835	4.062	6.967
pedward	barbarea_verna	1.633	0.000	62.613	0.181	0.000	64.973	0.000	20.871	14.882	0.000	53.176	1.270	10.163	0.000	0.181	8.711	0.181	1.089	6.171
pedward	bellis_perennis	5.136	0.462	44.042	0.171	0.013	54.832	0.070	18.943	17.729	0.048	53.544	3.500	10.452	0.330	0.088	9.388	0.343	2.739	7.225
pedward	brassica_napus	6.693	0.401	41.681	0.042	0.000	60.135	0.063	18.856	19.700	0.000	58.404	0.781	2.302	0.021	0.042	2.048	0.021	0.929	1.098
pedward	brassica_oleracea	4.947	0.171	47.740	0.959	0.021	50.043	0.320	14.264	11.066	0.021	45.970	0.959	5.650	0.128	0.213	5.224	0.149	1.557	2.537
pedward	bromus_hordeaceus	4.321	0.472	51.527	0.300	0.000	46.111	0.357	14.794	16.108	0.000	40.350	1.187	5.047	0.035	0.035	4.401	0.058	0.956	3.549
pedward	bromus_lithobius	0.000	0.000	67.568	0.000	0.000	18.919	2.703	2.703	2.703	0.000	2.703	0.000	0.000	0.000	0.000	0.000	0.000	0.000	0.000
pedward	calluna_vulgaris	34.940	0.405	26.732	0.006	0.009	30.394	0.030	15.695	18.391	0.119	30.867	5.512	12.075	0.878	0.036	11.055	0.931	4.876	7.985
pedward	capsella_bursa_pastoris	23.264	0.359	30.961	0.188	0.007	33.876	0.124	11.010	20.509	0.050	35.750	1.706	5.432	0.185	0.110	4.856	0.199	2.279	2.855
pedward	cardamine_flexuosa	8.386	0.409	54.273	0.068	0.000	57.636	0.000	23.818	15.955	0.023	55.932	9.409	16.273	1.295	0.023	15.318	1.477	6.545	11.523
pedward	cardamine_hirsuta	2.549	0.447	44.753	0.176	0.000	53.647	0.068	18.791	18.004	0.014	54.393	3.010	9.653	0.176	0.217	8.636	0.230	2.603	6.847
pedward	centaurea_cyanus	13.850	0.252	32.077	0.066	0.000	41.430	0.027	13.531	20.801	0.013	48.581	0.597	4.099	0.066	0.106	3.595	0.066	1.419	2.759
pedward	centaurea_nigra	4.581	0.479	65.859	0.000	0.000	68.682	0.000	28.469	10.333	0.027	51.425	4.927	13.103	0.506	0.000	11.372	0.533	2.503	8.655
pedward	centaurea_scabiosa	25.714	0.367	30.228	0.000	0.000	35.428	0.000	11.485	23.289	0.048	43.659	0.798	3.876	0.191	0.032	3.222	0.223	3.158	0.877
pedward	cerastium_fontanum	26.626	0.612	27.007	0.012	0.006	36.150	0.081	17.258	21.246	0.144	35.289	6.547	13.325	0.730	0.081	12.202	0.793	4.163	9.356
pedward	cerastium_glomeratum	4.026	0.328	55.516	0.316	0.024	52.050	0.353	16.579	13.928	0.012	41.808	2.810	8.004	0.328	0.049	6.994	0.377	2.494	5.085
pedward	cerastium_holosteoides	40.644	0.655	19.126	0.039	0.000	27.779	0.045	12.269	24.506	0.078	32.795	3.163	7.784	0.583	0.006	7.032	0.719	3.189	4.589
pedward	cirsium_arvense	25.229	0.340	31.837	0.026	0.003	36.515	0.031	15.003	17.907	0.013	38.887	1.449	4.798	0.174	0.069	4.218	0.205	1.631	3.029
pedward	cirsium_palustre	34.469	0.431	30.086	0.000	0.000	35.712	0.012	15.884	20.529	0.021	37.362	4.300	9.852	0.628	0.045	8.962	0.722	4.518	6.258
pedward	cirsium_vulgare	13.196	0.343	41.507	0.295	0.000	38.435	0.143	14.278	15.337	0.023	36.199	2.399	7.159	0.258	0.148	6.478	0.321	2.159	5.196
pedward	cynosurus_cristatus	5.770	0.740	49.924	0.022	0.000	56.325	0.044	20.030	19.268	0.022	55.062	4.115	11.779	0.392	0.087	10.320	0.479	4.224	6.510
pedward	cystopteris_fragilis	36.263	0.300	25.672	0.616	0.120	16.884	0.045	16.224	18.988	0.811	23.779	7.992	18.251	1.397	0.045	16.734	1.622	7.391	11.987
pedward	cytisus_scoparius	1.449	0.372	59.310	0.154	0.000	66.389	0.051	27.802	12.875	0.000	56.271	5.001	12.926	0.436	0.180	12.042	0.487	1.706	11.234
pedward	dactylis_glomerata	20.087	0.360	40.956	0.082	0.005	41.244	0.071	16.968	17.624	0.031	38.278	2.675	7.359	0.301	0.130	6.571	0.380	2.078	5.003
pedward	deschampsia_cespitosa	37.919	0.443	24.392	0.024	0.192	28.672	0.007	16.851	19.986	0.538	29.799	5.366	10.658	0.845	0.003	9.733	0.939	4.123	7.813
pedward	digitalis_purpurea	7.398	0.386	46.598	0.247	0.000	55.446	0.054	25.875	15.968	0.005	53.159	8.882	17.700	1.054	0.228	16.790	1.188	3.850	14.983
pedward	draba_verna	7.354	0.468	33.978	0.015	0.000	46.134	0.000	16.581	22.078	0.000	53.322	1.012	4.878	0.060	0.242	4.349	0.060	0.725	3.594
pedward	elymus_repens	36.879	0.556	19.723	0.036	0.005	29.196	0.005	11.367	24.292	0.036	30.143	1.966	5.387	0.113	0.026	4.713	0.118	1.523	3.303
pedward	empetrum_rubrum	51.136	0.000	84.091	1.136	4.545	42.045	6.818	37.500	36.364	15.909	60.227	25.000	34.091	14.773	0.000	30.682	15.909	12.500	31.818
pedward	epilobium_roseum	8.579	1.199	35.240	0.000	0.000	60.240	0.000	16.697	26.661	0.000	66.052	1.107	5.812	0.185	0.000	5.535	0.185	4.428	1.845
pedward	epilobium_tetragonum	2.813	0.599	53.321	0.000	0.000	71.190	0.000	20.422	18.599	0.000	66.632	0.443	2.631	0.052	0.026	2.266	0.104	0.964	0.886
pedward	erica_scoparia	0.000	0.000	86.782	0.000	0.000	72.184	0.115	20.115	0.690	0.000	17.126	0.115	5.402	0.000	0.000	3.793	0.000	0.115	1.724
pedward	erythranthe_guttata	14.980	0.237	59.960	0.751	0.000	40.949	0.316	20.949	6.087	0.040	34.269	6.640	17.589	1.225	0.198	16.917	1.344	3.676	17.154
pedward	festuca_bromoides	0.312	0.277	73.684	1.039	0.000	44.668	0.866	14.439	6.960	0.000	25.866	2.112	6.129	0.104	0.035	5.471	0.173	0.866	4.190
pedward	festuca_nigrescens	22.862	0.524	60.733	0.000	0.000	32.112	0.000	16.056	24.607	1.222	52.182	4.712	21.990	0.873	0.000	20.768	1.571	14.834	7.330
pedward	festuca_ovina	33.841	0.645	23.037	0.000	0.014	28.528	0.000	13.688	20.991	0.220	27.499	3.130	7.867	0.302	0.000	6.823	0.288	2.691	4.585
pedward	festuca_rubra	35.781	0.658	23.448	0.013	0.013	31.228	0.004	14.741	21.187	0.133	31.459	5.269	11.542	0.689	0.027	10.636	0.755	3.434	8.277
pedward	fragaria_ananassa	23.091	0.505	21.136	0.126	0.000	40.568	0.000	12.366	28.707	0.000	41.893	1.136	3.281	0.189	0.252	3.155	0.189	1.262	2.145
pedward	fragaria_chiloensis	8.219	1.096	33.973	7.123	0.000	43.014	1.370	23.562	3.014	0.000	37.808	37.808	48.219	1.644	0.000	49.863	1.644	7.123	51.507
pedward	galium_aparine	5.191	0.379	47.050	0.100	0.003	51.533	0.100	18.936	16.049	0.020	48.427	2.025	6.621	0.156	0.120	5.783	0.166	1.413	4.869
pedward	galium_mollugo	24.493	0.299	33.860	0.000	0.000	40.005	0.000	15.972	18.062	0.012	43.388	0.709	3.495	0.112	0.112	2.724	0.137	1.182	1.480
pedward	galium_saxatile	7.976	0.694	48.865	0.000	0.000	63.619	0.032	25.662	20.776	0.000	64.849	10.845	20.082	1.576	0.000	18.096	1.892	6.305	14.975
pedward	gaudinia_fragilis	0.000	0.781	78.516	0.000	0.000	54.492	0.000	13.672	11.133	0.000	27.930	0.391	6.250	0.000	0.000	5.273	0.000	0.000	3.711
pedward	geranium_molle	1.240	0.636	53.131	0.254	0.000	59.488	0.381	17.133	17.737	0.000	48.792	1.526	7.184	0.095	0.064	6.055	0.111	0.715	5.499
pedward	holcus_lanatus	2.141	0.540	55.751	0.235	0.000	60.108	0.155	21.930	15.934	0.023	52.089	4.977	11.033	0.836	0.042	10.005	0.930	3.178	8.408
pedward	holcus_mollis	9.610	0.482	56.542	0.000	0.000	65.477	0.000	29.024	19.162	0.039	57.352	4.593	9.958	0.386	0.000	9.070	0.463	2.721	7.294
pedward	hordeum_distichon	4.657	0.000	65.686	0.245	0.000	55.637	0.245	15.931	11.765	0.000	41.176	0.490	2.696	0.000	0.000	2.206	0.000	0.490	2.451
pedward	hypericum_androsaemum	0.201	0.230	76.413	0.029	0.000	70.100	0.086	25.423	9.699	0.000	42.726	4.505	12.138	0.459	0.029	11.248	0.516	1.980	9.986
pedward	hypericum_humifusum	2.044	0.199	65.952	0.000	0.000	69.143	0.100	28.166	12.812	0.000	61.964	3.539	12.164	0.050	0.100	10.718	0.100	2.343	7.328
pedward	hypericum_tetrapterum	1.196	0.683	62.126	0.000	0.000	72.289	0.000	20.325	14.219	0.043	64.603	2.092	7.728	0.213	0.000	6.746	0.256	3.117	3.886
pedward	hypochaeris_radicata	2.483	0.500	57.915	0.229	0.005	51.430	0.207	17.054	13.378	0.023	41.250	4.970	11.570	0.808	0.050	10.583	0.909	3.529	8.738
pedward	koeleria_spicata	16.777	0.000	26.484	0.848	1.885	3.487	0.000	14.420	11.122	10.839	3.582	9.708	25.636	1.979	0.094	22.903	2.262	13.289	16.023
pedward	lactuca_serriola	7.569	0.171	47.185	0.248	0.000	35.862	0.209	11.013	13.471	0.000	37.087	0.318	2.745	0.016	0.093	2.327	0.031	0.628	1.807
pedward	lamium_purpureum	8.529	0.295	34.523	0.043	0.000	49.635	0.019	15.019	23.067	0.004	53.482	0.986	4.969	0.070	0.190	4.398	0.085	1.262	3.428
pedward	lepidium_campestre	4.600	0.129	33.620	0.000	0.000	41.831	0.000	15.649	21.410	0.000	53.009	0.688	5.073	0.043	0.430	4.514	0.043	0.559	4.084
pedward	lepidium_didymum	0.460	0.335	55.165	1.840	0.000	42.827	1.087	12.714	6.399	0.000	29.360	3.053	14.764	0.167	0.042	13.258	0.293	8.239	4.099
pedward	leucanthemum_vulgare	36.384	0.278	23.289	0.057	0.000	26.705	0.018	13.194	18.324	0.027	28.379	2.851	7.292	0.258	0.201	6.648	0.308	1.905	5.456
pedward	lolium_arundinaceum	8.422	0.743	50.417	0.450	0.000	49.628	0.270	16.325	18.847	0.000	44.269	2.792	6.778	0.428	0.090	5.990	0.518	2.432	4.346
pedward	lolium_multiflorum	9.755	0.522	41.827	0.392	0.000	47.896	0.359	15.204	21.827	0.000	45.873	2.545	7.015	0.163	0.033	6.199	0.163	2.708	3.622
pedward	lolium_perenne	9.297	0.558	48.051	0.155	0.000	44.606	0.166	14.497	19.107	0.017	40.411	2.429	6.978	0.221	0.044	6.095	0.215	2.181	4.240
pedward	lolium_pratense	37.028	0.438	23.209	0.018	0.000	30.337	0.000	11.923	24.777	0.000	31.869	2.224	6.399	0.201	0.018	5.634	0.219	2.407	3.774
pedward	lotus_corniculatus	20.900	0.455	30.720	0.095	0.000	34.284	0.022	15.554	17.665	0.089	37.673	4.666	11.492	0.631	0.219	10.390	0.692	4.078	7.435
pedward	lotus_pedunculatus	1.332	0.395	66.338	0.074	0.000	68.015	0.049	25.894	12.133	0.025	56.252	5.055	13.785	1.282	0.025	12.700	1.332	2.762	10.851
pedward	luzula_multiflora	40.381	0.632	17.679	0.000	0.034	25.360	0.000	15.148	21.575	0.175	28.381	6.141	12.685	0.802	0.068	11.635	0.884	4.465	9.007
pedward	lysimachia_arvensis	0.532	0.372	51.830	1.551	0.000	34.896	0.930	9.659	9.287	0.000	27.585	1.267	7.665	0.160	0.097	6.770	0.204	2.029	3.988
pedward	matricaria_chamomilla	8.714	0.502	34.010	0.525	0.000	53.741	0.068	14.120	23.038	0.000	57.368	0.776	3.353	0.068	0.046	2.760	0.091	1.597	1.163
pedward	medicago_sativa	11.035	0.236	44.840	0.325	0.000	40.945	0.065	12.336	14.752	0.000	42.579	0.317	2.675	0.049	0.098	2.179	0.073	1.285	0.984
pedward	melilotus_officinalis	22.162	0.233	28.699	0.026	0.000	25.618	0.013	8.168	16.155	0.013	36.777	0.557	2.136	0.091	0.181	1.773	0.129	1.100	0.906
pedward	myosotis_discolor	1.093	0.717	49.232	0.239	0.000	63.127	0.137	25.947	20.348	0.034	53.636	3.209	11.813	0.068	0.000	10.891	0.068	0.819	10.584
pedward	oxalis_corniculata	0.960	0.307	48.233	2.420	0.000	35.391	0.973	8.566	10.038	0.013	29.962	4.853	14.609	0.589	0.102	13.496	0.691	8.899	3.969
pedward	oxybasis_rubra	22.331	0.488	21.518	0.108	0.000	37.995	0.000	12.575	29.702	0.000	42.276	0.325	0.596	0.000	0.000	0.542	0.000	0.271	0.434
pedward	petroselinum_crispum	2.646	0.481	44.541	0.625	0.000	52.140	0.433	14.622	16.931	0.048	49.880	0.866	5.868	0.144	0.096	5.051	0.241	2.549	2.116
pedward	phleum_bertolonii	2.807	0.468	74.503	0.000	0.000	78.363	0.000	25.263	12.632	0.000	56.959	1.404	6.550	0.000	0.000	5.731	0.000	0.819	3.743
pedward	phleum_pratense	37.579	0.380	23.070	0.000	0.004	27.058	0.000	12.074	20.931	0.040	30.154	2.417	6.185	0.251	0.090	5.531	0.309	2.256	3.907
pedward	phormium_tenax	1.233	0.247	70.654	0.617	0.000	37.608	1.850	10.481	6.289	0.000	18.126	12.700	19.605	8.138	0.370	18.002	8.631	7.522	22.688
pedward	picea_sitchensis	10.981	1.485	43.767	0.234	0.039	68.816	0.039	33.959	11.528	0.039	63.736	22.509	30.559	3.204	0.000	29.582	3.556	9.730	28.722
pedward	plantago_lanceolata	7.539	0.462	42.094	0.320	0.000	44.284	0.181	15.566	15.975	0.028	42.139	3.707	9.662	0.376	0.167	8.787	0.465	2.924	7.030
pedward	plantago_media	25.747	0.170	33.368	0.013	0.026	31.398	0.013	12.306	18.426	0.026	40.754	1.057	5.142	0.196	0.065	4.241	0.209	3.680	1.148
pedward	poa_annua	27.354	0.439	32.336	0.300	0.023	34.376	0.158	13.729	20.103	0.064	32.069	3.834	9.168	0.473	0.030	8.271	0.529	3.234	5.841
pedward	poa_nemoralis	29.240	0.433	35.387	0.000	0.000	38.991	0.000	20.802	22.478	0.070	40.919	3.562	8.340	0.629	0.042	7.530	0.699	3.171	5.476
pedward	poa_pratensis	35.122	0.547	24.039	0.034	0.034	29.483	0.054	12.576	23.307	0.132	32.583	3.017	7.631	0.332	0.034	6.850	0.405	2.607	5.019
pedward	poa_trivialis	23.908	0.589	38.273	0.000	0.006	46.307	0.006	18.774	23.201	0.041	43.142	2.723	7.627	0.283	0.018	6.785	0.336	2.057	4.710
pedward	prunella_vulgaris	22.190	0.283	34.405	0.235	0.000	35.770	0.052	15.780	15.695	0.025	37.214	3.856	9.816	0.555	0.217	9.006	0.640	3.286	6.745
pedward	ranunculus_bulbosus	2.677	0.531	50.225	0.000	0.000	60.278	0.000	17.756	23.049	0.000	59.583	0.817	5.374	0.102	0.123	4.373	0.082	1.103	2.289
pedward	ranunculus_repens	30.333	0.381	31.604	0.037	0.012	36.814	0.009	16.993	18.832	0.037	35.434	4.512	9.693	0.549	0.062	8.878	0.636	2.806	7.321
pedward	ranunculus_sceleratus	13.999	0.705	29.011	0.018	0.000	40.857	0.036	9.893	20.420	0.000	41.581	1.067	3.219	0.109	0.072	3.002	0.145	1.953	1.194
pedward	raphanus_raphanistrum	15.398	0.371	38.537	0.843	0.014	37.109	0.257	10.998	15.926	0.014	32.681	1.371	6.570	0.100	0.071	5.813	0.100	2.200	3.485
pedward	ribes_nigrum	31.037	0.544	24.258	0.000	0.000	36.526	0.000	14.819	22.516	0.016	39.481	1.260	3.701	0.062	0.016	3.172	0.093	1.462	2.270
pedward	rumex_acetosa	34.220	0.605	25.904	0.007	0.011	33.655	0.004	15.358	21.085	0.103	34.330	5.271	11.204	0.790	0.025	10.108	0.847	4.101	7.697
pedward	rumex_acetosella	30.073	0.435	29.233	0.206	0.039	32.533	0.084	15.470	18.512	0.132	30.833	4.047	9.675	0.541	0.132	8.789	0.621	2.836	6.977
pedward	rumex_conglomeratus	0.331	0.364	65.142	0.431	0.000	58.482	0.232	15.507	10.702	0.000	43.207	1.392	4.672	0.033	0.033	4.042	0.033	1.127	2.518
pedward	rumex_crispus	11.665	0.572	38.942	0.395	0.009	38.513	0.104	12.905	18.183	0.017	36.318	2.173	6.509	0.182	0.117	5.798	0.212	1.700	4.163
pedward	rumex_obtusifolius	8.020	0.443	40.548	0.239	0.000	51.452	0.051	18.532	19.658	0.025	54.056	4.015	9.829	0.504	0.178	8.947	0.576	3.450	6.593
pedward	sagina_procumbens	35.237	0.719	23.739	0.139	0.025	32.363	0.177	15.822	20.587	0.088	33.611	5.030	11.094	0.782	0.038	10.073	0.769	3.240	7.930
pedward	scorzoneroides_autumnalis	43.894	0.617	15.856	0.004	0.004	24.382	0.009	12.799	22.199	0.069	25.542	4.893	10.146	0.564	0.035	9.295	0.638	3.573	7.112
pedward	secale_cereale	13.192	0.235	42.488	0.329	0.000	42.629	0.047	17.840	25.822	0.000	50.516	0.282	1.502	0.000	0.000	1.268	0.000	0.751	0.704
pedward	senecio_jacobaea	1.936	0.456	21.526	0.000	0.000	68.451	0.000	15.604	14.351	0.114	87.016	2.050	6.492	0.342	0.342	5.353	0.569	4.670	1.481
pedward	senecio_vulgaris	12.983	0.452	39.622	0.271	0.004	49.277	0.137	15.999	21.228	0.008	45.748	1.930	6.413	0.170	0.085	5.766	0.190	1.736	4.224
pedward	sherardia_arvensis	0.259	0.411	62.690	0.229	0.000	57.968	0.198	14.183	13.102	0.000	40.280	0.823	5.774	0.046	0.091	4.738	0.046	0.594	3.885
pedward	silene_latifolia	19.065	0.219	30.848	0.000	0.008	35.049	0.015	11.950	16.491	0.030	37.228	0.674	3.534	0.061	0.265	3.058	0.068	0.938	1.945
pedward	sinapis_arvensis	10.628	0.485	38.434	0.088	0.022	48.600	0.198	13.076	21.058	0.022	45.954	0.750	3.638	0.044	0.066	3.021	0.066	1.544	1.698
pedward	solanum_tuberosum	12.893	0.725	25.624	1.330	0.000	41.942	0.806	11.201	21.878	0.081	40.733	2.619	8.501	0.363	0.161	7.615	0.363	3.143	4.593
pedward	sonchus_asper	8.689	0.365	47.220	0.342	0.014	43.299	0.207	14.100	17.917	0.014	38.248	2.535	7.108	0.239	0.086	6.352	0.284	3.169	3.908
pedward	sonchus_oleraceus	6.127	0.385	50.748	1.048	0.004	33.861	0.524	9.482	12.713	0.008	27.105	1.693	5.870	0.215	0.030	5.154	0.238	2.549	2.338
pedward	spergula_arvensis	34.812	0.634	21.654	0.357	0.000	30.734	0.162	12.865	21.572	0.032	29.646	3.558	8.155	0.292	0.000	7.554	0.309	1.998	6.189
pedward	stellaria_alsine	17.279	0.756	37.816	0.000	0.000	46.886	0.000	19.781	21.084	0.000	48.892	6.568	14.230	0.860	0.000	12.979	0.938	5.265	9.356
pedward	stellaria_graminea	36.965	0.402	22.492	0.004	0.007	29.023	0.000	13.482	20.768	0.026	32.087	2.826	7.264	0.287	0.063	6.601	0.316	2.826	4.632
pedward	stellaria_media	22.719	0.516	33.009	0.201	0.004	36.229	0.154	13.529	19.915	0.032	36.029	2.761	7.792	0.194	0.086	6.949	0.233	2.295	5.153
pedward	tanacetum_vulgare	30.645	0.324	19.364	0.003	0.003	30.592	0.013	12.851	17.851	0.011	38.097	0.995	3.805	0.086	0.128	3.329	0.102	1.193	2.538
pedward	taraxacum_erythrospermum	7.794	0.101	37.955	0.202	0.000	35.324	0.101	10.425	18.421	0.101	37.146	2.227	6.174	0.000	0.304	5.162	0.000	2.024	3.138
pedward	taraxacum_officinale	18.278	0.095	35.298	1.120	0.044	31.015	0.190	12.598	13.623	0.161	32.816	2.760	8.411	0.549	0.234	7.510	0.622	3.828	4.348
pedward	trifolium_pratense	28.127	0.295	26.987	0.047	0.006	29.779	0.017	12.957	16.775	0.036	32.989	2.892	8.231	0.327	0.217	7.361	0.376	2.826	5.127
pedward	trifolium_repens	23.285	0.320	32.208	0.220	0.004	32.402	0.102	12.410	15.999	0.057	32.772	3.419	9.380	0.478	0.156	8.376	0.564	3.930	5.385
pedward	tripleurospermum_inodorum	38.735	0.489	18.325	0.006	0.006	29.927	0.006	10.759	26.650	0.022	32.996	0.956	3.272	0.107	0.039	2.794	0.135	1.265	1.883
pedward	tripleurospermum_maritimum	19.735	2.448	16.165	0.000	0.408	48.292	0.153	21.010	17.746	0.663	47.476	4.742	13.055	0.153	0.000	11.831	0.255	2.244	8.108
pedward	triticum_aestivum	6.433	0.334	41.289	0.483	0.023	51.726	0.023	15.673	17.480	0.046	55.754	0.414	2.278	0.035	0.069	1.945	0.058	1.070	1.013
pedward	ulex_europaeus	0.252	0.545	74.052	0.314	0.000	61.014	0.440	24.628	5.093	0.000	32.802	5.890	13.393	1.237	0.126	12.429	1.341	2.264	11.297
pedward	ulex_minor	0.270	0.000	92.049	0.000	0.000	73.450	0.000	26.011	3.235	0.000	28.167	2.156	10.243	0.000	0.000	8.760	0.000	0.270	8.760
pedward	vaccinium_vitis_idaea	49.292	0.316	8.317	0.000	0.062	9.511	0.000	9.171	19.498	0.437	14.715	5.960	11.584	0.982	0.007	10.591	1.118	6.536	7.359
pedward	veronica_arvensis	9.977	0.399	38.483	0.080	0.000	44.105	0.103	15.507	20.525	0.057	46.032	2.281	7.332	0.194	0.171	6.431	0.217	2.349	4.299
pedward	veronica_officinalis	34.754	0.413	25.189	0.000	0.004	30.257	0.004	17.098	21.413	0.030	37.730	5.281	11.582	0.614	0.265	10.608	0.679	4.060	7.954
pedward	veronica_serpyllifolia	26.929	0.345	28.292	0.109	0.000	31.937	0.064	15.369	18.595	0.164	37.753	4.435	10.461	0.663	0.136	9.652	0.736	3.917	7.471
sgeorgia	achillea_millefolium	9.231	4.546	46.454	3.300	0.002	70.173	2.353	11.293	46.317	0.006	60.607	14.586	22.860	5.355	6.771	21.642	6.564	8.968	18.478
sgeorgia	achillea_ptarmica	5.060	5.405	46.016	2.764	0.000	68.184	2.650	11.407	42.634	0.000	59.264	13.732	18.194	5.672	5.668	17.539	6.682	8.365	17.524
sgeorgia	agrostis_capillaris	10.104	6.479	40.785	4.636	0.000	61.990	3.453	10.602	41.018	0.000	55.109	16.784	22.825	7.752	4.991	21.836	8.924	10.688	21.983
sgeorgia	agrostis_castellana	0.000	2.646	36.508	9.524	0.000	21.958	8.466	10.317	3.175	0.000	6.085	14.815	39.947	0.529	1.323	38.624	0.794	0.529	37.831
sgeorgia	agrostis_gigantea	4.482	7.455	38.618	1.321	0.000	72.753	1.415	4.789	47.983	0.000	65.369	6.959	11.040	2.076	4.034	10.097	2.524	4.954	8.563
sgeorgia	agrostis_stolonifera	2.202	11.081	52.080	7.040	0.000	45.541	6.135	8.941	23.806	0.000	37.664	18.400	24.819	7.142	5.668	24.250	8.412	9.032	24.250
sgeorgia	agrostis_vinealis	4.649	15.646	50.112	6.437	0.000	56.728	6.795	11.980	24.855	0.000	47.877	22.083	27.805	10.416	2.414	27.000	11.533	12.651	26.285
sgeorgia	aira_praecox	0.000	20.779	55.818	16.448	0.000	19.379	14.304	9.143	3.981	0.000	8.618	24.147	33.071	7.655	4.812	32.371	9.361	9.361	34.558
sgeorgia	allium_schoenoprasum	14.603	7.576	52.064	1.010	0.000	64.054	0.769	10.804	37.967	0.022	54.062	12.143	20.663	4.831	8.366	19.412	5.556	10.013	14.427
sgeorgia	alopecurus_geniculatus	3.397	9.662	42.253	5.567	0.000	56.652	5.246	7.624	33.912	0.000	50.387	13.852	18.796	5.227	3.680	18.135	6.001	7.303	18.570
sgeorgia	alopecurus_pratensis	6.996	5.438	45.891	2.863	0.000	67.130	2.216	8.565	44.538	0.000	57.798	10.170	16.040	3.558	5.846	15.057	4.312	6.948	13.668
sgeorgia	anthemis_arvensis	0.368	5.956	55.882	0.956	0.000	49.669	0.809	5.110	21.066	0.000	33.897	5.919	14.890	1.324	4.375	14.007	1.544	3.529	11.066
sgeorgia	anthemis_cotula	0.188	4.225	44.789	9.108	0.000	29.014	4.883	5.540	16.150	0.000	18.404	9.014	24.789	1.690	6.573	23.850	2.066	3.005	23.099
sgeorgia	anthoxanthum_odoratum	3.341	7.738	48.064	6.907	0.000	54.978	5.019	11.362	31.772	0.000	44.832	21.769	29.965	9.770	5.726	29.154	11.203	13.911	27.914
sgeorgia	anthriscus_sylvestris	7.723	5.685	42.990	1.370	0.000	68.256	1.568	8.540	45.949	0.000	59.361	11.169	16.406	4.232	6.283	15.554	5.014	7.907	14.062
sgeorgia	arabidopsis_thaliana	0.543	7.927	58.564	2.971	0.000	55.101	2.563	8.861	29.588	0.017	40.910	11.543	18.401	3.718	8.674	17.824	4.651	6.213	16.517
sgeorgia	arnoseris_minima	0.000	1.079	61.871	0.000	0.000	51.079	0.000	10.432	10.791	0.000	12.590	14.388	28.777	0.360	3.957	26.978	0.719	0.000	25.180
sgeorgia	arrhenatherum_elatius	0.257	10.185	62.830	5.895	0.000	42.651	5.524	8.190	19.594	0.000	28.817	17.163	24.768	6.365	8.125	24.063	7.577	8.076	22.965
sgeorgia	avena_fatua	0.624	4.113	32.879	7.278	0.000	22.458	2.403	1.941	12.061	0.000	16.798	3.212	10.374	0.555	4.667	9.080	0.786	2.380	8.295
sgeorgia	avena_sativa	0.606	4.122	54.484	4.358	0.000	45.987	1.615	7.353	26.838	0.000	30.641	5.048	10.937	1.464	8.918	10.298	1.952	4.812	8.413
sgeorgia	avenella_flexuosa	17.548	5.651	36.441	0.595	0.000	75.106	0.966	10.984	51.296	0.000	68.257	16.505	22.890	7.550	3.928	21.455	8.801	12.785	19.903
sgeorgia	barbarea_verna	0.363	3.993	66.606	7.260	0.000	28.857	3.993	9.619	12.523	0.000	9.982	17.060	31.760	5.445	18.149	30.309	7.623	6.534	27.949
sgeorgia	bellis_perennis	0.466	6.890	67.808	7.607	0.000	39.508	5.540	9.238	21.172	0.004	24.118	16.353	25.380	5.589	9.397	24.725	6.767	8.434	23.204
sgeorgia	brassica_napus	0.655	5.131	65.942	2.133	0.000	40.329	1.605	7.770	21.263	0.000	22.973	4.730	8.594	1.161	12.796	7.791	1.478	2.893	8.340
sgeorgia	brassica_oleracea	0.107	2.964	62.687	5.970	0.000	35.416	3.710	7.420	21.748	0.000	19.275	9.126	18.145	2.217	12.559	16.866	2.942	4.051	15.458
sgeorgia	bromus_hordeaceus	0.138	6.533	48.047	6.948	0.000	32.481	4.079	5.577	16.868	0.000	20.613	8.330	16.085	2.592	6.740	15.463	3.169	3.894	16.142
sgeorgia	bromus_lithobius	0.000	5.405	16.216	37.838	0.000	8.108	18.919	0.000	5.405	0.000	5.405	0.000	10.811	0.000	0.000	10.811	0.000	0.000	29.730
sgeorgia	calluna_vulgaris	12.994	6.110	43.460	3.710	0.003	68.770	3.397	10.953	45.950	0.003	60.339	19.146	26.628	8.434	4.034	25.533	9.677	13.497	23.130
sgeorgia	capsella_bursa_pastoris	3.377	4.728	47.638	3.143	0.000	57.528	2.137	6.072	36.379	0.000	46.020	9.062	16.375	2.844	6.492	15.447	3.498	6.371	12.500
sgeorgia	cardamine_flexuosa	0.636	6.636	69.023	7.023	0.000	36.182	5.682	14.955	14.955	0.000	20.727	29.705	38.318	11.614	11.250	37.205	13.864	17.591	35.568
sgeorgia	cardamine_hirsuta	0.081	6.467	65.198	5.911	0.000	37.419	3.701	7.836	18.791	0.000	18.967	17.015	29.040	5.504	12.256	27.074	6.847	8.799	24.973
sgeorgia	centaurea_cyanus	0.663	3.860	60.122	1.857	0.000	59.976	1.035	8.079	35.752	0.000	41.165	6.951	14.765	1.738	9.512	13.531	2.494	4.457	11.979
sgeorgia	centaurea_nigra	0.080	7.963	63.142	8.975	0.000	22.903	7.750	15.952	6.738	0.000	12.037	28.229	36.937	11.771	12.730	36.112	13.715	9.907	38.375
sgeorgia	centaurea_scabiosa	3.302	3.733	55.001	0.558	0.000	68.161	0.622	6.875	43.787	0.000	52.784	8.646	14.101	3.796	8.406	13.607	4.594	8.247	9.571
sgeorgia	cerastium_fontanum	11.990	9.375	45.356	5.798	0.000	61.122	5.586	11.228	37.630	0.000	53.545	21.664	29.322	9.063	5.218	27.893	10.429	13.868	26.095
sgeorgia	cerastium_glomeratum	0.268	5.863	53.546	9.780	0.000	24.024	5.693	6.751	11.081	0.024	12.444	14.305	25.739	3.978	8.040	24.316	5.243	7.396	23.829
sgeorgia	cerastium_holosteoides	7.959	6.650	36.580	1.990	0.000	73.660	1.880	8.056	48.150	0.000	63.996	12.211	18.498	5.321	3.992	17.493	6.112	9.353	14.790
sgeorgia	cirsium_arvense	1.866	4.591	54.752	3.006	0.000	62.081	2.308	8.681	41.124	0.003	50.573	9.750	15.354	3.579	8.618	14.697	4.310	5.936	13.280
sgeorgia	cirsium_palustre	5.318	5.823	48.970	3.377	0.000	64.620	3.032	10.566	43.008	0.000	55.293	17.181	22.844	8.088	6.373	22.240	9.290	11.888	20.693
sgeorgia	cirsium_vulgare	0.401	5.071	47.895	7.317	0.000	44.920	4.207	8.321	27.184	0.000	34.043	12.235	20.786	4.267	8.349	19.880	5.198	7.617	18.072
sgeorgia	cynosurus_cristatus	0.261	9.406	66.884	8.774	0.000	38.972	7.228	9.885	19.160	0.000	24.559	22.578	31.766	9.144	9.101	31.069	10.712	11.539	29.001
sgeorgia	cystopteris_fragilis	16.644	5.107	44.600	3.425	0.090	79.135	1.863	19.513	43.203	0.135	70.512	24.801	37.344	10.275	2.614	36.142	11.567	19.664	28.872
sgeorgia	cytisus_scoparius	0.000	4.976	63.209	6.656	0.000	28.494	3.655	11.529	10.516	0.000	13.516	18.902	27.840	5.155	9.785	27.122	6.296	5.373	29.687
sgeorgia	dactylis_glomerata	1.236	5.154	51.496	5.006	0.000	50.444	3.321	8.352	30.995	0.003	39.498	13.159	21.106	4.840	8.087	20.238	5.856	7.319	19.569
sgeorgia	deschampsia_cespitosa	17.507	5.764	38.928	2.290	0.150	71.234	2.297	13.119	48.612	0.157	65.163	17.019	23.784	7.698	4.825	22.433	8.815	13.189	21.023
sgeorgia	digitalis_purpurea	0.059	6.462	63.976	8.655	0.000	39.042	5.750	14.944	14.914	0.000	24.934	26.934	35.806	9.615	9.525	35.207	11.431	10.916	35.836
sgeorgia	draba_verna	0.106	6.146	62.247	2.265	0.000	56.524	1.676	10.812	28.541	0.000	36.137	8.698	16.430	2.809	10.254	15.162	3.564	3.488	14.225
sgeorgia	elymus_repens	5.562	7.579	38.160	2.928	0.000	69.039	2.629	5.233	45.004	0.000	62.164	9.216	13.734	3.340	3.859	12.952	3.880	5.933	12.030
sgeorgia	empetrum_rubrum	9.091	6.818	39.773	51.136	1.136	60.227	27.273	34.091	9.091	3.409	36.364	52.273	60.227	30.682	9.091	57.955	31.818	21.591	60.227
sgeorgia	epilobium_roseum	0.554	8.487	64.022	1.292	0.000	45.295	1.476	6.365	22.140	0.000	28.690	11.255	16.513	5.166	8.579	16.052	5.627	8.948	11.531
sgeorgia	epilobium_tetragonum	0.052	5.496	72.519	1.615	0.000	29.878	1.302	7.815	14.301	0.000	12.581	7.450	13.701	2.579	13.832	13.415	3.178	3.699	13.181
sgeorgia	erica_scoparia	0.115	1.954	51.609	1.609	0.000	2.759	0.805	1.494	0.230	0.000	0.345	5.402	21.379	0.230	2.069	19.885	0.345	0.115	22.184
sgeorgia	erythranthe_guttata	4.427	3.636	48.300	9.763	0.000	41.818	4.664	21.028	11.779	0.000	31.739	21.621	36.917	6.245	5.692	35.613	7.708	8.379	38.775
sgeorgia	festuca_bromoides	0.000	6.025	29.605	15.235	0.000	5.575	7.999	3.705	0.554	0.000	1.177	8.691	17.555	2.251	5.471	16.932	2.701	2.805	19.945
sgeorgia	festuca_nigrescens	13.787	2.269	66.667	0.524	0.000	76.265	0.000	17.277	42.757	0.000	52.356	32.984	45.201	11.693	6.806	43.979	13.613	22.339	30.716
sgeorgia	festuca_ovina	18.053	7.551	35.187	2.224	0.014	70.950	2.334	9.185	48.847	0.014	64.498	13.935	22.035	5.423	2.608	20.346	6.123	10.159	17.957
sgeorgia	festuca_rubra	11.169	9.552	39.886	4.874	0.022	66.516	4.705	10.205	42.587	0.022	59.474	18.904	26.025	8.055	3.514	24.941	9.201	12.222	22.951
sgeorgia	fragaria_ananassa	1.703	6.183	49.085	1.956	0.000	60.946	1.767	4.543	34.132	0.000	48.580	4.921	9.527	1.136	5.994	9.274	1.388	3.344	7.508
sgeorgia	fragaria_chiloensis	0.274	21.370	30.685	42.192	0.000	13.151	32.877	9.315	2.466	0.000	6.849	58.082	71.507	9.589	0.548	71.781	13.973	9.589	74.247
sgeorgia	galium_aparine	0.239	5.783	62.092	5.251	0.003	38.896	3.678	7.705	21.061	0.003	24.809	12.537	21.600	4.127	10.090	20.316	5.205	5.936	20.905
sgeorgia	galium_mollugo	3.645	3.272	55.206	0.423	0.012	61.450	0.373	8.969	41.013	0.012	48.526	9.641	16.072	4.167	10.996	15.064	5.100	5.859	13.298
sgeorgia	galium_saxatile	0.567	10.624	72.257	9.206	0.000	34.994	9.016	20.145	5.990	0.000	19.704	34.079	42.024	16.614	8.354	41.614	19.294	17.686	43.127
sgeorgia	gaudinia_fragilis	0.000	4.492	51.953	4.688	0.000	8.203	2.734	1.953	0.391	0.000	0.586	8.398	30.273	1.563	2.148	27.734	1.953	0.781	24.414
sgeorgia	geranium_molle	0.032	8.439	57.549	8.916	0.000	22.457	5.706	5.674	8.757	0.000	10.505	11.173	22.680	2.638	9.202	21.408	3.210	3.926	22.425
sgeorgia	holcus_lanatus	0.075	7.709	58.437	10.746	0.000	26.042	7.282	8.854	9.315	0.000	13.925	19.038	27.690	7.953	9.155	27.061	9.202	9.324	28.779
sgeorgia	holcus_mollis	0.289	7.314	66.171	4.014	0.000	33.809	3.975	11.270	13.875	0.000	22.945	17.889	24.508	7.816	9.147	23.910	9.244	8.356	26.399
sgeorgia	hordeum_distichon	0.245	8.088	51.716	9.314	0.000	19.608	6.127	5.882	10.784	0.000	12.990	9.804	23.039	1.225	6.618	22.059	1.716	3.676	21.569
sgeorgia	hypericum_androsaemum	0.000	6.198	61.607	13.171	0.000	8.752	7.231	6.141	3.185	0.000	2.238	23.013	36.557	7.001	12.166	35.753	8.264	6.600	38.680
sgeorgia	hypericum_humifusum	0.150	6.331	70.538	7.827	0.000	23.978	6.231	11.665	9.322	0.000	8.873	21.735	31.805	8.175	11.665	31.157	9.322	8.175	32.502
sgeorgia	hypericum_tetrapterum	0.171	7.942	73.655	6.063	0.000	21.947	5.508	6.917	10.376	0.000	8.711	17.805	26.644	6.362	11.486	26.132	8.155	8.967	24.765
sgeorgia	hypochaeris_radicata	0.147	7.004	45.408	12.203	0.000	20.492	7.261	7.100	6.655	0.005	10.005	18.119	28.583	6.994	7.802	27.587	8.243	11.212	26.881
sgeorgia	koeleria_spicata	75.683	2.074	35.156	3.582	2.545	78.982	0.377	35.910	46.937	2.828	81.810	33.742	55.796	11.781	1.979	52.215	12.912	38.077	36.946
sgeorgia	lactuca_serriola	0.264	1.931	50.318	3.032	0.000	45.292	0.869	6.057	28.471	0.000	30.185	4.444	12.882	1.156	8.229	11.540	1.559	3.063	9.850
sgeorgia	lamium_purpureum	0.151	4.061	69.185	2.108	0.000	51.949	1.607	6.021	29.891	0.000	32.174	10.509	19.282	2.760	12.166	17.616	3.742	4.818	15.567
sgeorgia	lepidium_campestre	0.043	3.826	64.101	0.946	0.000	64.230	0.473	10.490	36.543	0.000	40.628	9.630	18.788	2.880	12.167	17.412	4.084	3.138	13.844
sgeorgia	lepidium_didymum	0.042	6.943	48.599	20.744	0.000	7.110	10.414	3.262	3.304	0.000	2.802	18.695	33.835	3.848	11.041	32.371	4.935	14.973	21.706
sgeorgia	leucanthemum_vulgare	5.121	3.923	43.873	2.387	0.003	71.986	1.806	8.885	49.413	0.003	63.703	14.395	21.558	5.073	7.172	20.504	6.277	8.328	17.895
sgeorgia	lolium_arundinaceum	0.315	9.480	52.128	9.660	0.000	36.141	5.404	4.774	20.378	0.000	25.107	13.285	22.180	4.076	7.633	21.437	5.111	6.035	20.446
sgeorgia	lolium_multiflorum	0.750	6.264	55.465	7.993	0.000	37.129	4.209	6.134	17.259	0.000	25.840	12.365	22.251	3.491	8.189	21.599	4.339	7.015	18.956
sgeorgia	lolium_perenne	0.651	7.298	50.171	8.248	0.000	35.299	5.631	5.476	18.069	0.000	25.858	13.277	20.641	4.886	6.536	19.681	5.736	6.895	18.737
sgeorgia	lolium_pratense	3.391	7.037	40.820	1.841	0.000	69.407	1.969	6.618	45.324	0.000	62.370	11.085	16.135	4.704	4.266	15.789	5.506	7.493	13.655
sgeorgia	lotus_corniculatus	2.742	6.678	55.006	4.601	0.000	62.466	3.844	11.381	38.168	0.000	50.697	19.647	27.649	8.288	8.276	26.929	9.707	12.735	23.491
sgeorgia	lotus_pedunculatus	0.074	7.374	61.948	14.303	0.000	17.312	8.089	9.223	5.179	0.000	6.584	24.957	35.536	9.297	9.223	34.945	10.629	7.793	37.805
sgeorgia	luzula_multiflora	14.176	7.632	37.626	3.245	0.000	74.704	3.537	12.481	49.150	0.000	68.072	20.171	27.813	9.104	2.934	26.385	10.377	15.075	23.868
sgeorgia	lysimachia_arvensis	0.009	5.919	40.018	14.931	0.000	18.839	6.681	3.128	10.704	0.000	9.021	9.490	23.784	2.712	7.479	22.162	3.252	6.017	18.866
sgeorgia	matricaria_chamomilla	0.661	5.657	65.443	2.327	0.000	45.324	1.916	6.592	23.472	0.000	28.239	5.543	11.861	1.551	11.177	11.017	2.144	4.311	8.668
sgeorgia	medicago_sativa	0.895	2.456	58.909	2.684	0.000	50.915	1.138	7.392	31.252	0.000	34.927	5.131	12.214	1.773	8.417	11.556	2.293	4.586	8.514
sgeorgia	melilotus_officinalis	2.939	2.356	57.191	0.414	0.000	73.592	0.181	7.806	48.414	0.000	58.939	5.256	12.790	1.994	7.961	11.417	2.498	4.505	6.796
sgeorgia	myosotis_discolor	0.034	9.628	54.490	10.959	0.000	27.996	8.262	8.740	7.989	0.000	17.139	16.559	25.640	3.790	5.941	25.196	4.507	3.517	29.396
sgeorgia	oxalis_corniculata	0.038	4.085	42.612	13.560	0.000	20.512	6.825	3.739	11.869	0.000	9.795	17.734	32.164	3.239	8.259	30.640	4.097	17.529	16.607
sgeorgia	oxybasis_rubra	1.843	8.022	44.390	0.867	0.000	62.710	0.759	3.469	36.369	0.000	53.117	1.572	3.089	0.271	5.962	2.873	0.325	0.813	2.385
sgeorgia	petroselinum_crispum	0.048	6.542	63.540	8.850	0.000	33.718	5.387	5.916	19.048	0.000	16.450	9.187	17.941	2.068	10.534	17.172	3.030	5.868	14.045
sgeorgia	phleum_bertolonii	0.117	6.316	61.170	4.444	0.000	13.801	4.912	8.538	6.550	0.000	5.497	13.801	22.690	2.924	12.515	21.871	3.626	3.509	22.222
sgeorgia	phleum_pratense	5.473	4.735	42.573	1.374	0.004	73.215	1.325	8.047	48.521	0.000	65.254	11.403	17.785	4.712	5.415	16.729	5.451	7.697	14.352
sgeorgia	phormium_tenax	0.000	15.043	37.855	59.803	0.000	3.822	32.306	2.219	0.493	0.000	0.493	40.814	53.391	27.250	10.111	52.158	28.977	18.126	55.487
sgeorgia	picea_sitchensis	0.586	17.272	59.555	11.059	0.000	24.385	10.785	16.764	2.071	0.000	14.146	46.503	53.732	18.914	4.299	53.185	22.196	21.571	57.014
sgeorgia	plantago_lanceolata	0.329	6.342	55.260	8.509	0.000	41.223	4.905	8.623	22.259	0.000	27.773	16.605	26.539	6.047	8.614	25.400	7.236	9.411	23.490
sgeorgia	plantago_media	4.620	2.571	58.685	0.431	0.000	70.234	0.339	8.234	48.036	0.013	54.274	10.531	17.735	4.045	7.895	17.186	4.868	9.670	11.236
sgeorgia	poa_annua	5.818	6.441	43.529	6.685	0.004	54.385	4.306	7.420	34.849	0.008	46.163	15.237	23.145	5.994	5.436	21.948	7.056	10.095	19.784
sgeorgia	poa_nemoralis	9.165	5.043	49.176	0.559	0.014	64.362	0.726	12.629	38.460	0.014	53.856	14.725	21.235	6.566	7.684	20.103	7.809	10.073	19.908
sgeorgia	poa_pratensis	7.792	6.928	41.727	2.529	0.015	70.327	2.265	8.407	44.793	0.010	61.427	12.884	19.001	5.141	4.111	17.922	5.971	8.524	16.253
sgeorgia	poa_trivialis	3.224	7.327	51.482	4.633	0.000	51.182	4.203	7.639	29.307	0.000	41.857	14.748	20.955	5.953	6.814	20.336	6.979	7.091	20.171
sgeorgia	prunella_vulgaris	1.662	3.880	56.242	4.543	0.002	59.771	2.858	10.386	38.876	0.002	47.356	18.751	28.028	6.829	8.936	26.940	8.360	11.177	23.396
sgeorgia	ranunculus_bulbosus	0.163	7.560	68.410	3.371	0.000	40.069	3.228	7.049	18.676	0.000	20.147	13.895	22.272	4.414	11.545	21.291	5.905	5.088	19.268
sgeorgia	ranunculus_repens	6.282	5.591	46.346	4.961	0.000	59.143	3.538	9.963	38.218	0.000	50.696	16.676	23.539	6.831	6.406	22.525	7.935	9.340	21.985
sgeorgia	ranunculus_sceleratus	1.736	7.253	50.660	2.894	0.000	50.479	1.899	3.147	32.917	0.000	40.260	5.444	10.653	1.248	7.452	9.712	1.429	3.852	6.529
sgeorgia	raphanus_raphanistrum	0.471	5.899	46.251	10.241	0.000	37.380	5.142	5.014	21.368	0.000	28.396	10.427	21.483	2.785	7.085	20.640	3.828	5.571	18.583
sgeorgia	ribes_nigrum	5.551	5.691	47.473	1.726	0.000	63.147	1.555	7.060	42.280	0.000	53.957	7.930	11.864	2.923	7.137	11.227	3.576	5.505	10.667
sgeorgia	rumex_acetosa	11.218	7.523	44.201	3.696	0.004	65.823	3.717	11.193	42.348	0.000	57.190	18.584	25.961	8.124	5.335	24.702	9.287	13.559	22.415
sgeorgia	rumex_acetosella	7.746	6.165	38.341	5.138	0.006	60.645	3.432	10.093	38.894	0.023	52.201	14.913	22.288	6.056	5.251	21.268	7.105	9.060	20.534
sgeorgia	rumex_conglomeratus	0.000	5.202	51.856	10.603	0.000	10.603	5.070	3.612	3.645	0.000	2.651	9.410	19.384	2.485	9.046	18.622	3.380	4.109	17.727
sgeorgia	rumex_crispus	0.421	7.897	47.498	7.095	0.000	43.417	4.488	5.577	24.371	0.000	33.578	11.921	20.325	3.838	6.869	19.120	4.731	6.366	17.147
sgeorgia	rumex_obtusifolius	0.316	5.646	67.416	5.712	0.000	46.326	4.535	9.508	25.003	0.000	30.154	18.042	25.349	7.174	12.030	24.631	8.601	10.262	22.618
sgeorgia	sagina_procumbens	6.959	9.644	41.490	6.556	0.000	64.271	5.749	10.199	41.377	0.000	56.039	18.230	25.454	7.539	4.980	24.433	8.686	11.246	22.832
sgeorgia	scorzoneroides_autumnalis	11.662	7.659	33.912	3.061	0.000	74.940	3.343	9.360	51.635	0.000	69.670	16.342	22.168	7.294	3.035	21.126	8.158	12.209	18.738
sgeorgia	secale_cereale	0.610	2.488	64.413	1.972	0.000	58.216	1.080	7.277	33.146	0.000	39.812	5.258	11.925	1.690	8.967	10.892	2.347	4.648	9.155
sgeorgia	senecio_jacobaea	0.569	4.897	87.472	0.342	0.000	52.847	0.569	20.843	20.957	0.000	13.781	9.453	12.870	3.872	20.159	12.642	4.556	8.884	10.592
sgeorgia	senecio_vulgaris	0.840	6.251	58.024	4.107	0.000	42.861	3.117	6.663	23.583	0.000	29.547	10.309	18.301	3.198	9.013	17.315	3.965	5.770	16.282
sgeorgia	sherardia_arvensis	0.000	4.570	61.167	6.124	0.000	15.265	3.580	3.413	6.079	0.000	3.458	14.915	30.987	3.016	9.202	28.428	4.631	4.220	27.971
sgeorgia	silene_latifolia	2.112	2.967	55.612	1.226	0.000	62.658	0.946	6.342	42.693	0.000	49.784	7.039	13.358	1.953	9.211	12.427	2.581	4.216	9.725
sgeorgia	sinapis_arvensis	0.573	7.277	56.847	4.300	0.000	42.845	3.462	4.609	23.947	0.000	31.136	7.497	15.127	2.293	7.960	14.421	2.933	4.631	13.120
sgeorgia	solanum_tuberosum	1.209	8.058	46.656	10.596	0.000	44.077	8.380	4.029	24.980	0.000	33.763	11.604	21.072	2.820	7.776	20.387	3.586	7.494	16.076
sgeorgia	sonchus_asper	0.207	6.060	50.322	8.103	0.000	33.696	4.867	5.605	17.107	0.018	23.437	12.497	21.258	3.921	7.325	20.371	4.822	7.626	18.025
sgeorgia	sonchus_oleraceus	0.226	5.422	36.165	11.194	0.000	23.297	5.331	2.979	12.517	0.000	16.514	7.921	16.680	1.964	5.799	15.816	2.413	6.161	12.344
sgeorgia	spergula_arvensis	5.068	7.537	37.151	5.913	0.000	61.355	4.305	6.709	39.100	0.000	55.491	11.956	18.600	4.646	3.038	17.982	5.361	6.660	17.495
sgeorgia	stellaria_alsine	1.903	7.975	63.748	6.932	0.000	50.352	6.255	12.927	25.827	0.000	39.771	24.446	32.578	9.669	5.942	31.717	11.155	14.855	29.059
sgeorgia	stellaria_graminea	7.607	5.462	43.860	1.441	0.000	72.291	1.303	9.580	48.217	0.000	63.709	13.556	19.473	5.771	5.473	18.404	6.709	9.945	16.360
sgeorgia	stellaria_media	4.217	6.572	45.308	5.787	0.007	52.211	4.045	6.727	31.823	0.007	41.755	13.098	21.485	4.439	6.544	20.090	5.425	7.763	18.642
sgeorgia	tanacetum_vulgare	5.268	3.834	51.713	0.730	0.000	72.566	0.690	9.276	48.686	0.000	59.782	7.008	11.506	2.155	7.388	11.016	2.816	5.270	9.201
sgeorgia	taraxacum_erythrospermum	1.518	1.113	56.680	2.328	0.000	53.340	0.709	5.364	32.996	0.000	35.729	11.336	23.684	1.923	10.324	21.255	3.138	6.680	16.194
sgeorgia	taraxacum_officinale	3.733	1.823	52.456	5.483	0.015	57.251	2.225	9.092	37.428	0.037	45.795	15.270	26.294	5.227	10.043	24.661	6.566	10.578	18.198
sgeorgia	trifolium_pratense	6.219	4.420	49.804	2.989	0.002	67.761	2.637	8.993	46.008	0.006	56.451	15.838	24.186	5.819	7.732	22.859	7.170	9.976	18.675
sgeorgia	trifolium_repens	5.795	4.382	48.528	5.037	0.004	57.599	3.503	8.198	38.109	0.005	46.499	16.447	26.247	5.841	7.078	24.795	7.109	11.639	20.123
sgeorgia	tripleurospermum_inodorum	3.384	5.992	40.230	1.445	0.006	70.332	1.450	5.497	44.671	0.006	62.844	5.880	9.370	1.922	5.222	8.966	2.277	4.064	7.830
sgeorgia	tripleurospermum_maritimum	5.915	33.095	38.552	13.972	0.051	39.521	15.247	8.924	18.307	0.102	31.719	22.132	28.863	6.068	4.437	28.608	6.986	10.199	27.639
sgeorgia	triticum_aestivum	0.483	3.096	66.651	2.911	0.000	45.155	1.105	7.733	27.583	0.012	25.938	4.522	10.311	1.162	11.162	9.770	1.484	4.039	7.722
sgeorgia	ulex_europaeus	0.000	9.160	49.570	21.547	0.000	3.165	12.786	4.779	0.440	0.000	0.293	23.957	34.165	9.139	6.938	33.431	10.249	7.210	37.917
sgeorgia	ulex_minor	0.000	2.156	47.439	3.235	0.000	3.504	1.752	2.830	0.943	0.000	0.270	15.903	27.628	3.369	6.065	26.550	4.043	0.404	35.714
sgeorgia	vaccinium_vitis_idaea	25.094	4.294	28.603	0.517	0.014	88.403	0.854	11.070	63.878	0.021	84.612	17.186	25.139	8.678	1.205	23.410	9.740	17.898	17.249
sgeorgia	veronica_arvensis	0.217	6.032	59.612	4.413	0.000	48.461	3.181	7.229	28.267	0.000	32.714	14.059	23.181	4.242	8.928	21.904	5.302	7.434	19.145
sgeorgia	veronica_officinalis	1.903	5.964	52.368	1.880	0.000	72.935	2.070	14.209	44.091	0.004	60.583	20.643	26.929	9.353	7.525	26.398	11.078	13.500	23.721
sgeorgia	veronica_serpyllifolia	7.025	4.753	53.549	3.245	0.000	67.972	2.763	12.760	42.988	0.000	55.503	18.059	26.184	7.089	8.052	25.039	8.434	12.106	21.703
