# Supplementary material for: Venturing Into the Unknown: The Importance of Variable Selection When Modelling Alien Species Under Non‐Analogue Climatic Conditions
Source: Ecol Evol. 2024 Oct 28;14(10):e70490. doi: 10.1002/ece3.70490 (PMC11518623; doi:10.1002/ece3.70490)
Supplement: Supplementary file 1 — Data S1. [file ECE3-14-e70490-s001.zip › S12.csv]

species	island	cumulative_overlap	model
achillea_millefolium	auckland	19.99418119	bio1_3_12_15
achillea_ptarmica	auckland	20.32727868	bio1_3_12_15
agrostis_capillaris	auckland	17.75859205	bio1_3_12_15
agrostis_castellana	auckland	22.59781713	bio1_3_12_15
agrostis_gigantea	auckland	24.54236184	bio1_3_12_15
agrostis_stolonifera	auckland	24.44554358	bio1_3_12_15
agrostis_vinealis	auckland	39.6163896	bio1_3_12_15
aira_praecox	auckland	30.09239056	bio1_3_12_15
allium_schoenoprasum	auckland	16.07029925	bio1_3_12_15
alopecurus_geniculatus	auckland	20.79198905	bio1_3_12_15
alopecurus_pratensis	auckland	19.54347231	bio1_3_12_15
anthemis_arvensis	auckland	36.1105992	bio1_3_12_15
anthemis_cotula	auckland	20.88395879	bio1_3_12_15
anthoxanthum_odoratum	auckland	22.12230226	bio1_3_12_15
anthriscus_sylvestris	auckland	18.89993304	bio1_3_12_15
arabidopsis_thaliana	auckland	25.53277498	bio1_3_12_15
arnoseris_minima	auckland	34.2828528	bio1_3_12_15
arrhenatherum_elatius	auckland	31.56886762	bio1_3_12_15
avena_fatua	auckland	17.83730265	bio1_3_12_15
avena_sativa	auckland	17.66194233	bio1_3_12_15
avenella_flexuosa	auckland	16.15218089	bio1_3_12_15
barbarea_verna	auckland	19.34282573	bio1_3_12_15
bellis_perennis	auckland	26.74065362	bio1_3_12_15
brassica_napus	auckland	20.11456197	bio1_3_12_15
brassica_oleracea	auckland	25.13060444	bio1_3_12_15
bromus_hordeaceus	auckland	24.81766625	bio1_3_12_15
bromus_lithobius	auckland	8.476440405	bio1_3_12_15
calluna_vulgaris	auckland	18.78078941	bio1_3_12_15
capsella_bursa_pastoris	auckland	22.90198234	bio1_3_12_15
cardamine_flexuosa	auckland	27.98321945	bio1_3_12_15
cardamine_hirsuta	auckland	24.09143871	bio1_3_12_15
centaurea_cyanus	auckland	26.45134138	bio1_3_12_15
centaurea_nigra	auckland	25.35147184	bio1_3_12_15
centaurea_scabiosa	auckland	27.91710359	bio1_3_12_15
cerastium_fontanum	auckland	22.60343443	bio1_3_12_15
cerastium_glomeratum	auckland	21.76520559	bio1_3_12_15
cerastium_holosteoides	auckland	17.53722329	bio1_3_12_15
cirsium_arvense	auckland	24.56442586	bio1_3_12_15
cirsium_palustre	auckland	22.40008959	bio1_3_12_15
cirsium_vulgare	auckland	21.69016053	bio1_3_12_15
cynosurus_cristatus	auckland	29.20691981	bio1_3_12_15
cystopteris_fragilis	auckland	28.79008737	bio1_3_12_15
cytisus_scoparius	auckland	26.95218176	bio1_3_12_15
dactylis_glomerata	auckland	23.32202029	bio1_3_12_15
deschampsia_cespitosa	auckland	16.94214622	bio1_3_12_15
digitalis_purpurea	auckland	30.26203779	bio1_3_12_15
draba_verna	auckland	27.37655782	bio1_3_12_15
elymus_repens	auckland	20.39551612	bio1_3_12_15
empetrum_rubrum	auckland	49.41196779	bio1_3_12_15
epilobium_roseum	auckland	40.58510324	bio1_3_12_15
epilobium_tetragonum	auckland	20.42605653	bio1_3_12_15
erica_scoparia	auckland	7.035926654	bio1_3_12_15
erythranthe_guttata	auckland	32.25149514	bio1_3_12_15
festuca_bromoides	auckland	10.33169703	bio1_3_12_15
festuca_nigrescens	auckland	36.80136379	bio1_3_12_15
festuca_ovina	auckland	16.52141954	bio1_3_12_15
festuca_rubra	auckland	20.04815939	bio1_3_12_15
fragaria_ananassa	auckland	27.32579422	bio1_3_12_15
fragaria_chiloensis	auckland	19.32261012	bio1_3_12_15
galium_aparine	auckland	25.11076687	bio1_3_12_15
galium_mollugo	auckland	24.74987664	bio1_3_12_15
galium_saxatile	auckland	38.44098293	bio1_3_12_15
gaudinia_fragilis	auckland	17.50368698	bio1_3_12_15
geranium_molle	auckland	24.75014651	bio1_3_12_15
holcus_lanatus	auckland	22.44126526	bio1_3_12_15
holcus_mollis	auckland	29.37626503	bio1_3_12_15
hordeum_distichon	auckland	23.97556465	bio1_3_12_15
hypericum_androsaemum	auckland	17.39934114	bio1_3_12_15
hypericum_humifusum	auckland	31.76553903	bio1_3_12_15
hypericum_tetrapterum	auckland	25.69883957	bio1_3_12_15
hypochaeris_radicata	auckland	19.86602231	bio1_3_12_15
koeleria_spicata	auckland	8.228061163	bio1_3_12_15
lactuca_serriola	auckland	23.11096098	bio1_3_12_15
lamium_purpureum	auckland	23.33420145	bio1_3_12_15
lepidium_campestre	auckland	26.0775219	bio1_3_12_15
lepidium_didymum	auckland	21.48532554	bio1_3_12_15
leucanthemum_vulgare	auckland	21.56125096	bio1_3_12_15
lolium_arundinaceum	auckland	23.36861267	bio1_3_12_15
lolium_multiflorum	auckland	25.16491477	bio1_3_12_15
lolium_perenne	auckland	22.78164205	bio1_3_12_15
lolium_pratense	auckland	22.052097	bio1_3_12_15
lotus_corniculatus	auckland	26.97723089	bio1_3_12_15
lotus_pedunculatus	auckland	22.73782712	bio1_3_12_15
luzula_multiflora	auckland	18.49262109	bio1_3_12_15
lysimachia_arvensis	auckland	18.27127152	bio1_3_12_15
matricaria_chamomilla	auckland	20.00088409	bio1_3_12_15
medicago_sativa	auckland	22.94639504	bio1_3_12_15
melilotus_officinalis	auckland	26.43654937	bio1_3_12_15
myosotis_discolor	auckland	28.88053273	bio1_3_12_15
oxalis_corniculata	auckland	18.91331317	bio1_3_12_15
oxybasis_rubra	auckland	24.64137704	bio1_3_12_15
petroselinum_crispum	auckland	20.64628844	bio1_3_12_15
phleum_bertolonii	auckland	20.94232663	bio1_3_12_15
phleum_pratense	auckland	23.79774993	bio1_3_12_15
phormium_tenax	auckland	15.09338413	bio1_3_12_15
picea_sitchensis	auckland	35.4544358	bio1_3_12_15
plantago_lanceolata	auckland	23.2419029	bio1_3_12_15
plantago_media	auckland	23.11784064	bio1_3_12_15
poa_annua	auckland	20.38964209	bio1_3_12_15
poa_nemoralis	auckland	18.87273458	bio1_3_12_15
poa_pratensis	auckland	20.63069014	bio1_3_12_15
poa_trivialis	auckland	24.52434063	bio1_3_12_15
prunella_vulgaris	auckland	23.31985956	bio1_3_12_15
ranunculus_bulbosus	auckland	25.0568125	bio1_3_12_15
ranunculus_repens	auckland	21.00383292	bio1_3_12_15
ranunculus_sceleratus	auckland	26.49893455	bio1_3_12_15
raphanus_raphanistrum	auckland	24.28766313	bio1_3_12_15
ribes_nigrum	auckland	20.83818158	bio1_3_12_15
rumex_acetosa	auckland	18.05498094	bio1_3_12_15
rumex_acetosella	auckland	18.90990754	bio1_3_12_15
rumex_conglomeratus	auckland	12.17122758	bio1_3_12_15
rumex_crispus	auckland	24.83931455	bio1_3_12_15
rumex_obtusifolius	auckland	25.02027573	bio1_3_12_15
sagina_procumbens	auckland	19.50688926	bio1_3_12_15
scorzoneroides_autumnalis	auckland	17.15802047	bio1_3_12_15
secale_cereale	auckland	22.54827127	bio1_3_12_15
senecio_jacobaea	auckland	15.57167403	bio1_3_12_15
senecio_vulgaris	auckland	26.51933781	bio1_3_12_15
sherardia_arvensis	auckland	22.17936281	bio1_3_12_15
silene_latifolia	auckland	26.29789935	bio1_3_12_15
sinapis_arvensis	auckland	26.64107253	bio1_3_12_15
solanum_tuberosum	auckland	23.62362106	bio1_3_12_15
sonchus_asper	auckland	24.60201423	bio1_3_12_15
sonchus_oleraceus	auckland	22.21559132	bio1_3_12_15
spergula_arvensis	auckland	20.89967882	bio1_3_12_15
stellaria_alsine	auckland	29.49347766	bio1_3_12_15
stellaria_graminea	auckland	21.97075627	bio1_3_12_15
stellaria_media	auckland	22.79218977	bio1_3_12_15
tanacetum_vulgare	auckland	20.4295416	bio1_3_12_15
taraxacum_erythrospermum	auckland	19.95147385	bio1_3_12_15
taraxacum_officinale	auckland	23.05724251	bio1_3_12_15
trifolium_pratense	auckland	20.92653165	bio1_3_12_15
trifolium_repens	auckland	20.32506368	bio1_3_12_15
tripleurospermum_inodorum	auckland	22.25505715	bio1_3_12_15
tripleurospermum_maritimum	auckland	17.21960548	bio1_3_12_15
triticum_aestivum	auckland	19.94913242	bio1_3_12_15
ulex_europaeus	auckland	16.48096277	bio1_3_12_15
ulex_minor	auckland	12.25508767	bio1_3_12_15
vaccinium_vitis_idaea	auckland	15.79465245	bio1_3_12_15
veronica_arvensis	auckland	24.06327508	bio1_3_12_15
veronica_officinalis	auckland	27.1086704	bio1_3_12_15
veronica_serpyllifolia	auckland	20.88171424	bio1_3_12_15
achillea_millefolium	campbell	13.17656015	bio1_3_12_15
achillea_ptarmica	campbell	13.58651511	bio1_3_12_15
agrostis_capillaris	campbell	11.30795729	bio1_3_12_15
agrostis_castellana	campbell	14.53904	bio1_3_12_15
agrostis_gigantea	campbell	17.62651835	bio1_3_12_15
agrostis_stolonifera	campbell	15.81432141	bio1_3_12_15
agrostis_vinealis	campbell	25.68444239	bio1_3_12_15
aira_praecox	campbell	11.30806526	bio1_3_12_15
allium_schoenoprasum	campbell	9.356489462	bio1_3_12_15
alopecurus_geniculatus	campbell	13.83321759	bio1_3_12_15
alopecurus_pratensis	campbell	13.09837233	bio1_3_12_15
anthemis_arvensis	campbell	22.93626184	bio1_3_12_15
anthemis_cotula	campbell	12.52527691	bio1_3_12_15
anthoxanthum_odoratum	campbell	13.71943397	bio1_3_12_15
anthriscus_sylvestris	campbell	12.76446693	bio1_3_12_15
arabidopsis_thaliana	campbell	16.36268771	bio1_3_12_15
arnoseris_minima	campbell	14.04865231	bio1_3_12_15
arrhenatherum_elatius	campbell	18.97858436	bio1_3_12_15
avena_fatua	campbell	9.676620219	bio1_3_12_15
avena_sativa	campbell	9.395479654	bio1_3_12_15
avenella_flexuosa	campbell	10.36748827	bio1_3_12_15
barbarea_verna	campbell	8.520299115	bio1_3_12_15
bellis_perennis	campbell	14.48776346	bio1_3_12_15
brassica_napus	campbell	10.70042345	bio1_3_12_15
brassica_oleracea	campbell	14.48968361	bio1_3_12_15
bromus_hordeaceus	campbell	13.88085751	bio1_3_12_15
bromus_lithobius	campbell	1.461959264	bio1_3_12_15
calluna_vulgaris	campbell	11.84547069	bio1_3_12_15
capsella_bursa_pastoris	campbell	14.39972103	bio1_3_12_15
cardamine_flexuosa	campbell	15.12620773	bio1_3_12_15
cardamine_hirsuta	campbell	11.71480413	bio1_3_12_15
centaurea_cyanus	campbell	15.71664529	bio1_3_12_15
centaurea_nigra	campbell	13.86776504	bio1_3_12_15
centaurea_scabiosa	campbell	17.21888025	bio1_3_12_15
cerastium_fontanum	campbell	14.32119553	bio1_3_12_15
cerastium_glomeratum	campbell	10.99369062	bio1_3_12_15
cerastium_holosteoides	campbell	11.51634751	bio1_3_12_15
cirsium_arvense	campbell	15.79349383	bio1_3_12_15
cirsium_palustre	campbell	14.47941137	bio1_3_12_15
cirsium_vulgare	campbell	12.91354421	bio1_3_12_15
cynosurus_cristatus	campbell	16.10792816	bio1_3_12_15
cystopteris_fragilis	campbell	21.40076293	bio1_3_12_15
cytisus_scoparius	campbell	13.5161397	bio1_3_12_15
dactylis_glomerata	campbell	14.39493239	bio1_3_12_15
deschampsia_cespitosa	campbell	11.07408368	bio1_3_12_15
digitalis_purpurea	campbell	17.5310598	bio1_3_12_15
draba_verna	campbell	16.39530607	bio1_3_12_15
elymus_repens	campbell	14.62581529	bio1_3_12_15
empetrum_rubrum	campbell	40.69388763	bio1_3_12_15
epilobium_roseum	campbell	18.16794856	bio1_3_12_15
epilobium_tetragonum	campbell	9.396304028	bio1_3_12_15
erica_scoparia	campbell	3.575275519	bio1_3_12_15
erythranthe_guttata	campbell	19.14866155	bio1_3_12_15
festuca_bromoides	campbell	3.676754775	bio1_3_12_15
festuca_nigrescens	campbell	20.94990297	bio1_3_12_15
festuca_ovina	campbell	10.58849926	bio1_3_12_15
festuca_rubra	campbell	13.45645195	bio1_3_12_15
fragaria_ananassa	campbell	18.67634069	bio1_3_12_15
fragaria_chiloensis	campbell	10.29473509	bio1_3_12_15
galium_aparine	campbell	13.72315613	bio1_3_12_15
galium_mollugo	campbell	15.65533447	bio1_3_12_15
galium_saxatile	campbell	18.81992749	bio1_3_12_15
gaudinia_fragilis	campbell	9.261083789	bio1_3_12_15
geranium_molle	campbell	12.59546551	bio1_3_12_15
holcus_lanatus	campbell	11.14037373	bio1_3_12_15
holcus_mollis	campbell	16.23716977	bio1_3_12_15
hordeum_distichon	campbell	14.56896953	bio1_3_12_15
hypericum_androsaemum	campbell	8.536895438	bio1_3_12_15
hypericum_humifusum	campbell	13.27931445	bio1_3_12_15
hypericum_tetrapterum	campbell	12.00694063	bio1_3_12_15
hypochaeris_radicata	campbell	9.095089013	bio1_3_12_15
koeleria_spicata	campbell	5.852065999	bio1_3_12_15
lactuca_serriola	campbell	12.33693681	bio1_3_12_15
lamium_purpureum	campbell	12.5392588	bio1_3_12_15
lepidium_campestre	campbell	12.42956255	bio1_3_12_15
lepidium_didymum	campbell	11.96399129	bio1_3_12_15
leucanthemum_vulgare	campbell	14.13045501	bio1_3_12_15
lolium_arundinaceum	campbell	13.52996248	bio1_3_12_15
lolium_multiflorum	campbell	13.92903015	bio1_3_12_15
lolium_perenne	campbell	13.01058147	bio1_3_12_15
lolium_pratense	campbell	15.65420008	bio1_3_12_15
lotus_corniculatus	campbell	17.00261652	bio1_3_12_15
lotus_pedunculatus	campbell	10.56121917	bio1_3_12_15
luzula_multiflora	campbell	12.33487173	bio1_3_12_15
lysimachia_arvensis	campbell	8.223124174	bio1_3_12_15
matricaria_chamomilla	campbell	11.45894099	bio1_3_12_15
medicago_sativa	campbell	13.32904718	bio1_3_12_15
melilotus_officinalis	campbell	15.77653893	bio1_3_12_15
myosotis_discolor	campbell	14.94203558	bio1_3_12_15
oxalis_corniculata	campbell	8.848244403	bio1_3_12_15
oxybasis_rubra	campbell	17.54617772	bio1_3_12_15
petroselinum_crispum	campbell	10.79819187	bio1_3_12_15
phleum_bertolonii	campbell	11.28586726	bio1_3_12_15
phleum_pratense	campbell	16.74103877	bio1_3_12_15
phormium_tenax	campbell	8.79811379	bio1_3_12_15
picea_sitchensis	campbell	17.42142744	bio1_3_12_15
plantago_lanceolata	campbell	13.33987582	bio1_3_12_15
plantago_media	campbell	14.67020724	bio1_3_12_15
poa_annua	campbell	12.55448887	bio1_3_12_15
poa_nemoralis	campbell	11.9098001	bio1_3_12_15
poa_pratensis	campbell	14.16436894	bio1_3_12_15
poa_trivialis	campbell	14.93897165	bio1_3_12_15
prunella_vulgaris	campbell	13.76352965	bio1_3_12_15
ranunculus_bulbosus	campbell	13.3564248	bio1_3_12_15
ranunculus_repens	campbell	13.48860183	bio1_3_12_15
ranunculus_sceleratus	campbell	16.79108858	bio1_3_12_15
raphanus_raphanistrum	campbell	15.36302782	bio1_3_12_15
ribes_nigrum	campbell	13.88805686	bio1_3_12_15
rumex_acetosa	campbell	11.48824609	bio1_3_12_15
rumex_acetosella	campbell	11.9334231	bio1_3_12_15
rumex_conglomeratus	campbell	4.227231824	bio1_3_12_15
rumex_crispus	campbell	15.22232138	bio1_3_12_15
rumex_obtusifolius	campbell	13.9118441	bio1_3_12_15
sagina_procumbens	campbell	12.81867663	bio1_3_12_15
scorzoneroides_autumnalis	campbell	12.28602801	bio1_3_12_15
secale_cereale	campbell	12.74604463	bio1_3_12_15
senecio_jacobaea	campbell	4.951019835	bio1_3_12_15
senecio_vulgaris	campbell	16.46915788	bio1_3_12_15
sherardia_arvensis	campbell	10.92497264	bio1_3_12_15
silene_latifolia	campbell	15.83502926	bio1_3_12_15
sinapis_arvensis	campbell	16.07831983	bio1_3_12_15
solanum_tuberosum	campbell	13.9860405	bio1_3_12_15
sonchus_asper	campbell	14.55849237	bio1_3_12_15
sonchus_oleraceus	campbell	12.52741393	bio1_3_12_15
spergula_arvensis	campbell	14.29476724	bio1_3_12_15
stellaria_alsine	campbell	18.13529373	bio1_3_12_15
stellaria_graminea	campbell	15.04573122	bio1_3_12_15
stellaria_media	campbell	13.68792001	bio1_3_12_15
tanacetum_vulgare	campbell	13.32931232	bio1_3_12_15
taraxacum_erythrospermum	campbell	11.08394894	bio1_3_12_15
taraxacum_officinale	campbell	14.02551415	bio1_3_12_15
trifolium_pratense	campbell	12.92600776	bio1_3_12_15
trifolium_repens	campbell	11.91264407	bio1_3_12_15
tripleurospermum_inodorum	campbell	16.58044748	bio1_3_12_15
tripleurospermum_maritimum	campbell	10.21969395	bio1_3_12_15
triticum_aestivum	campbell	9.937472032	bio1_3_12_15
ulex_europaeus	campbell	8.168056041	bio1_3_12_15
ulex_minor	campbell	6.481146557	bio1_3_12_15
vaccinium_vitis_idaea	campbell	12.29269462	bio1_3_12_15
veronica_arvensis	campbell	13.95163141	bio1_3_12_15
veronica_officinalis	campbell	18.00546536	bio1_3_12_15
veronica_serpyllifolia	campbell	12.44468184	bio1_3_12_15
achillea_millefolium	crozet	18.81156979	bio1_3_12_15
achillea_ptarmica	crozet	16.94106633	bio1_3_12_15
agrostis_capillaris	crozet	13.91143668	bio1_3_12_15
agrostis_castellana	crozet	17.41147121	bio1_3_12_15
agrostis_gigantea	crozet	16.72515091	bio1_3_12_15
agrostis_stolonifera	crozet	14.91849732	bio1_3_12_15
agrostis_vinealis	crozet	12.7118345	bio1_3_12_15
aira_praecox	crozet	4.938650103	bio1_3_12_15
allium_schoenoprasum	crozet	10.79898058	bio1_3_12_15
alopecurus_geniculatus	crozet	15.48532974	bio1_3_12_15
alopecurus_pratensis	crozet	15.22563507	bio1_3_12_15
anthemis_arvensis	crozet	10.31346983	bio1_3_12_15
anthemis_cotula	crozet	14.36335716	bio1_3_12_15
anthoxanthum_odoratum	crozet	13.34663501	bio1_3_12_15
anthriscus_sylvestris	crozet	16.33854992	bio1_3_12_15
arabidopsis_thaliana	crozet	16.02330053	bio1_3_12_15
arnoseris_minima	crozet	7.777424365	bio1_3_12_15
arrhenatherum_elatius	crozet	12.81028909	bio1_3_12_15
avena_fatua	crozet	9.93315543	bio1_3_12_15
avena_sativa	crozet	9.720996867	bio1_3_12_15
avenella_flexuosa	crozet	14.05718436	bio1_3_12_15
barbarea_verna	crozet	6.461166936	bio1_3_12_15
bellis_perennis	crozet	13.87234059	bio1_3_12_15
brassica_napus	crozet	14.62972336	bio1_3_12_15
brassica_oleracea	crozet	28.18386132	bio1_3_12_15
bromus_hordeaceus	crozet	10.58933145	bio1_3_12_15
bromus_lithobius	crozet	1.875268198	bio1_3_12_15
calluna_vulgaris	crozet	14.82542878	bio1_3_12_15
capsella_bursa_pastoris	crozet	22.78434628	bio1_3_12_15
cardamine_flexuosa	crozet	17.61994638	bio1_3_12_15
cardamine_hirsuta	crozet	15.91960021	bio1_3_12_15
centaurea_cyanus	crozet	18.67012484	bio1_3_12_15
centaurea_nigra	crozet	11.78708838	bio1_3_12_15
centaurea_scabiosa	crozet	16.1680767	bio1_3_12_15
cerastium_fontanum	crozet	14.40623619	bio1_3_12_15
cerastium_glomeratum	crozet	14.54312474	bio1_3_12_15
cerastium_holosteoides	crozet	15.30272541	bio1_3_12_15
cirsium_arvense	crozet	19.45585968	bio1_3_12_15
cirsium_palustre	crozet	16.9710082	bio1_3_12_15
cirsium_vulgare	crozet	10.96324691	bio1_3_12_15
cynosurus_cristatus	crozet	9.556824072	bio1_3_12_15
cystopteris_fragilis	crozet	19.11542803	bio1_3_12_15
cytisus_scoparius	crozet	15.19514068	bio1_3_12_15
dactylis_glomerata	crozet	17.73877941	bio1_3_12_15
deschampsia_cespitosa	crozet	15.47521875	bio1_3_12_15
digitalis_purpurea	crozet	11.97149021	bio1_3_12_15
draba_verna	crozet	12.52213988	bio1_3_12_15
elymus_repens	crozet	17.77307781	bio1_3_12_15
empetrum_rubrum	crozet	48.55298989	bio1_3_12_15
epilobium_roseum	crozet	14.88884356	bio1_3_12_15
epilobium_tetragonum	crozet	17.32520031	bio1_3_12_15
erica_scoparia	crozet	3.693782837	bio1_3_12_15
erythranthe_guttata	crozet	33.12138541	bio1_3_12_15
festuca_bromoides	crozet	5.840207499	bio1_3_12_15
festuca_nigrescens	crozet	24.98514818	bio1_3_12_15
festuca_ovina	crozet	12.55469307	bio1_3_12_15
festuca_rubra	crozet	15.30116099	bio1_3_12_15
fragaria_ananassa	crozet	14.48366624	bio1_3_12_15
fragaria_chiloensis	crozet	15.98767708	bio1_3_12_15
galium_aparine	crozet	18.745328	bio1_3_12_15
galium_mollugo	crozet	15.33163132	bio1_3_12_15
galium_saxatile	crozet	11.24410343	bio1_3_12_15
gaudinia_fragilis	crozet	15.16971776	bio1_3_12_15
geranium_molle	crozet	16.61010832	bio1_3_12_15
holcus_lanatus	crozet	7.047990843	bio1_3_12_15
holcus_mollis	crozet	17.1017014	bio1_3_12_15
hordeum_distichon	crozet	16.87636557	bio1_3_12_15
hypericum_androsaemum	crozet	10.97156924	bio1_3_12_15
hypericum_humifusum	crozet	13.00524736	bio1_3_12_15
hypericum_tetrapterum	crozet	21.12374943	bio1_3_12_15
hypochaeris_radicata	crozet	7.343350601	bio1_3_12_15
koeleria_spicata	crozet	12.91119346	bio1_3_12_15
lactuca_serriola	crozet	17.31246355	bio1_3_12_15
lamium_purpureum	crozet	16.75507861	bio1_3_12_15
lepidium_campestre	crozet	7.294134785	bio1_3_12_15
lepidium_didymum	crozet	20.04040697	bio1_3_12_15
leucanthemum_vulgare	crozet	17.80398737	bio1_3_12_15
lolium_arundinaceum	crozet	10.34184575	bio1_3_12_15
lolium_multiflorum	crozet	17.76373652	bio1_3_12_15
lolium_perenne	crozet	13.59711045	bio1_3_12_15
lolium_pratense	crozet	16.14258145	bio1_3_12_15
lotus_corniculatus	crozet	17.37607038	bio1_3_12_15
lotus_pedunculatus	crozet	10.4025421	bio1_3_12_15
luzula_multiflora	crozet	14.53339146	bio1_3_12_15
lysimachia_arvensis	crozet	11.20836062	bio1_3_12_15
matricaria_chamomilla	crozet	10.51423178	bio1_3_12_15
medicago_sativa	crozet	19.16921941	bio1_3_12_15
melilotus_officinalis	crozet	21.2995614	bio1_3_12_15
myosotis_discolor	crozet	6.080801352	bio1_3_12_15
oxalis_corniculata	crozet	12.57903629	bio1_3_12_15
oxybasis_rubra	crozet	11.63478432	bio1_3_12_15
petroselinum_crispum	crozet	16.53182214	bio1_3_12_15
phleum_bertolonii	crozet	12.80472128	bio1_3_12_15
phleum_pratense	crozet	18.22188404	bio1_3_12_15
phormium_tenax	crozet	7.177411876	bio1_3_12_15
picea_sitchensis	crozet	16.47122985	bio1_3_12_15
plantago_lanceolata	crozet	11.10451027	bio1_3_12_15
plantago_media	crozet	15.31847108	bio1_3_12_15
poa_annua	crozet	19.88194782	bio1_3_12_15
poa_nemoralis	crozet	13.64544421	bio1_3_12_15
poa_pratensis	crozet	15.63974881	bio1_3_12_15
poa_trivialis	crozet	18.20026858	bio1_3_12_15
prunella_vulgaris	crozet	16.71272774	bio1_3_12_15
ranunculus_bulbosus	crozet	6.511448464	bio1_3_12_15
ranunculus_repens	crozet	19.46351497	bio1_3_12_15
ranunculus_sceleratus	crozet	21.21200775	bio1_3_12_15
raphanus_raphanistrum	crozet	20.49218155	bio1_3_12_15
ribes_nigrum	crozet	16.6243972	bio1_3_12_15
rumex_acetosa	crozet	15.33570745	bio1_3_12_15
rumex_acetosella	crozet	14.03761029	bio1_3_12_15
rumex_conglomeratus	crozet	5.227483481	bio1_3_12_15
rumex_crispus	crozet	15.26709087	bio1_3_12_15
rumex_obtusifolius	crozet	12.80327674	bio1_3_12_15
sagina_procumbens	crozet	15.71201539	bio1_3_12_15
scorzoneroides_autumnalis	crozet	14.99833331	bio1_3_12_15
secale_cereale	crozet	13.94147757	bio1_3_12_15
senecio_jacobaea	crozet	15.50767807	bio1_3_12_15
senecio_vulgaris	crozet	24.84716403	bio1_3_12_15
sherardia_arvensis	crozet	20.20162518	bio1_3_12_15
silene_latifolia	crozet	19.17791925	bio1_3_12_15
sinapis_arvensis	crozet	19.75636287	bio1_3_12_15
solanum_tuberosum	crozet	14.47707147	bio1_3_12_15
sonchus_asper	crozet	18.42640434	bio1_3_12_15
sonchus_oleraceus	crozet	14.64015564	bio1_3_12_15
spergula_arvensis	crozet	19.85646101	bio1_3_12_15
stellaria_alsine	crozet	11.82597608	bio1_3_12_15
stellaria_graminea	crozet	16.95771027	bio1_3_12_15
stellaria_media	crozet	20.52084867	bio1_3_12_15
tanacetum_vulgare	crozet	18.62971307	bio1_3_12_15
taraxacum_erythrospermum	crozet	11.23911341	bio1_3_12_15
taraxacum_officinale	crozet	21.12858347	bio1_3_12_15
trifolium_pratense	crozet	18.6305117	bio1_3_12_15
trifolium_repens	crozet	17.47741497	bio1_3_12_15
tripleurospermum_inodorum	crozet	17.55138516	bio1_3_12_15
tripleurospermum_maritimum	crozet	13.49176428	bio1_3_12_15
triticum_aestivum	crozet	12.16422407	bio1_3_12_15
ulex_europaeus	crozet	9.250598213	bio1_3_12_15
ulex_minor	crozet	6.527219419	bio1_3_12_15
vaccinium_vitis_idaea	crozet	16.10272892	bio1_3_12_15
veronica_arvensis	crozet	17.47708116	bio1_3_12_15
veronica_officinalis	crozet	16.81992388	bio1_3_12_15
veronica_serpyllifolia	crozet	14.59977173	bio1_3_12_15
achillea_millefolium	heard	41.93844371	bio1_3_12_15
achillea_ptarmica	heard	30.86098793	bio1_3_12_15
agrostis_capillaris	heard	29.15379507	bio1_3_12_15
agrostis_castellana	heard	17.53592484	bio1_3_12_15
agrostis_gigantea	heard	32.00512059	bio1_3_12_15
agrostis_stolonifera	heard	27.71036219	bio1_3_12_15
agrostis_vinealis	heard	34.69810593	bio1_3_12_15
aira_praecox	heard	19.52367696	bio1_3_12_15
allium_schoenoprasum	heard	33.52132636	bio1_3_12_15
alopecurus_geniculatus	heard	28.82717941	bio1_3_12_15
alopecurus_pratensis	heard	26.67061873	bio1_3_12_15
anthemis_arvensis	heard	23.18541731	bio1_3_12_15
anthemis_cotula	heard	23.11369076	bio1_3_12_15
anthoxanthum_odoratum	heard	27.89226991	bio1_3_12_15
anthriscus_sylvestris	heard	33.53573051	bio1_3_12_15
arabidopsis_thaliana	heard	34.27133105	bio1_3_12_15
arnoseris_minima	heard	15.04510988	bio1_3_12_15
arrhenatherum_elatius	heard	29.58416458	bio1_3_12_15
avena_fatua	heard	18.65515897	bio1_3_12_15
avena_sativa	heard	21.65008968	bio1_3_12_15
avenella_flexuosa	heard	37.61633622	bio1_3_12_15
barbarea_verna	heard	26.37998038	bio1_3_12_15
bellis_perennis	heard	31.3020815	bio1_3_12_15
brassica_napus	heard	31.6717816	bio1_3_12_15
brassica_oleracea	heard	49.00273439	bio1_3_12_15
bromus_hordeaceus	heard	21.93800844	bio1_3_12_15
bromus_lithobius	heard	5.625682568	bio1_3_12_15
calluna_vulgaris	heard	36.96032685	bio1_3_12_15
capsella_bursa_pastoris	heard	52.63255745	bio1_3_12_15
cardamine_flexuosa	heard	42.11039064	bio1_3_12_15
cardamine_hirsuta	heard	37.21648029	bio1_3_12_15
centaurea_cyanus	heard	40.67674472	bio1_3_12_15
centaurea_nigra	heard	31.82669495	bio1_3_12_15
centaurea_scabiosa	heard	30.53201427	bio1_3_12_15
cerastium_fontanum	heard	39.09631529	bio1_3_12_15
cerastium_glomeratum	heard	30.06112225	bio1_3_12_15
cerastium_holosteoides	heard	30.66485217	bio1_3_12_15
cirsium_arvense	heard	32.39196829	bio1_3_12_15
cirsium_palustre	heard	30.44436518	bio1_3_12_15
cirsium_vulgare	heard	21.86679781	bio1_3_12_15
cynosurus_cristatus	heard	25.01705375	bio1_3_12_15
cystopteris_fragilis	heard	31.72556084	bio1_3_12_15
cytisus_scoparius	heard	29.90223142	bio1_3_12_15
dactylis_glomerata	heard	31.56067393	bio1_3_12_15
deschampsia_cespitosa	heard	36.94905734	bio1_3_12_15
digitalis_purpurea	heard	28.10522986	bio1_3_12_15
draba_verna	heard	28.17810382	bio1_3_12_15
elymus_repens	heard	38.83438207	bio1_3_12_15
empetrum_rubrum	heard	34.51559964	bio1_3_12_15
epilobium_roseum	heard	30.44278218	bio1_3_12_15
epilobium_tetragonum	heard	32.39367334	bio1_3_12_15
erica_scoparia	heard	9.756744394	bio1_3_12_15
erythranthe_guttata	heard	41.98932872	bio1_3_12_15
festuca_bromoides	heard	10.20528074	bio1_3_12_15
festuca_nigrescens	heard	44.92026338	bio1_3_12_15
festuca_ovina	heard	36.35021874	bio1_3_12_15
festuca_rubra	heard	34.10837773	bio1_3_12_15
fragaria_ananassa	heard	32.50817586	bio1_3_12_15
fragaria_chiloensis	heard	26.52314328	bio1_3_12_15
galium_aparine	heard	38.80324706	bio1_3_12_15
galium_mollugo	heard	31.75599181	bio1_3_12_15
galium_saxatile	heard	38.13886197	bio1_3_12_15
gaudinia_fragilis	heard	24.60000509	bio1_3_12_15
geranium_molle	heard	32.85935655	bio1_3_12_15
holcus_lanatus	heard	20.73664379	bio1_3_12_15
holcus_mollis	heard	34.86635801	bio1_3_12_15
hordeum_distichon	heard	25.29466239	bio1_3_12_15
hypericum_androsaemum	heard	25.41621951	bio1_3_12_15
hypericum_humifusum	heard	33.25952827	bio1_3_12_15
hypericum_tetrapterum	heard	38.91503044	bio1_3_12_15
hypochaeris_radicata	heard	20.39050763	bio1_3_12_15
koeleria_spicata	heard	91.72931156	bio1_3_12_15
lactuca_serriola	heard	33.94855998	bio1_3_12_15
lamium_purpureum	heard	41.74216336	bio1_3_12_15
lepidium_campestre	heard	19.98070658	bio1_3_12_15
lepidium_didymum	heard	38.97440743	bio1_3_12_15
leucanthemum_vulgare	heard	41.28967092	bio1_3_12_15
lolium_arundinaceum	heard	19.61247877	bio1_3_12_15
lolium_multiflorum	heard	37.29026632	bio1_3_12_15
lolium_perenne	heard	29.4991685	bio1_3_12_15
lolium_pratense	heard	24.030874	bio1_3_12_15
lotus_corniculatus	heard	40.39020679	bio1_3_12_15
lotus_pedunculatus	heard	27.58611123	bio1_3_12_15
luzula_multiflora	heard	37.35269512	bio1_3_12_15
lysimachia_arvensis	heard	23.82630219	bio1_3_12_15
matricaria_chamomilla	heard	24.57160062	bio1_3_12_15
medicago_sativa	heard	33.50738649	bio1_3_12_15
melilotus_officinalis	heard	45.58302231	bio1_3_12_15
myosotis_discolor	heard	19.79031318	bio1_3_12_15
oxalis_corniculata	heard	29.91760807	bio1_3_12_15
oxybasis_rubra	heard	26.16523588	bio1_3_12_15
petroselinum_crispum	heard	33.59353159	bio1_3_12_15
phleum_bertolonii	heard	17.45832451	bio1_3_12_15
phleum_pratense	heard	33.76852275	bio1_3_12_15
phormium_tenax	heard	27.22810523	bio1_3_12_15
picea_sitchensis	heard	37.4490235	bio1_3_12_15
plantago_lanceolata	heard	27.14820863	bio1_3_12_15
plantago_media	heard	30.59710188	bio1_3_12_15
poa_annua	heard	46.4623033	bio1_3_12_15
poa_nemoralis	heard	28.79488285	bio1_3_12_15
poa_pratensis	heard	26.6318981	bio1_3_12_15
poa_trivialis	heard	38.41179852	bio1_3_12_15
prunella_vulgaris	heard	38.00477947	bio1_3_12_15
ranunculus_bulbosus	heard	20.22120722	bio1_3_12_15
ranunculus_repens	heard	40.95731006	bio1_3_12_15
ranunculus_sceleratus	heard	55.34092646	bio1_3_12_15
raphanus_raphanistrum	heard	40.9624669	bio1_3_12_15
ribes_nigrum	heard	32.46423584	bio1_3_12_15
rumex_acetosa	heard	37.10123687	bio1_3_12_15
rumex_acetosella	heard	30.24779327	bio1_3_12_15
rumex_conglomeratus	heard	15.72255961	bio1_3_12_15
rumex_crispus	heard	33.80806591	bio1_3_12_15
rumex_obtusifolius	heard	30.69316955	bio1_3_12_15
sagina_procumbens	heard	33.47202006	bio1_3_12_15
scorzoneroides_autumnalis	heard	33.56860497	bio1_3_12_15
secale_cereale	heard	26.43991775	bio1_3_12_15
senecio_jacobaea	heard	35.15225083	bio1_3_12_15
senecio_vulgaris	heard	48.04829787	bio1_3_12_15
sherardia_arvensis	heard	35.87182742	bio1_3_12_15
silene_latifolia	heard	42.26033247	bio1_3_12_15
sinapis_arvensis	heard	41.63215311	bio1_3_12_15
solanum_tuberosum	heard	33.61071651	bio1_3_12_15
sonchus_asper	heard	36.57404763	bio1_3_12_15
sonchus_oleraceus	heard	27.30373538	bio1_3_12_15
spergula_arvensis	heard	49.49010455	bio1_3_12_15
stellaria_alsine	heard	27.20647838	bio1_3_12_15
stellaria_graminea	heard	31.69679158	bio1_3_12_15
stellaria_media	heard	48.58875366	bio1_3_12_15
tanacetum_vulgare	heard	43.04412565	bio1_3_12_15
taraxacum_erythrospermum	heard	24.54581129	bio1_3_12_15
taraxacum_officinale	heard	42.82750391	bio1_3_12_15
trifolium_pratense	heard	46.52032695	bio1_3_12_15
trifolium_repens	heard	43.4584567	bio1_3_12_15
tripleurospermum_inodorum	heard	28.69435555	bio1_3_12_15
tripleurospermum_maritimum	heard	42.82255412	bio1_3_12_15
triticum_aestivum	heard	27.05355974	bio1_3_12_15
ulex_europaeus	heard	21.21788741	bio1_3_12_15
ulex_minor	heard	17.39974752	bio1_3_12_15
vaccinium_vitis_idaea	heard	42.48129692	bio1_3_12_15
veronica_arvensis	heard	39.78769542	bio1_3_12_15
veronica_officinalis	heard	26.04440188	bio1_3_12_15
veronica_serpyllifolia	heard	33.33443902	bio1_3_12_15
achillea_millefolium	kerguelen	36.74873078	bio1_3_12_15
achillea_ptarmica	kerguelen	37.93553595	bio1_3_12_15
agrostis_capillaris	kerguelen	42.24594809	bio1_3_12_15
agrostis_castellana	kerguelen	30.74598395	bio1_3_12_15
agrostis_gigantea	kerguelen	26.44944222	bio1_3_12_15
agrostis_stolonifera	kerguelen	32.71210292	bio1_3_12_15
agrostis_vinealis	kerguelen	23.75609314	bio1_3_12_15
aira_praecox	kerguelen	25.36914945	bio1_3_12_15
allium_schoenoprasum	kerguelen	32.60107202	bio1_3_12_15
alopecurus_geniculatus	kerguelen	30.35132091	bio1_3_12_15
alopecurus_pratensis	kerguelen	32.75919502	bio1_3_12_15
anthemis_arvensis	kerguelen	28.22055051	bio1_3_12_15
anthemis_cotula	kerguelen	31.5188644	bio1_3_12_15
anthoxanthum_odoratum	kerguelen	38.77005149	bio1_3_12_15
anthriscus_sylvestris	kerguelen	39.49701372	bio1_3_12_15
arabidopsis_thaliana	kerguelen	30.15359759	bio1_3_12_15
arnoseris_minima	kerguelen	21.19907094	bio1_3_12_15
arrhenatherum_elatius	kerguelen	33.01945741	bio1_3_12_15
avena_fatua	kerguelen	33.7123427	bio1_3_12_15
avena_sativa	kerguelen	32.94015951	bio1_3_12_15
avenella_flexuosa	kerguelen	42.35051088	bio1_3_12_15
barbarea_verna	kerguelen	35.03947394	bio1_3_12_15
bellis_perennis	kerguelen	35.38941348	bio1_3_12_15
brassica_napus	kerguelen	36.4817247	bio1_3_12_15
brassica_oleracea	kerguelen	52.05976091	bio1_3_12_15
bromus_hordeaceus	kerguelen	31.16322474	bio1_3_12_15
bromus_lithobius	kerguelen	19.23044607	bio1_3_12_15
calluna_vulgaris	kerguelen	46.59619566	bio1_3_12_15
capsella_bursa_pastoris	kerguelen	44.04468442	bio1_3_12_15
cardamine_flexuosa	kerguelen	49.9078226	bio1_3_12_15
cardamine_hirsuta	kerguelen	39.69988192	bio1_3_12_15
centaurea_cyanus	kerguelen	37.36706204	bio1_3_12_15
centaurea_nigra	kerguelen	41.67871298	bio1_3_12_15
centaurea_scabiosa	kerguelen	41.69865064	bio1_3_12_15
cerastium_fontanum	kerguelen	39.08365392	bio1_3_12_15
cerastium_glomeratum	kerguelen	41.03341559	bio1_3_12_15
cerastium_holosteoides	kerguelen	36.65516383	bio1_3_12_15
cirsium_arvense	kerguelen	33.97233748	bio1_3_12_15
cirsium_palustre	kerguelen	40.77182444	bio1_3_12_15
cirsium_vulgare	kerguelen	29.37404345	bio1_3_12_15
cynosurus_cristatus	kerguelen	31.42285633	bio1_3_12_15
cystopteris_fragilis	kerguelen	37.56845121	bio1_3_12_15
cytisus_scoparius	kerguelen	37.17385097	bio1_3_12_15
dactylis_glomerata	kerguelen	36.4172165	bio1_3_12_15
deschampsia_cespitosa	kerguelen	41.66097634	bio1_3_12_15
digitalis_purpurea	kerguelen	33.67015401	bio1_3_12_15
draba_verna	kerguelen	25.25394199	bio1_3_12_15
elymus_repens	kerguelen	31.70268108	bio1_3_12_15
empetrum_rubrum	kerguelen	63.20735616	bio1_3_12_15
epilobium_roseum	kerguelen	26.97326905	bio1_3_12_15
epilobium_tetragonum	kerguelen	37.40341296	bio1_3_12_15
erica_scoparia	kerguelen	15.95940697	bio1_3_12_15
erythranthe_guttata	kerguelen	59.95691861	bio1_3_12_15
festuca_bromoides	kerguelen	23.44800866	bio1_3_12_15
festuca_nigrescens	kerguelen	52.47078756	bio1_3_12_15
festuca_ovina	kerguelen	38.27091347	bio1_3_12_15
festuca_rubra	kerguelen	38.99342469	bio1_3_12_15
fragaria_ananassa	kerguelen	32.83293583	bio1_3_12_15
fragaria_chiloensis	kerguelen	34.92847351	bio1_3_12_15
galium_aparine	kerguelen	38.99631548	bio1_3_12_15
galium_mollugo	kerguelen	38.079619	bio1_3_12_15
galium_saxatile	kerguelen	47.7535186	bio1_3_12_15
gaudinia_fragilis	kerguelen	37.64119775	bio1_3_12_15
geranium_molle	kerguelen	40.28056963	bio1_3_12_15
holcus_lanatus	kerguelen	29.74036794	bio1_3_12_15
holcus_mollis	kerguelen	41.6573285	bio1_3_12_15
hordeum_distichon	kerguelen	30.14185748	bio1_3_12_15
hypericum_androsaemum	kerguelen	34.98240141	bio1_3_12_15
hypericum_humifusum	kerguelen	43.17411776	bio1_3_12_15
hypericum_tetrapterum	kerguelen	42.97327217	bio1_3_12_15
hypochaeris_radicata	kerguelen	32.75244623	bio1_3_12_15
koeleria_spicata	kerguelen	69.4212223	bio1_3_12_15
lactuca_serriola	kerguelen	41.90251068	bio1_3_12_15
lamium_purpureum	kerguelen	39.74697244	bio1_3_12_15
lepidium_campestre	kerguelen	20.76111115	bio1_3_12_15
lepidium_didymum	kerguelen	51.36729783	bio1_3_12_15
leucanthemum_vulgare	kerguelen	39.15421489	bio1_3_12_15
lolium_arundinaceum	kerguelen	25.82652963	bio1_3_12_15
lolium_multiflorum	kerguelen	38.15541405	bio1_3_12_15
lolium_perenne	kerguelen	35.21816351	bio1_3_12_15
lolium_pratense	kerguelen	28.23374808	bio1_3_12_15
lotus_corniculatus	kerguelen	35.34081323	bio1_3_12_15
lotus_pedunculatus	kerguelen	37.32644648	bio1_3_12_15
luzula_multiflora	kerguelen	38.45927831	bio1_3_12_15
lysimachia_arvensis	kerguelen	36.72127057	bio1_3_12_15
matricaria_chamomilla	kerguelen	29.77528806	bio1_3_12_15
medicago_sativa	kerguelen	37.85661366	bio1_3_12_15
melilotus_officinalis	kerguelen	39.14848259	bio1_3_12_15
myosotis_discolor	kerguelen	26.46596011	bio1_3_12_15
oxalis_corniculata	kerguelen	44.13768247	bio1_3_12_15
oxybasis_rubra	kerguelen	31.87884988	bio1_3_12_15
petroselinum_crispum	kerguelen	39.1389651	bio1_3_12_15
phleum_bertolonii	kerguelen	22.94970455	bio1_3_12_15
phleum_pratense	kerguelen	34.80637618	bio1_3_12_15
phormium_tenax	kerguelen	41.77382647	bio1_3_12_15
picea_sitchensis	kerguelen	48.46409809	bio1_3_12_15
plantago_lanceolata	kerguelen	32.72388684	bio1_3_12_15
plantago_media	kerguelen	39.64188891	bio1_3_12_15
poa_annua	kerguelen	43.84823855	bio1_3_12_15
poa_nemoralis	kerguelen	38.59378449	bio1_3_12_15
poa_pratensis	kerguelen	31.01973434	bio1_3_12_15
poa_trivialis	kerguelen	42.27167752	bio1_3_12_15
prunella_vulgaris	kerguelen	40.35722251	bio1_3_12_15
ranunculus_bulbosus	kerguelen	28.94655512	bio1_3_12_15
ranunculus_repens	kerguelen	40.57477184	bio1_3_12_15
ranunculus_sceleratus	kerguelen	40.89710284	bio1_3_12_15
raphanus_raphanistrum	kerguelen	46.89232045	bio1_3_12_15
ribes_nigrum	kerguelen	36.00760618	bio1_3_12_15
rumex_acetosa	kerguelen	41.16163471	bio1_3_12_15
rumex_acetosella	kerguelen	37.52477284	bio1_3_12_15
rumex_conglomeratus	kerguelen	27.33584698	bio1_3_12_15
rumex_crispus	kerguelen	34.02519978	bio1_3_12_15
rumex_obtusifolius	kerguelen	32.82123611	bio1_3_12_15
sagina_procumbens	kerguelen	37.4557939	bio1_3_12_15
scorzoneroides_autumnalis	kerguelen	33.6519348	bio1_3_12_15
secale_cereale	kerguelen	31.71442548	bio1_3_12_15
senecio_jacobaea	kerguelen	34.44236523	bio1_3_12_15
senecio_vulgaris	kerguelen	43.94681903	bio1_3_12_15
sherardia_arvensis	kerguelen	44.78847536	bio1_3_12_15
silene_latifolia	kerguelen	37.60226891	bio1_3_12_15
sinapis_arvensis	kerguelen	37.06621724	bio1_3_12_15
solanum_tuberosum	kerguelen	27.66778985	bio1_3_12_15
sonchus_asper	kerguelen	42.21036553	bio1_3_12_15
sonchus_oleraceus	kerguelen	40.59111815	bio1_3_12_15
spergula_arvensis	kerguelen	38.9633753	bio1_3_12_15
stellaria_alsine	kerguelen	32.53509003	bio1_3_12_15
stellaria_graminea	kerguelen	37.19515527	bio1_3_12_15
stellaria_media	kerguelen	45.70337093	bio1_3_12_15
tanacetum_vulgare	kerguelen	37.49674984	bio1_3_12_15
taraxacum_erythrospermum	kerguelen	25.90836644	bio1_3_12_15
taraxacum_officinale	kerguelen	38.07661335	bio1_3_12_15
trifolium_pratense	kerguelen	39.7009752	bio1_3_12_15
trifolium_repens	kerguelen	43.2459249	bio1_3_12_15
tripleurospermum_inodorum	kerguelen	30.51243203	bio1_3_12_15
tripleurospermum_maritimum	kerguelen	28.76672769	bio1_3_12_15
triticum_aestivum	kerguelen	35.11426715	bio1_3_12_15
ulex_europaeus	kerguelen	31.07459999	bio1_3_12_15
ulex_minor	kerguelen	26.20012816	bio1_3_12_15
vaccinium_vitis_idaea	kerguelen	38.697814	bio1_3_12_15
veronica_arvensis	kerguelen	38.22419383	bio1_3_12_15
veronica_officinalis	kerguelen	36.93621108	bio1_3_12_15
veronica_serpyllifolia	kerguelen	37.0250265	bio1_3_12_15
achillea_millefolium	macquarie	9.182628384	bio1_3_12_15
achillea_ptarmica	macquarie	11.07527446	bio1_3_12_15
agrostis_capillaris	macquarie	10.00398476	bio1_3_12_15
agrostis_castellana	macquarie	9.303192541	bio1_3_12_15
agrostis_gigantea	macquarie	9.952143454	bio1_3_12_15
agrostis_stolonifera	macquarie	7.535187425	bio1_3_12_15
agrostis_vinealis	macquarie	5.344644422	bio1_3_12_15
aira_praecox	macquarie	3.392140913	bio1_3_12_15
allium_schoenoprasum	macquarie	5.661957376	bio1_3_12_15
alopecurus_geniculatus	macquarie	8.911240923	bio1_3_12_15
alopecurus_pratensis	macquarie	9.736893319	bio1_3_12_15
anthemis_arvensis	macquarie	5.89022892	bio1_3_12_15
anthemis_cotula	macquarie	6.531772792	bio1_3_12_15
anthoxanthum_odoratum	macquarie	10.1040882	bio1_3_12_15
anthriscus_sylvestris	macquarie	10.05606974	bio1_3_12_15
arabidopsis_thaliana	macquarie	6.424479727	bio1_3_12_15
arnoseris_minima	macquarie	3.40440006	bio1_3_12_15
arrhenatherum_elatius	macquarie	5.349557701	bio1_3_12_15
avena_fatua	macquarie	4.703029187	bio1_3_12_15
avena_sativa	macquarie	5.947966245	bio1_3_12_15
avenella_flexuosa	macquarie	9.117002365	bio1_3_12_15
barbarea_verna	macquarie	9.626710144	bio1_3_12_15
bellis_perennis	macquarie	5.175726452	bio1_3_12_15
brassica_napus	macquarie	3.671616343	bio1_3_12_15
brassica_oleracea	macquarie	6.690298328	bio1_3_12_15
bromus_hordeaceus	macquarie	3.971194372	bio1_3_12_15
bromus_lithobius	macquarie	2.319333123	bio1_3_12_15
calluna_vulgaris	macquarie	9.95888539	bio1_3_12_15
capsella_bursa_pastoris	macquarie	8.062565812	bio1_3_12_15
cardamine_flexuosa	macquarie	9.151756094	bio1_3_12_15
cardamine_hirsuta	macquarie	6.798093423	bio1_3_12_15
centaurea_cyanus	macquarie	7.609539459	bio1_3_12_15
centaurea_nigra	macquarie	7.728119916	bio1_3_12_15
centaurea_scabiosa	macquarie	10.2956859	bio1_3_12_15
cerastium_fontanum	macquarie	8.715397035	bio1_3_12_15
cerastium_glomeratum	macquarie	6.582622093	bio1_3_12_15
cerastium_holosteoides	macquarie	10.4675509	bio1_3_12_15
cirsium_arvense	macquarie	10.20899287	bio1_3_12_15
cirsium_palustre	macquarie	11.09470518	bio1_3_12_15
cirsium_vulgare	macquarie	7.14267786	bio1_3_12_15
cynosurus_cristatus	macquarie	5.521814806	bio1_3_12_15
cystopteris_fragilis	macquarie	12.94493959	bio1_3_12_15
cytisus_scoparius	macquarie	5.041377075	bio1_3_12_15
dactylis_glomerata	macquarie	9.034122865	bio1_3_12_15
deschampsia_cespitosa	macquarie	9.576514253	bio1_3_12_15
digitalis_purpurea	macquarie	7.162609084	bio1_3_12_15
draba_verna	macquarie	4.813947113	bio1_3_12_15
elymus_repens	macquarie	9.714949063	bio1_3_12_15
empetrum_rubrum	macquarie	21.93251741	bio1_3_12_15
epilobium_roseum	macquarie	4.54038007	bio1_3_12_15
epilobium_tetragonum	macquarie	3.021384898	bio1_3_12_15
erica_scoparia	macquarie	2.687229004	bio1_3_12_15
erythranthe_guttata	macquarie	8.396958329	bio1_3_12_15
festuca_bromoides	macquarie	1.953428143	bio1_3_12_15
festuca_nigrescens	macquarie	11.57595148	bio1_3_12_15
festuca_ovina	macquarie	7.963518989	bio1_3_12_15
festuca_rubra	macquarie	9.827185586	bio1_3_12_15
fragaria_ananassa	macquarie	7.568691815	bio1_3_12_15
fragaria_chiloensis	macquarie	7.286316237	bio1_3_12_15
galium_aparine	macquarie	5.191156801	bio1_3_12_15
galium_mollugo	macquarie	9.825353723	bio1_3_12_15
galium_saxatile	macquarie	10.93001352	bio1_3_12_15
gaudinia_fragilis	macquarie	6.757205207	bio1_3_12_15
geranium_molle	macquarie	5.323373941	bio1_3_12_15
holcus_lanatus	macquarie	4.553309171	bio1_3_12_15
holcus_mollis	macquarie	6.829893044	bio1_3_12_15
hordeum_distichon	macquarie	4.738023991	bio1_3_12_15
hypericum_androsaemum	macquarie	6.570216795	bio1_3_12_15
hypericum_humifusum	macquarie	7.674171681	bio1_3_12_15
hypericum_tetrapterum	macquarie	4.600408497	bio1_3_12_15
hypochaeris_radicata	macquarie	4.94141286	bio1_3_12_15
koeleria_spicata	macquarie	6.465585976	bio1_3_12_15
lactuca_serriola	macquarie	6.497898978	bio1_3_12_15
lamium_purpureum	macquarie	7.479737992	bio1_3_12_15
lepidium_campestre	macquarie	5.387465948	bio1_3_12_15
lepidium_didymum	macquarie	7.330566761	bio1_3_12_15
leucanthemum_vulgare	macquarie	11.13895001	bio1_3_12_15
lolium_arundinaceum	macquarie	4.938589738	bio1_3_12_15
lolium_multiflorum	macquarie	5.437236184	bio1_3_12_15
lolium_perenne	macquarie	4.617275138	bio1_3_12_15
lolium_pratense	macquarie	10.44423198	bio1_3_12_15
lotus_corniculatus	macquarie	8.809214688	bio1_3_12_15
lotus_pedunculatus	macquarie	6.29961081	bio1_3_12_15
luzula_multiflora	macquarie	10.01045254	bio1_3_12_15
lysimachia_arvensis	macquarie	5.340808027	bio1_3_12_15
matricaria_chamomilla	macquarie	4.226735821	bio1_3_12_15
medicago_sativa	macquarie	6.610161099	bio1_3_12_15
melilotus_officinalis	macquarie	10.16864016	bio1_3_12_15
myosotis_discolor	macquarie	4.30779481	bio1_3_12_15
oxalis_corniculata	macquarie	7.040240794	bio1_3_12_15
oxybasis_rubra	macquarie	5.977310235	bio1_3_12_15
petroselinum_crispum	macquarie	4.258026867	bio1_3_12_15
phleum_bertolonii	macquarie	3.797125743	bio1_3_12_15
phleum_pratense	macquarie	11.45133741	bio1_3_12_15
phormium_tenax	macquarie	8.575949887	bio1_3_12_15
picea_sitchensis	macquarie	10.9436695	bio1_3_12_15
plantago_lanceolata	macquarie	6.140594942	bio1_3_12_15
plantago_media	macquarie	8.907883724	bio1_3_12_15
poa_annua	macquarie	8.394913964	bio1_3_12_15
poa_nemoralis	macquarie	8.80200179	bio1_3_12_15
poa_pratensis	macquarie	10.28974839	bio1_3_12_15
poa_trivialis	macquarie	8.286499953	bio1_3_12_15
prunella_vulgaris	macquarie	10.19277862	bio1_3_12_15
ranunculus_bulbosus	macquarie	5.045762002	bio1_3_12_15
ranunculus_repens	macquarie	9.389784308	bio1_3_12_15
ranunculus_sceleratus	macquarie	6.17951321	bio1_3_12_15
raphanus_raphanistrum	macquarie	9.545493558	bio1_3_12_15
ribes_nigrum	macquarie	9.407291073	bio1_3_12_15
rumex_acetosa	macquarie	8.947712392	bio1_3_12_15
rumex_acetosella	macquarie	9.689321445	bio1_3_12_15
rumex_conglomeratus	macquarie	3.725058981	bio1_3_12_15
rumex_crispus	macquarie	6.185968619	bio1_3_12_15
rumex_obtusifolius	macquarie	5.844936766	bio1_3_12_15
sagina_procumbens	macquarie	10.02878726	bio1_3_12_15
scorzoneroides_autumnalis	macquarie	9.92773046	bio1_3_12_15
secale_cereale	macquarie	6.283678618	bio1_3_12_15
senecio_jacobaea	macquarie	1.526458735	bio1_3_12_15
senecio_vulgaris	macquarie	7.084161261	bio1_3_12_15
sherardia_arvensis	macquarie	7.498836198	bio1_3_12_15
silene_latifolia	macquarie	8.893767312	bio1_3_12_15
sinapis_arvensis	macquarie	5.058126193	bio1_3_12_15
solanum_tuberosum	macquarie	5.945647597	bio1_3_12_15
sonchus_asper	macquarie	6.143970117	bio1_3_12_15
sonchus_oleraceus	macquarie	4.949474593	bio1_3_12_15
spergula_arvensis	macquarie	9.797177195	bio1_3_12_15
stellaria_alsine	macquarie	7.822016104	bio1_3_12_15
stellaria_graminea	macquarie	11.28842581	bio1_3_12_15
stellaria_media	macquarie	8.709514558	bio1_3_12_15
tanacetum_vulgare	macquarie	9.057700112	bio1_3_12_15
taraxacum_erythrospermum	macquarie	7.262038895	bio1_3_12_15
taraxacum_officinale	macquarie	8.63264169	bio1_3_12_15
trifolium_pratense	macquarie	9.115544458	bio1_3_12_15
trifolium_repens	macquarie	9.04540264	bio1_3_12_15
tripleurospermum_inodorum	macquarie	11.32426745	bio1_3_12_15
tripleurospermum_maritimum	macquarie	4.82707447	bio1_3_12_15
triticum_aestivum	macquarie	4.66698526	bio1_3_12_15
ulex_europaeus	macquarie	4.882900595	bio1_3_12_15
ulex_minor	macquarie	5.075163482	bio1_3_12_15
vaccinium_vitis_idaea	macquarie	11.49556646	bio1_3_12_15
veronica_arvensis	macquarie	6.93916313	bio1_3_12_15
veronica_officinalis	macquarie	13.69652664	bio1_3_12_15
veronica_serpyllifolia	macquarie	9.673882829	bio1_3_12_15
achillea_millefolium	pedward	23.17864239	bio1_3_12_15
achillea_ptarmica	pedward	22.17258326	bio1_3_12_15
agrostis_capillaris	pedward	19.96652897	bio1_3_12_15
agrostis_castellana	pedward	18.578466	bio1_3_12_15
agrostis_gigantea	pedward	23.15975045	bio1_3_12_15
agrostis_stolonifera	pedward	18.46500374	bio1_3_12_15
agrostis_vinealis	pedward	17.6243625	bio1_3_12_15
aira_praecox	pedward	5.575459089	bio1_3_12_15
allium_schoenoprasum	pedward	12.61087292	bio1_3_12_15
alopecurus_geniculatus	pedward	20.51173234	bio1_3_12_15
alopecurus_pratensis	pedward	20.83745694	bio1_3_12_15
anthemis_arvensis	pedward	11.93659217	bio1_3_12_15
anthemis_cotula	pedward	16.42619362	bio1_3_12_15
anthoxanthum_odoratum	pedward	18.41696995	bio1_3_12_15
anthriscus_sylvestris	pedward	21.56812098	bio1_3_12_15
arabidopsis_thaliana	pedward	17.720979	bio1_3_12_15
arnoseris_minima	pedward	8.210569634	bio1_3_12_15
arrhenatherum_elatius	pedward	14.41567708	bio1_3_12_15
avena_fatua	pedward	17.60518528	bio1_3_12_15
avena_sativa	pedward	12.13973105	bio1_3_12_15
avenella_flexuosa	pedward	19.35009733	bio1_3_12_15
barbarea_verna	pedward	6.935760003	bio1_3_12_15
bellis_perennis	pedward	13.99768071	bio1_3_12_15
brassica_napus	pedward	14.27684972	bio1_3_12_15
brassica_oleracea	pedward	26.81860985	bio1_3_12_15
bromus_hordeaceus	pedward	14.92645585	bio1_3_12_15
bromus_lithobius	pedward	7.813617492	bio1_3_12_15
calluna_vulgaris	pedward	19.83159346	bio1_3_12_15
capsella_bursa_pastoris	pedward	26.08160972	bio1_3_12_15
cardamine_flexuosa	pedward	18.38176435	bio1_3_12_15
cardamine_hirsuta	pedward	15.79600298	bio1_3_12_15
centaurea_cyanus	pedward	19.67487296	bio1_3_12_15
centaurea_nigra	pedward	12.29020644	bio1_3_12_15
centaurea_scabiosa	pedward	21.62555397	bio1_3_12_15
cerastium_fontanum	pedward	18.51576272	bio1_3_12_15
cerastium_glomeratum	pedward	17.26474259	bio1_3_12_15
cerastium_holosteoides	pedward	21.26171619	bio1_3_12_15
cirsium_arvense	pedward	23.41702082	bio1_3_12_15
cirsium_palustre	pedward	21.92272127	bio1_3_12_15
cirsium_vulgare	pedward	14.99787911	bio1_3_12_15
cynosurus_cristatus	pedward	10.61160703	bio1_3_12_15
cystopteris_fragilis	pedward	29.62782074	bio1_3_12_15
cytisus_scoparius	pedward	16.05378203	bio1_3_12_15
dactylis_glomerata	pedward	21.63907344	bio1_3_12_15
deschampsia_cespitosa	pedward	21.63953825	bio1_3_12_15
digitalis_purpurea	pedward	13.66298202	bio1_3_12_15
draba_verna	pedward	13.73122703	bio1_3_12_15
elymus_repens	pedward	23.23993178	bio1_3_12_15
empetrum_rubrum	pedward	62.9325063	bio1_3_12_15
epilobium_roseum	pedward	16.66985762	bio1_3_12_15
epilobium_tetragonum	pedward	15.84074042	bio1_3_12_15
erica_scoparia	pedward	3.717069953	bio1_3_12_15
erythranthe_guttata	pedward	41.70297313	bio1_3_12_15
festuca_bromoides	pedward	12.10445754	bio1_3_12_15
festuca_nigrescens	pedward	29.52389207	bio1_3_12_15
festuca_ovina	pedward	16.65569654	bio1_3_12_15
festuca_rubra	pedward	21.3847134	bio1_3_12_15
fragaria_ananassa	pedward	18.50146463	bio1_3_12_15
fragaria_chiloensis	pedward	19.6174385	bio1_3_12_15
galium_aparine	pedward	19.58523197	bio1_3_12_15
galium_mollugo	pedward	19.8546514	bio1_3_12_15
galium_saxatile	pedward	13.39329223	bio1_3_12_15
gaudinia_fragilis	pedward	15.83888019	bio1_3_12_15
geranium_molle	pedward	17.70089704	bio1_3_12_15
holcus_lanatus	pedward	8.485133344	bio1_3_12_15
holcus_mollis	pedward	18.39654135	bio1_3_12_15
hordeum_distichon	pedward	19.39778591	bio1_3_12_15
hypericum_androsaemum	pedward	11.39714891	bio1_3_12_15
hypericum_humifusum	pedward	13.61409648	bio1_3_12_15
hypericum_tetrapterum	pedward	20.08093856	bio1_3_12_15
hypochaeris_radicata	pedward	10.93711924	bio1_3_12_15
koeleria_spicata	pedward	21.50573109	bio1_3_12_15
lactuca_serriola	pedward	22.31114416	bio1_3_12_15
lamium_purpureum	pedward	16.06164103	bio1_3_12_15
lepidium_campestre	pedward	7.807757031	bio1_3_12_15
lepidium_didymum	pedward	22.00178674	bio1_3_12_15
leucanthemum_vulgare	pedward	22.84388621	bio1_3_12_15
lolium_arundinaceum	pedward	13.61832431	bio1_3_12_15
lolium_multiflorum	pedward	19.77413745	bio1_3_12_15
lolium_perenne	pedward	17.8469571	bio1_3_12_15
lolium_pratense	pedward	22.54096798	bio1_3_12_15
lotus_corniculatus	pedward	20.29666984	bio1_3_12_15
lotus_pedunculatus	pedward	11.42966172	bio1_3_12_15
luzula_multiflora	pedward	20.25283253	bio1_3_12_15
lysimachia_arvensis	pedward	15.29932083	bio1_3_12_15
matricaria_chamomilla	pedward	11.03677026	bio1_3_12_15
medicago_sativa	pedward	20.93562841	bio1_3_12_15
melilotus_officinalis	pedward	24.58346904	bio1_3_12_15
myosotis_discolor	pedward	7.403072372	bio1_3_12_15
oxalis_corniculata	pedward	16.86117069	bio1_3_12_15
oxybasis_rubra	pedward	15.21690771	bio1_3_12_15
petroselinum_crispum	pedward	15.58107349	bio1_3_12_15
phleum_bertolonii	pedward	12.98203999	bio1_3_12_15
phleum_pratense	pedward	24.74257008	bio1_3_12_15
phormium_tenax	pedward	9.736251569	bio1_3_12_15
picea_sitchensis	pedward	19.6443843	bio1_3_12_15
plantago_lanceolata	pedward	13.61428351	bio1_3_12_15
plantago_media	pedward	19.45615603	bio1_3_12_15
poa_annua	pedward	23.82171991	bio1_3_12_15
poa_nemoralis	pedward	17.69327789	bio1_3_12_15
poa_pratensis	pedward	21.80893794	bio1_3_12_15
poa_trivialis	pedward	21.54068731	bio1_3_12_15
prunella_vulgaris	pedward	19.33348517	bio1_3_12_15
ranunculus_bulbosus	pedward	6.879361313	bio1_3_12_15
ranunculus_repens	pedward	23.6615332	bio1_3_12_15
ranunculus_sceleratus	pedward	23.92034007	bio1_3_12_15
raphanus_raphanistrum	pedward	24.02727398	bio1_3_12_15
ribes_nigrum	pedward	21.25931649	bio1_3_12_15
rumex_acetosa	pedward	19.76782851	bio1_3_12_15
rumex_acetosella	pedward	20.01361047	bio1_3_12_15
rumex_conglomeratus	pedward	6.33738195	bio1_3_12_15
rumex_crispus	pedward	19.58003695	bio1_3_12_15
rumex_obtusifolius	pedward	13.3146764	bio1_3_12_15
sagina_procumbens	pedward	20.77619199	bio1_3_12_15
scorzoneroides_autumnalis	pedward	21.50208896	bio1_3_12_15
secale_cereale	pedward	15.28870819	bio1_3_12_15
senecio_jacobaea	pedward	8.442604604	bio1_3_12_15
senecio_vulgaris	pedward	25.3600845	bio1_3_12_15
sherardia_arvensis	pedward	20.17796347	bio1_3_12_15
silene_latifolia	pedward	21.94630425	bio1_3_12_15
sinapis_arvensis	pedward	20.72431263	bio1_3_12_15
solanum_tuberosum	pedward	16.2739486	bio1_3_12_15
sonchus_asper	pedward	22.74151866	bio1_3_12_15
sonchus_oleraceus	pedward	23.72087574	bio1_3_12_15
spergula_arvensis	pedward	24.62038439	bio1_3_12_15
stellaria_alsine	pedward	14.9601248	bio1_3_12_15
stellaria_graminea	pedward	22.97385554	bio1_3_12_15
stellaria_media	pedward	24.74856364	bio1_3_12_15
tanacetum_vulgare	pedward	21.95132855	bio1_3_12_15
taraxacum_erythrospermum	pedward	14.28269514	bio1_3_12_15
taraxacum_officinale	pedward	24.36896937	bio1_3_12_15
trifolium_pratense	pedward	21.58242702	bio1_3_12_15
trifolium_repens	pedward	21.13465574	bio1_3_12_15
tripleurospermum_inodorum	pedward	23.34563771	bio1_3_12_15
tripleurospermum_maritimum	pedward	16.12787642	bio1_3_12_15
triticum_aestivum	pedward	12.52878725	bio1_3_12_15
ulex_europaeus	pedward	10.82357763	bio1_3_12_15
ulex_minor	pedward	7.28959534	bio1_3_12_15
vaccinium_vitis_idaea	pedward	25.0991013	bio1_3_12_15
veronica_arvensis	pedward	18.45864701	bio1_3_12_15
veronica_officinalis	pedward	22.25081918	bio1_3_12_15
veronica_serpyllifolia	pedward	18.48329952	bio1_3_12_15
achillea_millefolium	sgeorgia	22.94621635	bio1_3_12_15
achillea_ptarmica	sgeorgia	16.40372947	bio1_3_12_15
agrostis_capillaris	sgeorgia	15.83527201	bio1_3_12_15
agrostis_castellana	sgeorgia	9.362987884	bio1_3_12_15
agrostis_gigantea	sgeorgia	15.04193181	bio1_3_12_15
agrostis_stolonifera	sgeorgia	15.96623641	bio1_3_12_15
agrostis_vinealis	sgeorgia	20.2070754	bio1_3_12_15
aira_praecox	sgeorgia	10.74200587	bio1_3_12_15
allium_schoenoprasum	sgeorgia	21.64675984	bio1_3_12_15
alopecurus_geniculatus	sgeorgia	14.50016572	bio1_3_12_15
alopecurus_pratensis	sgeorgia	14.70665468	bio1_3_12_15
anthemis_arvensis	sgeorgia	12.53035481	bio1_3_12_15
anthemis_cotula	sgeorgia	12.98847144	bio1_3_12_15
anthoxanthum_odoratum	sgeorgia	15.57594261	bio1_3_12_15
anthriscus_sylvestris	sgeorgia	17.50985571	bio1_3_12_15
arabidopsis_thaliana	sgeorgia	21.46782728	bio1_3_12_15
arnoseris_minima	sgeorgia	9.525813625	bio1_3_12_15
arrhenatherum_elatius	sgeorgia	18.17460148	bio1_3_12_15
avena_fatua	sgeorgia	9.337150416	bio1_3_12_15
avena_sativa	sgeorgia	12.37162642	bio1_3_12_15
avenella_flexuosa	sgeorgia	19.26070348	bio1_3_12_15
barbarea_verna	sgeorgia	12.02416143	bio1_3_12_15
bellis_perennis	sgeorgia	20.28081158	bio1_3_12_15
brassica_napus	sgeorgia	21.41946092	bio1_3_12_15
brassica_oleracea	sgeorgia	34.7237017	bio1_3_12_15
bromus_hordeaceus	sgeorgia	13.38814913	bio1_3_12_15
bromus_lithobius	sgeorgia	1.875268198	bio1_3_12_15
calluna_vulgaris	sgeorgia	20.10439798	bio1_3_12_15
capsella_bursa_pastoris	sgeorgia	29.16857982	bio1_3_12_15
cardamine_flexuosa	sgeorgia	26.61125029	bio1_3_12_15
cardamine_hirsuta	sgeorgia	24.63306753	bio1_3_12_15
centaurea_cyanus	sgeorgia	24.92645792	bio1_3_12_15
centaurea_nigra	sgeorgia	18.65238665	bio1_3_12_15
centaurea_scabiosa	sgeorgia	16.41750716	bio1_3_12_15
cerastium_fontanum	sgeorgia	21.78457122	bio1_3_12_15
cerastium_glomeratum	sgeorgia	18.21420515	bio1_3_12_15
cerastium_holosteoides	sgeorgia	14.81435582	bio1_3_12_15
cirsium_arvense	sgeorgia	18.42730035	bio1_3_12_15
cirsium_palustre	sgeorgia	17.25945576	bio1_3_12_15
cirsium_vulgare	sgeorgia	12.40745003	bio1_3_12_15
cynosurus_cristatus	sgeorgia	15.31274285	bio1_3_12_15
cystopteris_fragilis	sgeorgia	21.35849794	bio1_3_12_15
cytisus_scoparius	sgeorgia	19.21263047	bio1_3_12_15
dactylis_glomerata	sgeorgia	17.99428785	bio1_3_12_15
deschampsia_cespitosa	sgeorgia	20.4356102	bio1_3_12_15
digitalis_purpurea	sgeorgia	17.09354867	bio1_3_12_15
draba_verna	sgeorgia	18.49198486	bio1_3_12_15
elymus_repens	sgeorgia	17.7622265	bio1_3_12_15
empetrum_rubrum	sgeorgia	26.95173501	bio1_3_12_15
epilobium_roseum	sgeorgia	19.23542042	bio1_3_12_15
epilobium_tetragonum	sgeorgia	23.71242178	bio1_3_12_15
erica_scoparia	sgeorgia	3.004288939	bio1_3_12_15
erythranthe_guttata	sgeorgia	32.12574149	bio1_3_12_15
festuca_bromoides	sgeorgia	6.25139589	bio1_3_12_15
festuca_nigrescens	sgeorgia	31.85220008	bio1_3_12_15
festuca_ovina	sgeorgia	17.62890338	bio1_3_12_15
festuca_rubra	sgeorgia	18.06535954	bio1_3_12_15
fragaria_ananassa	sgeorgia	16.64926306	bio1_3_12_15
fragaria_chiloensis	sgeorgia	19.642856	bio1_3_12_15
galium_aparine	sgeorgia	25.31281066	bio1_3_12_15
galium_mollugo	sgeorgia	17.96270765	bio1_3_12_15
galium_saxatile	sgeorgia	21.74599699	bio1_3_12_15
gaudinia_fragilis	sgeorgia	12.4271093	bio1_3_12_15
geranium_molle	sgeorgia	20.94524823	bio1_3_12_15
holcus_lanatus	sgeorgia	12.04614114	bio1_3_12_15
holcus_mollis	sgeorgia	21.0840267	bio1_3_12_15
hordeum_distichon	sgeorgia	14.25943974	bio1_3_12_15
hypericum_androsaemum	sgeorgia	14.69387856	bio1_3_12_15
hypericum_humifusum	sgeorgia	18.54249826	bio1_3_12_15
hypericum_tetrapterum	sgeorgia	26.68460134	bio1_3_12_15
hypochaeris_radicata	sgeorgia	12.24681602	bio1_3_12_15
koeleria_spicata	sgeorgia	80.11728039	bio1_3_12_15
lactuca_serriola	sgeorgia	20.88181414	bio1_3_12_15
lamium_purpureum	sgeorgia	27.03997384	bio1_3_12_15
lepidium_campestre	sgeorgia	11.27784803	bio1_3_12_15
lepidium_didymum	sgeorgia	24.50158596	bio1_3_12_15
leucanthemum_vulgare	sgeorgia	20.12349861	bio1_3_12_15
lolium_arundinaceum	sgeorgia	11.53048658	bio1_3_12_15
lolium_multiflorum	sgeorgia	23.12652998	bio1_3_12_15
lolium_perenne	sgeorgia	18.22114214	bio1_3_12_15
lolium_pratense	sgeorgia	11.79521725	bio1_3_12_15
lotus_corniculatus	sgeorgia	23.17353166	bio1_3_12_15
lotus_pedunculatus	sgeorgia	15.83890027	bio1_3_12_15
luzula_multiflora	sgeorgia	19.10387665	bio1_3_12_15
lysimachia_arvensis	sgeorgia	13.79843076	bio1_3_12_15
matricaria_chamomilla	sgeorgia	16.01007228	bio1_3_12_15
medicago_sativa	sgeorgia	21.43436374	bio1_3_12_15
melilotus_officinalis	sgeorgia	26.4698881	bio1_3_12_15
myosotis_discolor	sgeorgia	10.4097652	bio1_3_12_15
oxalis_corniculata	sgeorgia	18.53602304	bio1_3_12_15
oxybasis_rubra	sgeorgia	12.44568473	bio1_3_12_15
petroselinum_crispum	sgeorgia	23.34928646	bio1_3_12_15
phleum_bertolonii	sgeorgia	10.68761869	bio1_3_12_15
phleum_pratense	sgeorgia	16.44404446	bio1_3_12_15
phormium_tenax	sgeorgia	17.05534031	bio1_3_12_15
picea_sitchensis	sgeorgia	24.8297778	bio1_3_12_15
plantago_lanceolata	sgeorgia	16.66947815	bio1_3_12_15
plantago_media	sgeorgia	17.94658799	bio1_3_12_15
poa_annua	sgeorgia	24.59480891	bio1_3_12_15
poa_nemoralis	sgeorgia	17.08412816	bio1_3_12_15
poa_pratensis	sgeorgia	14.35820297	bio1_3_12_15
poa_trivialis	sgeorgia	21.09841248	bio1_3_12_15
prunella_vulgaris	sgeorgia	21.45989525	bio1_3_12_15
ranunculus_bulbosus	sgeorgia	12.60883943	bio1_3_12_15
ranunculus_repens	sgeorgia	21.9048709	bio1_3_12_15
ranunculus_sceleratus	sgeorgia	31.13024403	bio1_3_12_15
raphanus_raphanistrum	sgeorgia	22.05543751	bio1_3_12_15
ribes_nigrum	sgeorgia	17.73093492	bio1_3_12_15
rumex_acetosa	sgeorgia	20.45196895	bio1_3_12_15
rumex_acetosella	sgeorgia	15.65619784	bio1_3_12_15
rumex_conglomeratus	sgeorgia	7.955330922	bio1_3_12_15
rumex_crispus	sgeorgia	19.6063243	bio1_3_12_15
rumex_obtusifolius	sgeorgia	19.93344579	bio1_3_12_15
sagina_procumbens	sgeorgia	17.27871912	bio1_3_12_15
scorzoneroides_autumnalis	sgeorgia	16.06914374	bio1_3_12_15
secale_cereale	sgeorgia	16.28375393	bio1_3_12_15
senecio_jacobaea	sgeorgia	31.62650658	bio1_3_12_15
senecio_vulgaris	sgeorgia	30.1839836	bio1_3_12_15
sherardia_arvensis	sgeorgia	22.84470463	bio1_3_12_15
silene_latifolia	sgeorgia	23.3880618	bio1_3_12_15
sinapis_arvensis	sgeorgia	25.26925276	bio1_3_12_15
solanum_tuberosum	sgeorgia	19.8076054	bio1_3_12_15
sonchus_asper	sgeorgia	22.73087052	bio1_3_12_15
sonchus_oleraceus	sgeorgia	16.51039318	bio1_3_12_15
spergula_arvensis	sgeorgia	22.00624761	bio1_3_12_15
stellaria_alsine	sgeorgia	16.42493992	bio1_3_12_15
stellaria_graminea	sgeorgia	16.95481993	bio1_3_12_15
stellaria_media	sgeorgia	26.24570651	bio1_3_12_15
tanacetum_vulgare	sgeorgia	23.89972224	bio1_3_12_15
taraxacum_erythrospermum	sgeorgia	14.83025521	bio1_3_12_15
taraxacum_officinale	sgeorgia	26.26836817	bio1_3_12_15
trifolium_pratense	sgeorgia	25.27376891	bio1_3_12_15
trifolium_repens	sgeorgia	24.20849432	bio1_3_12_15
tripleurospermum_inodorum	sgeorgia	13.35562683	bio1_3_12_15
tripleurospermum_maritimum	sgeorgia	22.24642193	bio1_3_12_15
triticum_aestivum	sgeorgia	17.3543968	bio1_3_12_15
ulex_europaeus	sgeorgia	11.64421791	bio1_3_12_15
ulex_minor	sgeorgia	6.6508351	bio1_3_12_15
vaccinium_vitis_idaea	sgeorgia	21.50952582	bio1_3_12_15
veronica_arvensis	sgeorgia	25.02408177	bio1_3_12_15
veronica_officinalis	sgeorgia	14.76323484	bio1_3_12_15
veronica_serpyllifolia	sgeorgia	19.19777633	bio1_3_12_15
achillea_millefolium	auckland	20.7153131	bio1_7_12_15
achillea_ptarmica	auckland	15.49913812	bio1_7_12_15
agrostis_capillaris	auckland	14.26377145	bio1_7_12_15
agrostis_castellana	auckland	5.106145936	bio1_7_12_15
agrostis_gigantea	auckland	25.26985578	bio1_7_12_15
agrostis_stolonifera	auckland	16.77881045	bio1_7_12_15
agrostis_vinealis	auckland	30.00109844	bio1_7_12_15
aira_praecox	auckland	16.60136594	bio1_7_12_15
allium_schoenoprasum	auckland	13.94255077	bio1_7_12_15
alopecurus_geniculatus	auckland	17.4039232	bio1_7_12_15
alopecurus_pratensis	auckland	17.74287974	bio1_7_12_15
anthemis_arvensis	auckland	17.28455775	bio1_7_12_15
anthemis_cotula	auckland	11.97719135	bio1_7_12_15
anthoxanthum_odoratum	auckland	17.49200861	bio1_7_12_15
anthriscus_sylvestris	auckland	13.59096618	bio1_7_12_15
arabidopsis_thaliana	auckland	21.50166397	bio1_7_12_15
arnoseris_minima	auckland	24.31104249	bio1_7_12_15
arrhenatherum_elatius	auckland	21.11285146	bio1_7_12_15
avena_fatua	auckland	9.192071697	bio1_7_12_15
avena_sativa	auckland	13.30071117	bio1_7_12_15
avenella_flexuosa	auckland	12.23376541	bio1_7_12_15
barbarea_verna	auckland	14.70821931	bio1_7_12_15
bellis_perennis	auckland	18.95665146	bio1_7_12_15
brassica_napus	auckland	12.41864733	bio1_7_12_15
brassica_oleracea	auckland	11.43613463	bio1_7_12_15
bromus_hordeaceus	auckland	15.21168258	bio1_7_12_15
bromus_lithobius	auckland	6.6212797	bio1_7_12_15
calluna_vulgaris	auckland	12.50157105	bio1_7_12_15
capsella_bursa_pastoris	auckland	16.40446293	bio1_7_12_15
cardamine_flexuosa	auckland	14.49770609	bio1_7_12_15
cardamine_hirsuta	auckland	17.35295309	bio1_7_12_15
centaurea_cyanus	auckland	22.78235662	bio1_7_12_15
centaurea_nigra	auckland	12.98776009	bio1_7_12_15
centaurea_scabiosa	auckland	23.78507852	bio1_7_12_15
cerastium_fontanum	auckland	17.97174919	bio1_7_12_15
cerastium_glomeratum	auckland	11.91708251	bio1_7_12_15
cerastium_holosteoides	auckland	16.88474132	bio1_7_12_15
cirsium_arvense	auckland	21.52335585	bio1_7_12_15
cirsium_palustre	auckland	16.39434953	bio1_7_12_15
cirsium_vulgare	auckland	18.04921094	bio1_7_12_15
cynosurus_cristatus	auckland	19.11088767	bio1_7_12_15
cystopteris_fragilis	auckland	28.92472674	bio1_7_12_15
cytisus_scoparius	auckland	15.9512129	bio1_7_12_15
dactylis_glomerata	auckland	17.81750195	bio1_7_12_15
deschampsia_cespitosa	auckland	15.41663124	bio1_7_12_15
digitalis_purpurea	auckland	23.35701681	bio1_7_12_15
draba_verna	auckland	22.92094578	bio1_7_12_15
elymus_repens	auckland	19.88316852	bio1_7_12_15
empetrum_rubrum	auckland	32.14432379	bio1_7_12_15
epilobium_roseum	auckland	29.81235199	bio1_7_12_15
epilobium_tetragonum	auckland	11.86232183	bio1_7_12_15
erica_scoparia	auckland	2.955612871	bio1_7_12_15
erythranthe_guttata	auckland	13.97603365	bio1_7_12_15
festuca_bromoides	auckland	3.362030694	bio1_7_12_15
festuca_nigrescens	auckland	29.38829138	bio1_7_12_15
festuca_ovina	auckland	11.66624026	bio1_7_12_15
festuca_rubra	auckland	17.1632275	bio1_7_12_15
fragaria_ananassa	auckland	17.17233843	bio1_7_12_15
fragaria_chiloensis	auckland	8.036853673	bio1_7_12_15
galium_aparine	auckland	16.97525715	bio1_7_12_15
galium_mollugo	auckland	18.90718293	bio1_7_12_15
galium_saxatile	auckland	15.6584489	bio1_7_12_15
gaudinia_fragilis	auckland	8.348212667	bio1_7_12_15
geranium_molle	auckland	13.51037854	bio1_7_12_15
holcus_lanatus	auckland	15.32562124	bio1_7_12_15
holcus_mollis	auckland	15.17645149	bio1_7_12_15
hordeum_distichon	auckland	11.46276188	bio1_7_12_15
hypericum_androsaemum	auckland	6.50996931	bio1_7_12_15
hypericum_humifusum	auckland	17.32920646	bio1_7_12_15
hypericum_tetrapterum	auckland	14.15150921	bio1_7_12_15
hypochaeris_radicata	auckland	11.84517242	bio1_7_12_15
koeleria_spicata	auckland	5.474820138	bio1_7_12_15
lactuca_serriola	auckland	14.64863897	bio1_7_12_15
lamium_purpureum	auckland	18.77575613	bio1_7_12_15
lepidium_campestre	auckland	24.22493875	bio1_7_12_15
lepidium_didymum	auckland	6.49815214	bio1_7_12_15
leucanthemum_vulgare	auckland	21.50849634	bio1_7_12_15
lolium_arundinaceum	auckland	15.93747032	bio1_7_12_15
lolium_multiflorum	auckland	16.83389685	bio1_7_12_15
lolium_perenne	auckland	14.18997718	bio1_7_12_15
lolium_pratense	auckland	20.49209692	bio1_7_12_15
lotus_corniculatus	auckland	25.08903922	bio1_7_12_15
lotus_pedunculatus	auckland	12.10232742	bio1_7_12_15
luzula_multiflora	auckland	15.63581297	bio1_7_12_15
lysimachia_arvensis	auckland	9.156791095	bio1_7_12_15
matricaria_chamomilla	auckland	12.03839135	bio1_7_12_15
medicago_sativa	auckland	16.96849122	bio1_7_12_15
melilotus_officinalis	auckland	22.1468444	bio1_7_12_15
myosotis_discolor	auckland	20.11658279	bio1_7_12_15
oxalis_corniculata	auckland	10.365884	bio1_7_12_15
oxybasis_rubra	auckland	18.6205355	bio1_7_12_15
petroselinum_crispum	auckland	11.49381662	bio1_7_12_15
phleum_bertolonii	auckland	7.07853345	bio1_7_12_15
phleum_pratense	auckland	23.70024208	bio1_7_12_15
phormium_tenax	auckland	2.064158807	bio1_7_12_15
picea_sitchensis	auckland	12.47343745	bio1_7_12_15
plantago_lanceolata	auckland	18.61033206	bio1_7_12_15
plantago_media	auckland	19.06492374	bio1_7_12_15
poa_annua	auckland	13.81142901	bio1_7_12_15
poa_nemoralis	auckland	11.3034069	bio1_7_12_15
poa_pratensis	auckland	19.39852228	bio1_7_12_15
poa_trivialis	auckland	16.52107757	bio1_7_12_15
prunella_vulgaris	auckland	21.64349398	bio1_7_12_15
ranunculus_bulbosus	auckland	14.38428686	bio1_7_12_15
ranunculus_repens	auckland	17.35092507	bio1_7_12_15
ranunculus_sceleratus	auckland	17.04423458	bio1_7_12_15
raphanus_raphanistrum	auckland	15.40504858	bio1_7_12_15
ribes_nigrum	auckland	16.10754676	bio1_7_12_15
rumex_acetosa	auckland	11.36751337	bio1_7_12_15
rumex_acetosella	auckland	17.16045838	bio1_7_12_15
rumex_conglomeratus	auckland	5.365575753	bio1_7_12_15
rumex_crispus	auckland	18.41578513	bio1_7_12_15
rumex_obtusifolius	auckland	21.32711122	bio1_7_12_15
sagina_procumbens	auckland	16.85051738	bio1_7_12_15
scorzoneroides_autumnalis	auckland	15.95612301	bio1_7_12_15
secale_cereale	auckland	19.10407451	bio1_7_12_15
senecio_jacobaea	auckland	15.04486641	bio1_7_12_15
senecio_vulgaris	auckland	16.91834092	bio1_7_12_15
sherardia_arvensis	auckland	12.63323204	bio1_7_12_15
silene_latifolia	auckland	22.17204642	bio1_7_12_15
sinapis_arvensis	auckland	19.48125608	bio1_7_12_15
solanum_tuberosum	auckland	21.80886106	bio1_7_12_15
sonchus_asper	auckland	13.68291645	bio1_7_12_15
sonchus_oleraceus	auckland	9.866657518	bio1_7_12_15
spergula_arvensis	auckland	19.86233051	bio1_7_12_15
stellaria_alsine	auckland	16.8290314	bio1_7_12_15
stellaria_graminea	auckland	17.99805597	bio1_7_12_15
stellaria_media	auckland	15.72045196	bio1_7_12_15
tanacetum_vulgare	auckland	20.46213026	bio1_7_12_15
taraxacum_erythrospermum	auckland	13.99740759	bio1_7_12_15
taraxacum_officinale	auckland	19.30182138	bio1_7_12_15
trifolium_pratense	auckland	19.68580692	bio1_7_12_15
trifolium_repens	auckland	16.88809555	bio1_7_12_15
tripleurospermum_inodorum	auckland	20.31038769	bio1_7_12_15
tripleurospermum_maritimum	auckland	6.490984395	bio1_7_12_15
triticum_aestivum	auckland	14.17228844	bio1_7_12_15
ulex_europaeus	auckland	5.792937907	bio1_7_12_15
ulex_minor	auckland	2.941613717	bio1_7_12_15
vaccinium_vitis_idaea	auckland	18.56587038	bio1_7_12_15
veronica_arvensis	auckland	18.69740701	bio1_7_12_15
veronica_officinalis	auckland	22.96072811	bio1_7_12_15
veronica_serpyllifolia	auckland	20.46578806	bio1_7_12_15
achillea_millefolium	campbell	14.3356498	bio1_7_12_15
achillea_ptarmica	campbell	10.77043521	bio1_7_12_15
agrostis_capillaris	campbell	9.515778139	bio1_7_12_15
agrostis_castellana	campbell	2.165546207	bio1_7_12_15
agrostis_gigantea	campbell	18.40419374	bio1_7_12_15
agrostis_stolonifera	campbell	11.25609263	bio1_7_12_15
agrostis_vinealis	campbell	19.74242738	bio1_7_12_15
aira_praecox	campbell	5.626605182	bio1_7_12_15
allium_schoenoprasum	campbell	8.333424694	bio1_7_12_15
alopecurus_geniculatus	campbell	12.02008001	bio1_7_12_15
alopecurus_pratensis	campbell	12.2179985	bio1_7_12_15
anthemis_arvensis	campbell	10.66956545	bio1_7_12_15
anthemis_cotula	campbell	6.145903381	bio1_7_12_15
anthoxanthum_odoratum	campbell	11.27748394	bio1_7_12_15
anthriscus_sylvestris	campbell	9.257401476	bio1_7_12_15
arabidopsis_thaliana	campbell	14.16389227	bio1_7_12_15
arnoseris_minima	campbell	8.858033317	bio1_7_12_15
arrhenatherum_elatius	campbell	13.00685962	bio1_7_12_15
avena_fatua	campbell	5.046929394	bio1_7_12_15
avena_sativa	campbell	6.909531983	bio1_7_12_15
avenella_flexuosa	campbell	8.609547236	bio1_7_12_15
barbarea_verna	campbell	6.084486012	bio1_7_12_15
bellis_perennis	campbell	10.00347179	bio1_7_12_15
brassica_napus	campbell	6.217420416	bio1_7_12_15
brassica_oleracea	campbell	4.828160396	bio1_7_12_15
bromus_hordeaceus	campbell	8.680333804	bio1_7_12_15
bromus_lithobius	campbell	0.204054174	bio1_7_12_15
calluna_vulgaris	campbell	8.275143441	bio1_7_12_15
capsella_bursa_pastoris	campbell	10.37217167	bio1_7_12_15
cardamine_flexuosa	campbell	7.733913086	bio1_7_12_15
cardamine_hirsuta	campbell	7.541720686	bio1_7_12_15
centaurea_cyanus	campbell	13.19418459	bio1_7_12_15
centaurea_nigra	campbell	6.569772941	bio1_7_12_15
centaurea_scabiosa	campbell	15.14411332	bio1_7_12_15
cerastium_fontanum	campbell	12.03739564	bio1_7_12_15
cerastium_glomeratum	campbell	5.46322432	bio1_7_12_15
cerastium_holosteoides	campbell	11.59943083	bio1_7_12_15
cirsium_arvense	campbell	13.96072707	bio1_7_12_15
cirsium_palustre	campbell	11.1201388	bio1_7_12_15
cirsium_vulgare	campbell	10.93024222	bio1_7_12_15
cynosurus_cristatus	campbell	10.53057772	bio1_7_12_15
cystopteris_fragilis	campbell	22.09197589	bio1_7_12_15
cytisus_scoparius	campbell	7.079906749	bio1_7_12_15
dactylis_glomerata	campbell	11.10071718	bio1_7_12_15
deschampsia_cespitosa	campbell	11.07296544	bio1_7_12_15
digitalis_purpurea	campbell	13.73739814	bio1_7_12_15
draba_verna	campbell	13.78371043	bio1_7_12_15
elymus_repens	campbell	14.68732762	bio1_7_12_15
empetrum_rubrum	campbell	34.46603856	bio1_7_12_15
epilobium_roseum	campbell	12.67211545	bio1_7_12_15
epilobium_tetragonum	campbell	3.948420928	bio1_7_12_15
erica_scoparia	campbell	0.951539289	bio1_7_12_15
erythranthe_guttata	campbell	7.973243535	bio1_7_12_15
festuca_bromoides	campbell	0.844682173	bio1_7_12_15
festuca_nigrescens	campbell	16.91533805	bio1_7_12_15
festuca_ovina	campbell	7.657718524	bio1_7_12_15
festuca_rubra	campbell	12.28702551	bio1_7_12_15
fragaria_ananassa	campbell	10.83077731	bio1_7_12_15
fragaria_chiloensis	campbell	4.166785907	bio1_7_12_15
galium_aparine	campbell	8.575813997	bio1_7_12_15
galium_mollugo	campbell	12.04297035	bio1_7_12_15
galium_saxatile	campbell	7.566360993	bio1_7_12_15
gaudinia_fragilis	campbell	2.42910098	bio1_7_12_15
geranium_molle	campbell	5.923033827	bio1_7_12_15
holcus_lanatus	campbell	7.509727367	bio1_7_12_15
holcus_mollis	campbell	8.700495131	bio1_7_12_15
hordeum_distichon	campbell	5.455375829	bio1_7_12_15
hypericum_androsaemum	campbell	2.187484257	bio1_7_12_15
hypericum_humifusum	campbell	6.345772727	bio1_7_12_15
hypericum_tetrapterum	campbell	4.244890227	bio1_7_12_15
hypochaeris_radicata	campbell	5.388874526	bio1_7_12_15
koeleria_spicata	campbell	4.237635696	bio1_7_12_15
lactuca_serriola	campbell	7.483654477	bio1_7_12_15
lamium_purpureum	campbell	9.374747885	bio1_7_12_15
lepidium_campestre	campbell	11.04275932	bio1_7_12_15
lepidium_didymum	campbell	2.673260156	bio1_7_12_15
leucanthemum_vulgare	campbell	14.6942384	bio1_7_12_15
lolium_arundinaceum	campbell	9.198904918	bio1_7_12_15
lolium_multiflorum	campbell	8.98827241	bio1_7_12_15
lolium_perenne	campbell	8.315750683	bio1_7_12_15
lolium_pratense	campbell	14.92882792	bio1_7_12_15
lotus_corniculatus	campbell	16.24456413	bio1_7_12_15
lotus_pedunculatus	campbell	4.843279058	bio1_7_12_15
luzula_multiflora	campbell	11.26049269	bio1_7_12_15
lysimachia_arvensis	campbell	2.93175143	bio1_7_12_15
matricaria_chamomilla	campbell	6.578717616	bio1_7_12_15
medicago_sativa	campbell	9.273922692	bio1_7_12_15
melilotus_officinalis	campbell	13.74257674	bio1_7_12_15
myosotis_discolor	campbell	10.44366753	bio1_7_12_15
oxalis_corniculata	campbell	4.452034352	bio1_7_12_15
oxybasis_rubra	campbell	13.0113547	bio1_7_12_15
petroselinum_crispum	campbell	4.919080645	bio1_7_12_15
phleum_bertolonii	campbell	2.665965884	bio1_7_12_15
phleum_pratense	campbell	17.0718618	bio1_7_12_15
phormium_tenax	campbell	1.047659741	bio1_7_12_15
picea_sitchensis	campbell	5.819021971	bio1_7_12_15
plantago_lanceolata	campbell	10.85238049	bio1_7_12_15
plantago_media	campbell	12.30302004	bio1_7_12_15
poa_annua	campbell	8.819400439	bio1_7_12_15
poa_nemoralis	campbell	7.505625442	bio1_7_12_15
poa_pratensis	campbell	13.81505805	bio1_7_12_15
poa_trivialis	campbell	10.49881732	bio1_7_12_15
prunella_vulgaris	campbell	13.07115193	bio1_7_12_15
ranunculus_bulbosus	campbell	7.545203475	bio1_7_12_15
ranunculus_repens	campbell	11.65639376	bio1_7_12_15
ranunculus_sceleratus	campbell	9.691598001	bio1_7_12_15
raphanus_raphanistrum	campbell	9.727637959	bio1_7_12_15
ribes_nigrum	campbell	10.78035981	bio1_7_12_15
rumex_acetosa	campbell	7.597536461	bio1_7_12_15
rumex_acetosella	campbell	11.39852293	bio1_7_12_15
rumex_conglomeratus	campbell	1.190672758	bio1_7_12_15
rumex_crispus	campbell	11.29784629	bio1_7_12_15
rumex_obtusifolius	campbell	11.83276943	bio1_7_12_15
sagina_procumbens	campbell	11.72128662	bio1_7_12_15
scorzoneroides_autumnalis	campbell	11.91115263	bio1_7_12_15
secale_cereale	campbell	10.83388261	bio1_7_12_15
senecio_jacobaea	campbell	4.60669728	bio1_7_12_15
senecio_vulgaris	campbell	10.15003932	bio1_7_12_15
sherardia_arvensis	campbell	4.696863167	bio1_7_12_15
silene_latifolia	campbell	13.2297062	bio1_7_12_15
sinapis_arvensis	campbell	11.7813839	bio1_7_12_15
solanum_tuberosum	campbell	12.44623653	bio1_7_12_15
sonchus_asper	campbell	8.114765024	bio1_7_12_15
sonchus_oleraceus	campbell	5.674092834	bio1_7_12_15
spergula_arvensis	campbell	14.19165035	bio1_7_12_15
stellaria_alsine	campbell	10.75876083	bio1_7_12_15
stellaria_graminea	campbell	12.63513886	bio1_7_12_15
stellaria_media	campbell	9.594931637	bio1_7_12_15
tanacetum_vulgare	campbell	13.59072549	bio1_7_12_15
taraxacum_erythrospermum	campbell	7.099890904	bio1_7_12_15
taraxacum_officinale	campbell	11.63552624	bio1_7_12_15
trifolium_pratense	campbell	12.38053321	bio1_7_12_15
trifolium_repens	campbell	9.943236981	bio1_7_12_15
tripleurospermum_inodorum	campbell	14.99649975	bio1_7_12_15
tripleurospermum_maritimum	campbell	3.948088465	bio1_7_12_15
triticum_aestivum	campbell	6.547024559	bio1_7_12_15
ulex_europaeus	campbell	1.961079871	bio1_7_12_15
ulex_minor	campbell	1.110328928	bio1_7_12_15
vaccinium_vitis_idaea	campbell	15.2633817	bio1_7_12_15
veronica_arvensis	campbell	10.37419444	bio1_7_12_15
veronica_officinalis	campbell	15.82359428	bio1_7_12_15
veronica_serpyllifolia	campbell	12.52631653	bio1_7_12_15
achillea_millefolium	crozet	12.09718351	bio1_7_12_15
achillea_ptarmica	crozet	10.15958816	bio1_7_12_15
agrostis_capillaris	crozet	9.333082105	bio1_7_12_15
agrostis_castellana	crozet	1.196675244	bio1_7_12_15
agrostis_gigantea	crozet	13.06725593	bio1_7_12_15
agrostis_stolonifera	crozet	5.852560708	bio1_7_12_15
agrostis_vinealis	crozet	4.974367828	bio1_7_12_15
aira_praecox	crozet	0.315086299	bio1_7_12_15
allium_schoenoprasum	crozet	4.012566837	bio1_7_12_15
alopecurus_geniculatus	crozet	9.740378771	bio1_7_12_15
alopecurus_pratensis	crozet	10.75405153	bio1_7_12_15
anthemis_arvensis	crozet	1.5067779	bio1_7_12_15
anthemis_cotula	crozet	2.197027613	bio1_7_12_15
anthoxanthum_odoratum	crozet	7.877157366	bio1_7_12_15
anthriscus_sylvestris	crozet	8.508277538	bio1_7_12_15
arabidopsis_thaliana	crozet	5.388273515	bio1_7_12_15
arnoseris_minima	crozet	0.239609215	bio1_7_12_15
arrhenatherum_elatius	crozet	2.183397168	bio1_7_12_15
avena_fatua	crozet	2.203029358	bio1_7_12_15
avena_sativa	crozet	3.251827622	bio1_7_12_15
avenella_flexuosa	crozet	8.970829082	bio1_7_12_15
barbarea_verna	crozet	0.562270051	bio1_7_12_15
bellis_perennis	crozet	2.012837637	bio1_7_12_15
brassica_napus	crozet	1.672022271	bio1_7_12_15
brassica_oleracea	crozet	1.992542543	bio1_7_12_15
bromus_hordeaceus	crozet	1.238391086	bio1_7_12_15
bromus_lithobius	crozet	0.3481847	bio1_7_12_15
calluna_vulgaris	crozet	7.552899104	bio1_7_12_15
capsella_bursa_pastoris	crozet	7.153499459	bio1_7_12_15
cardamine_flexuosa	crozet	2.888458213	bio1_7_12_15
cardamine_hirsuta	crozet	1.099550233	bio1_7_12_15
centaurea_cyanus	crozet	5.127836297	bio1_7_12_15
centaurea_nigra	crozet	1.550376951	bio1_7_12_15
centaurea_scabiosa	crozet	9.207060562	bio1_7_12_15
cerastium_fontanum	crozet	7.800698105	bio1_7_12_15
cerastium_glomeratum	crozet	1.541565716	bio1_7_12_15
cerastium_holosteoides	crozet	12.295597	bio1_7_12_15
cirsium_arvense	crozet	10.41834787	bio1_7_12_15
cirsium_palustre	crozet	9.556326704	bio1_7_12_15
cirsium_vulgare	crozet	4.825066897	bio1_7_12_15
cynosurus_cristatus	crozet	1.765048194	bio1_7_12_15
cystopteris_fragilis	crozet	16.22248663	bio1_7_12_15
cytisus_scoparius	crozet	0.885293232	bio1_7_12_15
dactylis_glomerata	crozet	7.273188786	bio1_7_12_15
deschampsia_cespitosa	crozet	11.82867323	bio1_7_12_15
digitalis_purpurea	crozet	3.431134669	bio1_7_12_15
draba_verna	crozet	2.658787485	bio1_7_12_15
elymus_repens	crozet	12.64710428	bio1_7_12_15
empetrum_rubrum	crozet	27.51198898	bio1_7_12_15
epilobium_roseum	crozet	3.290289704	bio1_7_12_15
epilobium_tetragonum	crozet	0.806123191	bio1_7_12_15
erica_scoparia	crozet	0.015685647	bio1_7_12_15
erythranthe_guttata	crozet	5.385934874	bio1_7_12_15
festuca_bromoides	crozet	0.371625462	bio1_7_12_15
festuca_nigrescens	crozet	8.055589404	bio1_7_12_15
festuca_ovina	crozet	6.622092981	bio1_7_12_15
festuca_rubra	crozet	10.93624874	bio1_7_12_15
fragaria_ananassa	crozet	5.028851015	bio1_7_12_15
fragaria_chiloensis	crozet	3.143899574	bio1_7_12_15
galium_aparine	crozet	1.74048369	bio1_7_12_15
galium_mollugo	crozet	6.530556102	bio1_7_12_15
galium_saxatile	crozet	1.978977071	bio1_7_12_15
gaudinia_fragilis	crozet	0.055948712	bio1_7_12_15
geranium_molle	crozet	0.561258644	bio1_7_12_15
holcus_lanatus	crozet	0.956641909	bio1_7_12_15
holcus_mollis	crozet	2.764698758	bio1_7_12_15
hordeum_distichon	crozet	1.443266076	bio1_7_12_15
hypericum_androsaemum	crozet	0.475999334	bio1_7_12_15
hypericum_humifusum	crozet	1.014811867	bio1_7_12_15
hypericum_tetrapterum	crozet	0.631377497	bio1_7_12_15
hypochaeris_radicata	crozet	1.075624729	bio1_7_12_15
koeleria_spicata	crozet	6.815537062	bio1_7_12_15
lactuca_serriola	crozet	2.635429855	bio1_7_12_15
lamium_purpureum	crozet	2.910411837	bio1_7_12_15
lepidium_campestre	crozet	1.832533412	bio1_7_12_15
lepidium_didymum	crozet	0.709156156	bio1_7_12_15
leucanthemum_vulgare	crozet	12.48091598	bio1_7_12_15
lolium_arundinaceum	crozet	2.494452644	bio1_7_12_15
lolium_multiflorum	crozet	2.994561876	bio1_7_12_15
lolium_perenne	crozet	2.455927211	bio1_7_12_15
lolium_pratense	crozet	12.42517199	bio1_7_12_15
lotus_corniculatus	crozet	8.010072561	bio1_7_12_15
lotus_pedunculatus	crozet	0.841767419	bio1_7_12_15
luzula_multiflora	crozet	10.45159825	bio1_7_12_15
lysimachia_arvensis	crozet	0.476762613	bio1_7_12_15
matricaria_chamomilla	crozet	1.8329721	bio1_7_12_15
medicago_sativa	crozet	4.346996494	bio1_7_12_15
melilotus_officinalis	crozet	8.986393386	bio1_7_12_15
myosotis_discolor	crozet	0.415529253	bio1_7_12_15
oxalis_corniculata	crozet	1.344429424	bio1_7_12_15
oxybasis_rubra	crozet	5.188905719	bio1_7_12_15
petroselinum_crispum	crozet	0.932461129	bio1_7_12_15
phleum_bertolonii	crozet	0.995565169	bio1_7_12_15
phleum_pratense	crozet	13.84360312	bio1_7_12_15
phormium_tenax	crozet	1.394216552	bio1_7_12_15
picea_sitchensis	crozet	3.153928461	bio1_7_12_15
plantago_lanceolata	crozet	2.736881322	bio1_7_12_15
plantago_media	crozet	7.320399384	bio1_7_12_15
poa_annua	crozet	7.369314062	bio1_7_12_15
poa_nemoralis	crozet	5.759649526	bio1_7_12_15
poa_pratensis	crozet	12.03259298	bio1_7_12_15
poa_trivialis	crozet	6.550897956	bio1_7_12_15
prunella_vulgaris	crozet	8.015997334	bio1_7_12_15
ranunculus_bulbosus	crozet	0.547320891	bio1_7_12_15
ranunculus_repens	crozet	10.23765133	bio1_7_12_15
ranunculus_sceleratus	crozet	3.935372795	bio1_7_12_15
raphanus_raphanistrum	crozet	5.383458308	bio1_7_12_15
ribes_nigrum	crozet	8.367237852	bio1_7_12_15
rumex_acetosa	crozet	6.996620094	bio1_7_12_15
rumex_acetosella	crozet	9.771369415	bio1_7_12_15
rumex_conglomeratus	crozet	0.257566392	bio1_7_12_15
rumex_crispus	crozet	3.6409683	bio1_7_12_15
rumex_obtusifolius	crozet	3.076785819	bio1_7_12_15
sagina_procumbens	crozet	10.75951194	bio1_7_12_15
scorzoneroides_autumnalis	crozet	12.05878496	bio1_7_12_15
secale_cereale	crozet	4.161109147	bio1_7_12_15
senecio_jacobaea	crozet	0.864084308	bio1_7_12_15
senecio_vulgaris	crozet	4.681959395	bio1_7_12_15
sherardia_arvensis	crozet	0.269684222	bio1_7_12_15
silene_latifolia	crozet	7.161105122	bio1_7_12_15
sinapis_arvensis	crozet	3.648551807	bio1_7_12_15
solanum_tuberosum	crozet	5.737838826	bio1_7_12_15
sonchus_asper	crozet	2.696065695	bio1_7_12_15
sonchus_oleraceus	crozet	1.900005438	bio1_7_12_15
spergula_arvensis	crozet	12.90175797	bio1_7_12_15
stellaria_alsine	crozet	3.877763228	bio1_7_12_15
stellaria_graminea	crozet	10.7910479	bio1_7_12_15
stellaria_media	crozet	6.631252192	bio1_7_12_15
tanacetum_vulgare	crozet	10.68318185	bio1_7_12_15
taraxacum_erythrospermum	crozet	2.948921619	bio1_7_12_15
taraxacum_officinale	crozet	7.099260852	bio1_7_12_15
trifolium_pratense	crozet	9.135313399	bio1_7_12_15
trifolium_repens	crozet	7.046821372	bio1_7_12_15
tripleurospermum_inodorum	crozet	12.23497708	bio1_7_12_15
tripleurospermum_maritimum	crozet	1.901356647	bio1_7_12_15
triticum_aestivum	crozet	2.020166603	bio1_7_12_15
ulex_europaeus	crozet	0.505187348	bio1_7_12_15
ulex_minor	crozet	0.087264218	bio1_7_12_15
vaccinium_vitis_idaea	crozet	17.16779236	bio1_7_12_15
veronica_arvensis	crozet	3.506519223	bio1_7_12_15
veronica_officinalis	crozet	12.00553987	bio1_7_12_15
veronica_serpyllifolia	crozet	9.253326415	bio1_7_12_15
achillea_millefolium	heard	14.64931515	bio1_7_12_15
achillea_ptarmica	heard	9.17044315	bio1_7_12_15
agrostis_capillaris	heard	13.64279832	bio1_7_12_15
agrostis_castellana	heard	5.335821708	bio1_7_12_15
agrostis_gigantea	heard	6.828947987	bio1_7_12_15
agrostis_stolonifera	heard	7.450481698	bio1_7_12_15
agrostis_vinealis	heard	9.001434842	bio1_7_12_15
aira_praecox	heard	6.225706776	bio1_7_12_15
allium_schoenoprasum	heard	13.66440897	bio1_7_12_15
alopecurus_geniculatus	heard	7.006285509	bio1_7_12_15
alopecurus_pratensis	heard	9.673190008	bio1_7_12_15
anthemis_arvensis	heard	4.235909259	bio1_7_12_15
anthemis_cotula	heard	7.800312637	bio1_7_12_15
anthoxanthum_odoratum	heard	12.35370572	bio1_7_12_15
anthriscus_sylvestris	heard	11.33985975	bio1_7_12_15
arabidopsis_thaliana	heard	6.201107025	bio1_7_12_15
arnoseris_minima	heard	4.452050108	bio1_7_12_15
arrhenatherum_elatius	heard	6.111648481	bio1_7_12_15
avena_fatua	heard	6.912210045	bio1_7_12_15
avena_sativa	heard	8.350985383	bio1_7_12_15
avenella_flexuosa	heard	14.05735318	bio1_7_12_15
barbarea_verna	heard	17.10188306	bio1_7_12_15
bellis_perennis	heard	9.302783669	bio1_7_12_15
brassica_napus	heard	6.243848636	bio1_7_12_15
brassica_oleracea	heard	10.86020402	bio1_7_12_15
bromus_hordeaceus	heard	5.951497885	bio1_7_12_15
bromus_lithobius	heard	4.033569535	bio1_7_12_15
calluna_vulgaris	heard	14.05894658	bio1_7_12_15
capsella_bursa_pastoris	heard	10.89593333	bio1_7_12_15
cardamine_flexuosa	heard	12.54367701	bio1_7_12_15
cardamine_hirsuta	heard	13.32285084	bio1_7_12_15
centaurea_cyanus	heard	10.28298386	bio1_7_12_15
centaurea_nigra	heard	12.46995621	bio1_7_12_15
centaurea_scabiosa	heard	8.733864982	bio1_7_12_15
cerastium_fontanum	heard	13.12203784	bio1_7_12_15
cerastium_glomeratum	heard	11.16166186	bio1_7_12_15
cerastium_holosteoides	heard	10.8265186	bio1_7_12_15
cirsium_arvense	heard	9.107703381	bio1_7_12_15
cirsium_palustre	heard	10.12785002	bio1_7_12_15
cirsium_vulgare	heard	9.482375721	bio1_7_12_15
cynosurus_cristatus	heard	7.220938121	bio1_7_12_15
cystopteris_fragilis	heard	19.02486646	bio1_7_12_15
cytisus_scoparius	heard	7.94464118	bio1_7_12_15
dactylis_glomerata	heard	10.33704878	bio1_7_12_15
deschampsia_cespitosa	heard	15.62999495	bio1_7_12_15
digitalis_purpurea	heard	9.720807857	bio1_7_12_15
draba_verna	heard	4.855720314	bio1_7_12_15
elymus_repens	heard	9.334325764	bio1_7_12_15
empetrum_rubrum	heard	13.10756182	bio1_7_12_15
epilobium_roseum	heard	4.655501446	bio1_7_12_15
epilobium_tetragonum	heard	8.567946829	bio1_7_12_15
erica_scoparia	heard	5.016615467	bio1_7_12_15
erythranthe_guttata	heard	7.977423652	bio1_7_12_15
festuca_bromoides	heard	4.130596417	bio1_7_12_15
festuca_nigrescens	heard	27.44122747	bio1_7_12_15
festuca_ovina	heard	13.32141525	bio1_7_12_15
festuca_rubra	heard	11.76134544	bio1_7_12_15
fragaria_ananassa	heard	9.278627746	bio1_7_12_15
fragaria_chiloensis	heard	11.24266184	bio1_7_12_15
galium_aparine	heard	11.48464136	bio1_7_12_15
galium_mollugo	heard	12.4751419	bio1_7_12_15
galium_saxatile	heard	9.323550754	bio1_7_12_15
gaudinia_fragilis	heard	14.28311818	bio1_7_12_15
geranium_molle	heard	9.253122398	bio1_7_12_15
holcus_lanatus	heard	8.75223554	bio1_7_12_15
holcus_mollis	heard	8.027751987	bio1_7_12_15
hordeum_distichon	heard	9.01177514	bio1_7_12_15
hypericum_androsaemum	heard	9.110741246	bio1_7_12_15
hypericum_humifusum	heard	14.77013659	bio1_7_12_15
hypericum_tetrapterum	heard	10.34525578	bio1_7_12_15
hypochaeris_radicata	heard	8.456465787	bio1_7_12_15
koeleria_spicata	heard	72.23265163	bio1_7_12_15
lactuca_serriola	heard	8.878799481	bio1_7_12_15
lamium_purpureum	heard	13.83938612	bio1_7_12_15
lepidium_campestre	heard	8.866334688	bio1_7_12_15
lepidium_didymum	heard	12.06973517	bio1_7_12_15
leucanthemum_vulgare	heard	13.9240694	bio1_7_12_15
lolium_arundinaceum	heard	6.49337165	bio1_7_12_15
lolium_multiflorum	heard	9.592703531	bio1_7_12_15
lolium_perenne	heard	8.384712236	bio1_7_12_15
lolium_pratense	heard	6.733447181	bio1_7_12_15
lotus_corniculatus	heard	12.26857866	bio1_7_12_15
lotus_pedunculatus	heard	10.56694233	bio1_7_12_15
luzula_multiflora	heard	12.55337505	bio1_7_12_15
lysimachia_arvensis	heard	9.411745904	bio1_7_12_15
matricaria_chamomilla	heard	7.582003515	bio1_7_12_15
medicago_sativa	heard	8.251443245	bio1_7_12_15
melilotus_officinalis	heard	8.393247402	bio1_7_12_15
myosotis_discolor	heard	5.485626105	bio1_7_12_15
oxalis_corniculata	heard	12.86015402	bio1_7_12_15
oxybasis_rubra	heard	6.874537601	bio1_7_12_15
petroselinum_crispum	heard	8.389249458	bio1_7_12_15
phleum_bertolonii	heard	4.114946274	bio1_7_12_15
phleum_pratense	heard	11.45299055	bio1_7_12_15
phormium_tenax	heard	15.08367391	bio1_7_12_15
picea_sitchensis	heard	6.932405982	bio1_7_12_15
plantago_lanceolata	heard	10.26983722	bio1_7_12_15
plantago_media	heard	11.13417001	bio1_7_12_15
poa_annua	heard	12.18867567	bio1_7_12_15
poa_nemoralis	heard	9.42704884	bio1_7_12_15
poa_pratensis	heard	9.72382249	bio1_7_12_15
poa_trivialis	heard	10.10747146	bio1_7_12_15
prunella_vulgaris	heard	15.04605827	bio1_7_12_15
ranunculus_bulbosus	heard	7.024649214	bio1_7_12_15
ranunculus_repens	heard	12.58990511	bio1_7_12_15
ranunculus_sceleratus	heard	10.9856323	bio1_7_12_15
raphanus_raphanistrum	heard	12.352154	bio1_7_12_15
ribes_nigrum	heard	10.66140624	bio1_7_12_15
rumex_acetosa	heard	11.68999315	bio1_7_12_15
rumex_acetosella	heard	13.07605444	bio1_7_12_15
rumex_conglomeratus	heard	5.507203013	bio1_7_12_15
rumex_crispus	heard	10.29522436	bio1_7_12_15
rumex_obtusifolius	heard	11.16410234	bio1_7_12_15
sagina_procumbens	heard	10.58034358	bio1_7_12_15
scorzoneroides_autumnalis	heard	11.69381144	bio1_7_12_15
secale_cereale	heard	8.663743885	bio1_7_12_15
senecio_jacobaea	heard	5.395291643	bio1_7_12_15
senecio_vulgaris	heard	9.725244591	bio1_7_12_15
sherardia_arvensis	heard	16.2929349	bio1_7_12_15
silene_latifolia	heard	11.4299984	bio1_7_12_15
sinapis_arvensis	heard	7.148518299	bio1_7_12_15
solanum_tuberosum	heard	7.612825969	bio1_7_12_15
sonchus_asper	heard	8.798546943	bio1_7_12_15
sonchus_oleraceus	heard	7.749532812	bio1_7_12_15
spergula_arvensis	heard	10.76668158	bio1_7_12_15
stellaria_alsine	heard	6.980676507	bio1_7_12_15
stellaria_graminea	heard	10.97928629	bio1_7_12_15
stellaria_media	heard	12.76210219	bio1_7_12_15
tanacetum_vulgare	heard	11.35762087	bio1_7_12_15
taraxacum_erythrospermum	heard	8.71375863	bio1_7_12_15
taraxacum_officinale	heard	13.8515747	bio1_7_12_15
trifolium_pratense	heard	15.16484585	bio1_7_12_15
trifolium_repens	heard	16.30306229	bio1_7_12_15
tripleurospermum_inodorum	heard	9.046770317	bio1_7_12_15
tripleurospermum_maritimum	heard	12.27793876	bio1_7_12_15
triticum_aestivum	heard	7.728946941	bio1_7_12_15
ulex_europaeus	heard	8.119027232	bio1_7_12_15
ulex_minor	heard	5.115433734	bio1_7_12_15
vaccinium_vitis_idaea	heard	20.87036179	bio1_7_12_15
veronica_arvensis	heard	12.38928194	bio1_7_12_15
veronica_officinalis	heard	10.07867249	bio1_7_12_15
veronica_serpyllifolia	heard	14.64929688	bio1_7_12_15
achillea_millefolium	kerguelen	32.09610629	bio1_7_12_15
achillea_ptarmica	kerguelen	26.34987154	bio1_7_12_15
agrostis_capillaris	kerguelen	32.40545974	bio1_7_12_15
agrostis_castellana	kerguelen	9.769299409	bio1_7_12_15
agrostis_gigantea	kerguelen	23.66945644	bio1_7_12_15
agrostis_stolonifera	kerguelen	17.54390065	bio1_7_12_15
agrostis_vinealis	kerguelen	16.50599644	bio1_7_12_15
aira_praecox	kerguelen	10.95511308	bio1_7_12_15
allium_schoenoprasum	kerguelen	24.67443671	bio1_7_12_15
alopecurus_geniculatus	kerguelen	20.86654286	bio1_7_12_15
alopecurus_pratensis	kerguelen	26.3092145	bio1_7_12_15
anthemis_arvensis	kerguelen	10.38987898	bio1_7_12_15
anthemis_cotula	kerguelen	15.26227039	bio1_7_12_15
anthoxanthum_odoratum	kerguelen	27.7885359	bio1_7_12_15
anthriscus_sylvestris	kerguelen	30.3010871	bio1_7_12_15
arabidopsis_thaliana	kerguelen	15.37093782	bio1_7_12_15
arnoseris_minima	kerguelen	8.774395669	bio1_7_12_15
arrhenatherum_elatius	kerguelen	12.7929154	bio1_7_12_15
avena_fatua	kerguelen	19.00842214	bio1_7_12_15
avena_sativa	kerguelen	21.32355898	bio1_7_12_15
avenella_flexuosa	kerguelen	31.1238309	bio1_7_12_15
barbarea_verna	kerguelen	25.3426351	bio1_7_12_15
bellis_perennis	kerguelen	17.96923372	bio1_7_12_15
brassica_napus	kerguelen	16.5412993	bio1_7_12_15
brassica_oleracea	kerguelen	21.81459487	bio1_7_12_15
bromus_hordeaceus	kerguelen	13.55790266	bio1_7_12_15
bromus_lithobius	kerguelen	10.34816974	bio1_7_12_15
calluna_vulgaris	kerguelen	30.55402823	bio1_7_12_15
capsella_bursa_pastoris	kerguelen	27.88706227	bio1_7_12_15
cardamine_flexuosa	kerguelen	20.75956515	bio1_7_12_15
cardamine_hirsuta	kerguelen	22.12909914	bio1_7_12_15
centaurea_cyanus	kerguelen	24.00442877	bio1_7_12_15
centaurea_nigra	kerguelen	21.09132854	bio1_7_12_15
centaurea_scabiosa	kerguelen	25.125072	bio1_7_12_15
cerastium_fontanum	kerguelen	25.21566085	bio1_7_12_15
cerastium_glomeratum	kerguelen	21.27882131	bio1_7_12_15
cerastium_holosteoides	kerguelen	31.49731351	bio1_7_12_15
cirsium_arvense	kerguelen	25.15319377	bio1_7_12_15
cirsium_palustre	kerguelen	26.37083752	bio1_7_12_15
cirsium_vulgare	kerguelen	20.6600377	bio1_7_12_15
cynosurus_cristatus	kerguelen	13.3529473	bio1_7_12_15
cystopteris_fragilis	kerguelen	34.0892157	bio1_7_12_15
cytisus_scoparius	kerguelen	14.45133072	bio1_7_12_15
dactylis_glomerata	kerguelen	24.72655905	bio1_7_12_15
deschampsia_cespitosa	kerguelen	33.17709438	bio1_7_12_15
digitalis_purpurea	kerguelen	16.59141002	bio1_7_12_15
draba_verna	kerguelen	10.35382988	bio1_7_12_15
elymus_repens	kerguelen	29.18028206	bio1_7_12_15
empetrum_rubrum	kerguelen	30.46432746	bio1_7_12_15
epilobium_roseum	kerguelen	11.61775126	bio1_7_12_15
epilobium_tetragonum	kerguelen	19.49157775	bio1_7_12_15
erica_scoparia	kerguelen	9.358662178	bio1_7_12_15
erythranthe_guttata	kerguelen	16.5662782	bio1_7_12_15
festuca_bromoides	kerguelen	8.844934542	bio1_7_12_15
festuca_nigrescens	kerguelen	40.52124129	bio1_7_12_15
festuca_ovina	kerguelen	28.15630287	bio1_7_12_15
festuca_rubra	kerguelen	27.6889182	bio1_7_12_15
fragaria_ananassa	kerguelen	28.12446494	bio1_7_12_15
fragaria_chiloensis	kerguelen	19.96946894	bio1_7_12_15
galium_aparine	kerguelen	21.81038787	bio1_7_12_15
galium_mollugo	kerguelen	28.6982649	bio1_7_12_15
galium_saxatile	kerguelen	14.89777373	bio1_7_12_15
gaudinia_fragilis	kerguelen	27.31612401	bio1_7_12_15
geranium_molle	kerguelen	18.2378204	bio1_7_12_15
holcus_lanatus	kerguelen	16.05236802	bio1_7_12_15
holcus_mollis	kerguelen	16.57375198	bio1_7_12_15
hordeum_distichon	kerguelen	17.6686525	bio1_7_12_15
hypericum_androsaemum	kerguelen	15.0398371	bio1_7_12_15
hypericum_humifusum	kerguelen	23.57291686	bio1_7_12_15
hypericum_tetrapterum	kerguelen	18.45279786	bio1_7_12_15
hypochaeris_radicata	kerguelen	16.12871203	bio1_7_12_15
koeleria_spicata	kerguelen	59.87120081	bio1_7_12_15
lactuca_serriola	kerguelen	20.48267479	bio1_7_12_15
lamium_purpureum	kerguelen	26.66045876	bio1_7_12_15
lepidium_campestre	kerguelen	15.57749679	bio1_7_12_15
lepidium_didymum	kerguelen	19.98270539	bio1_7_12_15
leucanthemum_vulgare	kerguelen	35.04793735	bio1_7_12_15
lolium_arundinaceum	kerguelen	13.9593664	bio1_7_12_15
lolium_multiflorum	kerguelen	20.16295029	bio1_7_12_15
lolium_perenne	kerguelen	18.52985189	bio1_7_12_15
lolium_pratense	kerguelen	23.35497603	bio1_7_12_15
lotus_corniculatus	kerguelen	24.29307813	bio1_7_12_15
lotus_pedunculatus	kerguelen	17.50394588	bio1_7_12_15
luzula_multiflora	kerguelen	28.28454538	bio1_7_12_15
lysimachia_arvensis	kerguelen	17.64127035	bio1_7_12_15
matricaria_chamomilla	kerguelen	18.89819418	bio1_7_12_15
medicago_sativa	kerguelen	19.86132471	bio1_7_12_15
melilotus_officinalis	kerguelen	20.06069985	bio1_7_12_15
myosotis_discolor	kerguelen	9.745897157	bio1_7_12_15
oxalis_corniculata	kerguelen	22.09348836	bio1_7_12_15
oxybasis_rubra	kerguelen	29.18577998	bio1_7_12_15
petroselinum_crispum	kerguelen	18.79407909	bio1_7_12_15
phleum_bertolonii	kerguelen	10.7271104	bio1_7_12_15
phleum_pratense	kerguelen	31.90345004	bio1_7_12_15
phormium_tenax	kerguelen	24.50180971	bio1_7_12_15
picea_sitchensis	kerguelen	13.65799544	bio1_7_12_15
plantago_lanceolata	kerguelen	19.66573353	bio1_7_12_15
plantago_media	kerguelen	27.20595009	bio1_7_12_15
poa_annua	kerguelen	28.93122035	bio1_7_12_15
poa_nemoralis	kerguelen	21.41684231	bio1_7_12_15
poa_pratensis	kerguelen	26.13167572	bio1_7_12_15
poa_trivialis	kerguelen	24.66172872	bio1_7_12_15
prunella_vulgaris	kerguelen	30.56809683	bio1_7_12_15
ranunculus_bulbosus	kerguelen	14.60570711	bio1_7_12_15
ranunculus_repens	kerguelen	30.04104451	bio1_7_12_15
ranunculus_sceleratus	kerguelen	26.42556907	bio1_7_12_15
raphanus_raphanistrum	kerguelen	27.88142122	bio1_7_12_15
ribes_nigrum	kerguelen	29.8867766	bio1_7_12_15
rumex_acetosa	kerguelen	26.30091005	bio1_7_12_15
rumex_acetosella	kerguelen	31.10656467	bio1_7_12_15
rumex_conglomeratus	kerguelen	11.0406654	bio1_7_12_15
rumex_crispus	kerguelen	21.64581616	bio1_7_12_15
rumex_obtusifolius	kerguelen	21.02667901	bio1_7_12_15
sagina_procumbens	kerguelen	26.86224438	bio1_7_12_15
scorzoneroides_autumnalis	kerguelen	30.05722703	bio1_7_12_15
secale_cereale	kerguelen	21.25432904	bio1_7_12_15
senecio_jacobaea	kerguelen	12.87407995	bio1_7_12_15
senecio_vulgaris	kerguelen	22.30414381	bio1_7_12_15
sherardia_arvensis	kerguelen	26.61468908	bio1_7_12_15
silene_latifolia	kerguelen	26.44941736	bio1_7_12_15
sinapis_arvensis	kerguelen	17.4552436	bio1_7_12_15
solanum_tuberosum	kerguelen	18.03285031	bio1_7_12_15
sonchus_asper	kerguelen	18.86667327	bio1_7_12_15
sonchus_oleraceus	kerguelen	17.81068388	bio1_7_12_15
spergula_arvensis	kerguelen	31.16459068	bio1_7_12_15
stellaria_alsine	kerguelen	14.07717622	bio1_7_12_15
stellaria_graminea	kerguelen	28.69522933	bio1_7_12_15
stellaria_media	kerguelen	29.64086597	bio1_7_12_15
tanacetum_vulgare	kerguelen	31.66078088	bio1_7_12_15
taraxacum_erythrospermum	kerguelen	15.13848063	bio1_7_12_15
taraxacum_officinale	kerguelen	25.18361083	bio1_7_12_15
trifolium_pratense	kerguelen	32.84366598	bio1_7_12_15
trifolium_repens	kerguelen	33.46188804	bio1_7_12_15
tripleurospermum_inodorum	kerguelen	31.91990498	bio1_7_12_15
tripleurospermum_maritimum	kerguelen	23.90697484	bio1_7_12_15
triticum_aestivum	kerguelen	18.58099748	bio1_7_12_15
ulex_europaeus	kerguelen	14.43672458	bio1_7_12_15
ulex_minor	kerguelen	8.124582418	bio1_7_12_15
vaccinium_vitis_idaea	kerguelen	42.27107122	bio1_7_12_15
veronica_arvensis	kerguelen	24.34866763	bio1_7_12_15
veronica_officinalis	kerguelen	26.47126897	bio1_7_12_15
veronica_serpyllifolia	kerguelen	30.72512056	bio1_7_12_15
achillea_millefolium	macquarie	12.29405645	bio1_7_12_15
achillea_ptarmica	macquarie	9.707686564	bio1_7_12_15
agrostis_capillaris	macquarie	9.37274887	bio1_7_12_15
agrostis_castellana	macquarie	1.985669481	bio1_7_12_15
agrostis_gigantea	macquarie	11.50462715	bio1_7_12_15
agrostis_stolonifera	macquarie	5.816580274	bio1_7_12_15
agrostis_vinealis	macquarie	4.575650642	bio1_7_12_15
aira_praecox	macquarie	0.593958851	bio1_7_12_15
allium_schoenoprasum	macquarie	5.860094255	bio1_7_12_15
alopecurus_geniculatus	macquarie	8.956582784	bio1_7_12_15
alopecurus_pratensis	macquarie	10.16089087	bio1_7_12_15
anthemis_arvensis	macquarie	2.457526248	bio1_7_12_15
anthemis_cotula	macquarie	4.827782972	bio1_7_12_15
anthoxanthum_odoratum	macquarie	8.965139863	bio1_7_12_15
anthriscus_sylvestris	macquarie	8.862403407	bio1_7_12_15
arabidopsis_thaliana	macquarie	6.105664519	bio1_7_12_15
arnoseris_minima	macquarie	1.285668068	bio1_7_12_15
arrhenatherum_elatius	macquarie	3.083967102	bio1_7_12_15
avena_fatua	macquarie	3.460021566	bio1_7_12_15
avena_sativa	macquarie	5.175085816	bio1_7_12_15
avenella_flexuosa	macquarie	8.691832244	bio1_7_12_15
barbarea_verna	macquarie	8.356072299	bio1_7_12_15
bellis_perennis	macquarie	3.957714199	bio1_7_12_15
brassica_napus	macquarie	2.676813488	bio1_7_12_15
brassica_oleracea	macquarie	5.075535813	bio1_7_12_15
bromus_hordeaceus	macquarie	2.45105709	bio1_7_12_15
bromus_lithobius	macquarie	1.632433393	bio1_7_12_15
calluna_vulgaris	macquarie	7.869915741	bio1_7_12_15
capsella_bursa_pastoris	macquarie	8.716871688	bio1_7_12_15
cardamine_flexuosa	macquarie	5.087798208	bio1_7_12_15
cardamine_hirsuta	macquarie	6.44295268	bio1_7_12_15
centaurea_cyanus	macquarie	8.264772024	bio1_7_12_15
centaurea_nigra	macquarie	4.336749847	bio1_7_12_15
centaurea_scabiosa	macquarie	9.033696612	bio1_7_12_15
cerastium_fontanum	macquarie	7.921116349	bio1_7_12_15
cerastium_glomeratum	macquarie	4.841971361	bio1_7_12_15
cerastium_holosteoides	macquarie	11.42614966	bio1_7_12_15
cirsium_arvense	macquarie	10.90841541	bio1_7_12_15
cirsium_palustre	macquarie	9.326381624	bio1_7_12_15
cirsium_vulgare	macquarie	6.908577776	bio1_7_12_15
cynosurus_cristatus	macquarie	2.885396394	bio1_7_12_15
cystopteris_fragilis	macquarie	13.72217721	bio1_7_12_15
cytisus_scoparius	macquarie	2.697007758	bio1_7_12_15
dactylis_glomerata	macquarie	8.946352621	bio1_7_12_15
deschampsia_cespitosa	macquarie	10.61293655	bio1_7_12_15
digitalis_purpurea	macquarie	4.890966025	bio1_7_12_15
draba_verna	macquarie	3.911618195	bio1_7_12_15
elymus_repens	macquarie	11.73327091	bio1_7_12_15
empetrum_rubrum	macquarie	23.52781415	bio1_7_12_15
epilobium_roseum	macquarie	3.832865337	bio1_7_12_15
epilobium_tetragonum	macquarie	2.729429778	bio1_7_12_15
erica_scoparia	macquarie	1.567616739	bio1_7_12_15
erythranthe_guttata	macquarie	5.021560856	bio1_7_12_15
festuca_bromoides	macquarie	0.685547181	bio1_7_12_15
festuca_nigrescens	macquarie	12.45062099	bio1_7_12_15
festuca_ovina	macquarie	7.105397911	bio1_7_12_15
festuca_rubra	macquarie	9.731753119	bio1_7_12_15
fragaria_ananassa	macquarie	6.296675317	bio1_7_12_15
fragaria_chiloensis	macquarie	2.384867152	bio1_7_12_15
galium_aparine	macquarie	5.326377767	bio1_7_12_15
galium_mollugo	macquarie	8.99810733	bio1_7_12_15
galium_saxatile	macquarie	3.078356717	bio1_7_12_15
gaudinia_fragilis	macquarie	6.015337273	bio1_7_12_15
geranium_molle	macquarie	3.467883112	bio1_7_12_15
holcus_lanatus	macquarie	2.697130897	bio1_7_12_15
holcus_mollis	macquarie	4.022224747	bio1_7_12_15
hordeum_distichon	macquarie	4.635113117	bio1_7_12_15
hypericum_androsaemum	macquarie	3.172137137	bio1_7_12_15
hypericum_humifusum	macquarie	5.238526675	bio1_7_12_15
hypericum_tetrapterum	macquarie	3.660641357	bio1_7_12_15
hypochaeris_radicata	macquarie	2.806864577	bio1_7_12_15
koeleria_spicata	macquarie	5.943867677	bio1_7_12_15
lactuca_serriola	macquarie	5.643544422	bio1_7_12_15
lamium_purpureum	macquarie	8.619434025	bio1_7_12_15
lepidium_campestre	macquarie	5.684407878	bio1_7_12_15
lepidium_didymum	macquarie	3.811353064	bio1_7_12_15
leucanthemum_vulgare	macquarie	13.70863233	bio1_7_12_15
lolium_arundinaceum	macquarie	3.670975959	bio1_7_12_15
lolium_multiflorum	macquarie	4.996030794	bio1_7_12_15
lolium_perenne	macquarie	3.853501899	bio1_7_12_15
lolium_pratense	macquarie	11.04341799	bio1_7_12_15
lotus_corniculatus	macquarie	9.593644172	bio1_7_12_15
lotus_pedunculatus	macquarie	3.167919548	bio1_7_12_15
luzula_multiflora	macquarie	9.642040313	bio1_7_12_15
lysimachia_arvensis	macquarie	3.933988507	bio1_7_12_15
matricaria_chamomilla	macquarie	3.363728577	bio1_7_12_15
medicago_sativa	macquarie	6.040402706	bio1_7_12_15
melilotus_officinalis	macquarie	9.41297097	bio1_7_12_15
myosotis_discolor	macquarie	1.485110416	bio1_7_12_15
oxalis_corniculata	macquarie	5.394121166	bio1_7_12_15
oxybasis_rubra	macquarie	5.233505428	bio1_7_12_15
petroselinum_crispum	macquarie	3.037216493	bio1_7_12_15
phleum_bertolonii	macquarie	1.712792323	bio1_7_12_15
phleum_pratense	macquarie	13.36719294	bio1_7_12_15
phormium_tenax	macquarie	0.787358877	bio1_7_12_15
picea_sitchensis	macquarie	2.702308305	bio1_7_12_15
plantago_lanceolata	macquarie	5.407557809	bio1_7_12_15
plantago_media	macquarie	8.240882694	bio1_7_12_15
poa_annua	macquarie	8.545399005	bio1_7_12_15
poa_nemoralis	macquarie	6.134832063	bio1_7_12_15
poa_pratensis	macquarie	10.99097655	bio1_7_12_15
poa_trivialis	macquarie	7.25362782	bio1_7_12_15
prunella_vulgaris	macquarie	11.50383981	bio1_7_12_15
ranunculus_bulbosus	macquarie	2.67005058	bio1_7_12_15
ranunculus_repens	macquarie	10.38841521	bio1_7_12_15
ranunculus_sceleratus	macquarie	6.08333555	bio1_7_12_15
raphanus_raphanistrum	macquarie	8.412669983	bio1_7_12_15
ribes_nigrum	macquarie	8.89445754	bio1_7_12_15
rumex_acetosa	macquarie	7.106438432	bio1_7_12_15
rumex_acetosella	macquarie	10.35279538	bio1_7_12_15
rumex_conglomeratus	macquarie	1.599362757	bio1_7_12_15
rumex_crispus	macquarie	6.355594667	bio1_7_12_15
rumex_obtusifolius	macquarie	5.674263996	bio1_7_12_15
sagina_procumbens	macquarie	10.09605717	bio1_7_12_15
scorzoneroides_autumnalis	macquarie	10.85096825	bio1_7_12_15
secale_cereale	macquarie	6.410807054	bio1_7_12_15
senecio_jacobaea	macquarie	1.59698045	bio1_7_12_15
senecio_vulgaris	macquarie	6.800039957	bio1_7_12_15
sherardia_arvensis	macquarie	7.944550105	bio1_7_12_15
silene_latifolia	macquarie	9.522386724	bio1_7_12_15
sinapis_arvensis	macquarie	4.669688022	bio1_7_12_15
solanum_tuberosum	macquarie	6.433640759	bio1_7_12_15
sonchus_asper	macquarie	4.649711445	bio1_7_12_15
sonchus_oleraceus	macquarie	3.300147622	bio1_7_12_15
spergula_arvensis	macquarie	12.22785819	bio1_7_12_15
stellaria_alsine	macquarie	4.087979405	bio1_7_12_15
stellaria_graminea	macquarie	10.62826562	bio1_7_12_15
stellaria_media	macquarie	8.905096335	bio1_7_12_15
tanacetum_vulgare	macquarie	11.01995859	bio1_7_12_15
taraxacum_erythrospermum	macquarie	5.936740358	bio1_7_12_15
taraxacum_officinale	macquarie	10.30170415	bio1_7_12_15
trifolium_pratense	macquarie	11.38838162	bio1_7_12_15
trifolium_repens	macquarie	10.33976011	bio1_7_12_15
tripleurospermum_inodorum	macquarie	11.86706755	bio1_7_12_15
tripleurospermum_maritimum	macquarie	2.553410793	bio1_7_12_15
triticum_aestivum	macquarie	3.881804184	bio1_7_12_15
ulex_europaeus	macquarie	1.724308378	bio1_7_12_15
ulex_minor	macquarie	1.51465016	bio1_7_12_15
vaccinium_vitis_idaea	macquarie	14.57149653	bio1_7_12_15
veronica_arvensis	macquarie	7.446574308	bio1_7_12_15
veronica_officinalis	macquarie	12.22109209	bio1_7_12_15
veronica_serpyllifolia	macquarie	10.85295776	bio1_7_12_15
achillea_millefolium	pedward	20.06394548	bio1_7_12_15
achillea_ptarmica	pedward	15.72342878	bio1_7_12_15
agrostis_capillaris	pedward	15.36870543	bio1_7_12_15
agrostis_castellana	pedward	1.543136689	bio1_7_12_15
agrostis_gigantea	pedward	20.94345711	bio1_7_12_15
agrostis_stolonifera	pedward	9.460364885	bio1_7_12_15
agrostis_vinealis	pedward	9.372356663	bio1_7_12_15
aira_praecox	pedward	0.607518691	bio1_7_12_15
allium_schoenoprasum	pedward	7.3107196	bio1_7_12_15
alopecurus_geniculatus	pedward	14.88949744	bio1_7_12_15
alopecurus_pratensis	pedward	17.38834821	bio1_7_12_15
[truncated: 5,953 more rows]
