# Supplementary material for: Venturing Into the Unknown: The Importance of Variable Selection When Modelling Alien Species Under Non‐Analogue Climatic Conditions
Source: Ecol Evol. 2024 Oct 28;14(10):e70490. doi: 10.1002/ece3.70490 (PMC11518623; doi:10.1002/ece3.70490)
Supplement: Supplementary file 1 — Data S1. [file ECE3-14-e70490-s001.zip › S13.csv]

species	island	model	RR_prediction	RR_overlap
achillea_millefolium	auckland	bio1_3_12_15	-0.404515509	0.848910488
achillea_millefolium	auckland	bio1_7_12_15	0	0.88434237
achillea_millefolium	auckland	bio2_5_12_15	0	-0.694397163
achillea_millefolium	auckland	bio2_6_12_15	0	-0.293998208
achillea_millefolium	auckland	bio3_5_12_15	-16.11809575	0.192881872
achillea_millefolium	auckland	bio5_7_12_15	-16.11809575	-0.841949379
achillea_millefolium	campbell	bio1_3_12_15	-16.11809575	-0.555091358
achillea_millefolium	campbell	bio1_7_12_15	-0.468884196	-1.763997138
achillea_millefolium	campbell	bio2_5_12_15	-16.11809575	-3.633726576
achillea_millefolium	campbell	bio2_6_12_15	-0.034591441	0.069845059
achillea_millefolium	campbell	bio3_5_12_15	-16.11809575	-0.748484821
achillea_millefolium	campbell	bio5_7_12_15	-16.11809575	-4.447046791
achillea_millefolium	crozet	bio1_3_12_15	-16.04681456	-0.127657755
achillea_millefolium	crozet	bio1_7_12_15	-16.04681456	-0.784332005
achillea_millefolium	crozet	bio2_5_12_15	-3.32791529	-0.295132803
achillea_millefolium	crozet	bio2_6_12_15	0.04010008	0.061314179
achillea_millefolium	crozet	bio3_5_12_15	-16.04681456	0.10479745
achillea_millefolium	crozet	bio5_7_12_15	-16.04681456	-0.601073899
achillea_millefolium	heard	bio1_3_12_15	-15.95651757	-1.007009296
achillea_millefolium	heard	bio1_7_12_15	-15.95651757	-3.761619182
achillea_millefolium	heard	bio2_5_12_15	-15.95651757	-4.354800167
achillea_millefolium	heard	bio2_6_12_15	-0.08164051	0.27876304
achillea_millefolium	heard	bio3_5_12_15	-15.95651757	0.200995819
achillea_millefolium	heard	bio5_7_12_15	-15.95651757	-3.495555307
achillea_millefolium	kerguelen	bio1_3_12_15	15.10226106	0.75762741
achillea_millefolium	kerguelen	bio1_7_12_15	13.62071269	0.35023704
achillea_millefolium	kerguelen	bio2_5_12_15	16.11809575	0.992552018
achillea_millefolium	kerguelen	bio2_6_12_15	0	0.718308101
achillea_millefolium	kerguelen	bio3_5_12_15	16.11809575	1.231757911
achillea_millefolium	kerguelen	bio5_7_12_15	16.11809575	1.034540266
achillea_millefolium	macquarie	bio1_3_12_15	-16.0850559	-1.404663757
achillea_millefolium	macquarie	bio1_7_12_15	-0.608274091	-3.553975464
achillea_millefolium	macquarie	bio2_5_12_15	-16.0850559	-3.686703039
achillea_millefolium	macquarie	bio2_6_12_15	-0.141075451	0.149238391
achillea_millefolium	macquarie	bio3_5_12_15	-16.0850559	-1.007078457
achillea_millefolium	macquarie	bio5_7_12_15	-16.0850559	-4.41757357
achillea_millefolium	pedward	bio1_3_12_15	-15.67803925	-0.094717704
achillea_millefolium	pedward	bio1_7_12_15	-0.869276552	-0.614610916
achillea_millefolium	pedward	bio2_5_12_15	-3.910463818	-0.348978796
achillea_millefolium	pedward	bio2_6_12_15	0.283870431	-0.011411898
achillea_millefolium	pedward	bio3_5_12_15	-15.67803925	-0.30976572
achillea_millefolium	pedward	bio5_7_12_15	-15.67803925	-0.67653861
achillea_millefolium	sgeorgia	bio1_3_12_15	-15.81658521	0.592242069
achillea_millefolium	sgeorgia	bio1_7_12_15	-0.339044095	0.161076473
achillea_millefolium	sgeorgia	bio2_5_12_15	-15.81658521	-3.90170852
achillea_millefolium	sgeorgia	bio2_6_12_15	0.285482786	-0.509119987
achillea_millefolium	sgeorgia	bio3_5_12_15	-15.81658521	-0.760925278
achillea_millefolium	sgeorgia	bio5_7_12_15	-15.81658521	-3.340055273
achillea_ptarmica	auckland	bio1_3_12_15	0	0.963818239
achillea_ptarmica	auckland	bio1_7_12_15	0	1.0481281
achillea_ptarmica	auckland	bio2_5_12_15	0	-1.15130282
achillea_ptarmica	auckland	bio2_6_12_15	0	-0.279862661
achillea_ptarmica	auckland	bio3_5_12_15	-16.11809575	0.068063402
achillea_ptarmica	auckland	bio5_7_12_15	-16.11809575	-1.325821976
achillea_ptarmica	campbell	bio1_3_12_15	-15.8808533	-0.306969845
achillea_ptarmica	campbell	bio1_7_12_15	-15.8808533	-1.738257118
achillea_ptarmica	campbell	bio2_5_12_15	-15.8808533	-1.053036939
achillea_ptarmica	campbell	bio2_6_12_15	-0.115725048	0.052481529
achillea_ptarmica	campbell	bio3_5_12_15	-15.8808533	-0.120768211
achillea_ptarmica	campbell	bio5_7_12_15	-15.8808533	-1.469678643
achillea_ptarmica	crozet	bio1_3_12_15	-16.11809575	-0.83482294
achillea_ptarmica	crozet	bio1_7_12_15	-0.732095823	-1.14193361
achillea_ptarmica	crozet	bio2_5_12_15	0	-1.178773151
achillea_ptarmica	crozet	bio2_6_12_15	0	0.04241185
achillea_ptarmica	crozet	bio3_5_12_15	-16.11809575	-0.803966499
achillea_ptarmica	crozet	bio5_7_12_15	-16.11809575	-1.22520296
achillea_ptarmica	heard	bio1_3_12_15	-15.5515813	0.049792009
achillea_ptarmica	heard	bio1_7_12_15	-15.5515813	-0.854690048
achillea_ptarmica	heard	bio2_5_12_15	-15.5515813	-0.420627839
achillea_ptarmica	heard	bio2_6_12_15	-0.012233108	-0.111400994
achillea_ptarmica	heard	bio3_5_12_15	-15.5515813	0.97377298
achillea_ptarmica	heard	bio5_7_12_15	-15.5515813	-0.300055416
achillea_ptarmica	kerguelen	bio1_3_12_15	16.10013543	0.917141947
achillea_ptarmica	kerguelen	bio1_7_12_15	14.30531743	0.594353332
achillea_ptarmica	kerguelen	bio2_5_12_15	16.11809575	0.507286392
achillea_ptarmica	kerguelen	bio2_6_12_15	0	0.659035822
achillea_ptarmica	kerguelen	bio3_5_12_15	16.11809575	0.847192277
achillea_ptarmica	kerguelen	bio5_7_12_15	16.11809575	0.613536505
achillea_ptarmica	macquarie	bio1_3_12_15	-15.76896376	-0.58913847
achillea_ptarmica	macquarie	bio1_7_12_15	-15.76896376	-1.576074117
achillea_ptarmica	macquarie	bio2_5_12_15	-15.76896376	-0.91508893
achillea_ptarmica	macquarie	bio2_6_12_15	-0.390059017	0.072749367
achillea_ptarmica	macquarie	bio3_5_12_15	-15.76896376	-0.162968863
achillea_ptarmica	macquarie	bio5_7_12_15	-15.76896376	-1.134751035
achillea_ptarmica	pedward	bio1_3_12_15	-16.11809575	-0.251798251
achillea_ptarmica	pedward	bio1_7_12_15	-0.032833154	-0.378128373
achillea_ptarmica	pedward	bio2_5_12_15	-0.131476349	-1.169055184
achillea_ptarmica	pedward	bio2_6_12_15	0	-0.231420174
achillea_ptarmica	pedward	bio3_5_12_15	-16.11809575	-0.876803332
achillea_ptarmica	pedward	bio5_7_12_15	-16.11809575	-1.050844621
achillea_ptarmica	sgeorgia	bio1_3_12_15	-16.02707636	0.14729891
achillea_ptarmica	sgeorgia	bio1_7_12_15	-1.087285444	-1.378016778
achillea_ptarmica	sgeorgia	bio2_5_12_15	-16.02707636	-2.607708246
achillea_ptarmica	sgeorgia	bio2_6_12_15	0.0584962	-0.569751644
achillea_ptarmica	sgeorgia	bio3_5_12_15	-16.02707636	-0.605387714
achillea_ptarmica	sgeorgia	bio5_7_12_15	-16.02707636	-2.009808571
agrostis_capillaris	auckland	bio1_3_12_15	-0.26879323	0.468510697
agrostis_capillaris	auckland	bio1_7_12_15	0.313239665	0.027011555
agrostis_capillaris	auckland	bio2_5_12_15	0.173563764	-3.107112546
agrostis_capillaris	auckland	bio2_6_12_15	0.593482776	-0.289788951
agrostis_capillaris	auckland	bio3_5_12_15	-15.52461298	0.099164655
agrostis_capillaris	auckland	bio5_7_12_15	-15.52461298	-3.211115374
agrostis_capillaris	campbell	bio1_3_12_15	-16.11809575	-0.138502741
agrostis_capillaris	campbell	bio1_7_12_15	0	-0.801452793
agrostis_capillaris	campbell	bio2_5_12_15	-2.952670968	-1.960735473
agrostis_capillaris	campbell	bio2_6_12_15	0	0.033775888
agrostis_capillaris	campbell	bio3_5_12_15	-16.11809575	-0.856359785
agrostis_capillaris	campbell	bio5_7_12_15	-16.11809575	-1.939774967
agrostis_capillaris	crozet	bio1_3_12_15	-15.97687776	-0.332110358
agrostis_capillaris	crozet	bio1_7_12_15	-15.97687776	-2.311087859
agrostis_capillaris	crozet	bio2_5_12_15	-15.97687776	-3.533615791
agrostis_capillaris	crozet	bio2_6_12_15	0.141217987	0.209767959
agrostis_capillaris	crozet	bio3_5_12_15	-15.97687776	-0.161395104
agrostis_capillaris	crozet	bio5_7_12_15	-15.97687776	-3.550119406
agrostis_capillaris	heard	bio1_3_12_15	-15.8725788	-0.093469602
agrostis_capillaris	heard	bio1_7_12_15	-15.8725788	-1.068409544
agrostis_capillaris	heard	bio2_5_12_15	-15.8725788	-0.180523076
agrostis_capillaris	heard	bio2_6_12_15	-0.329313924	0.163472612
agrostis_capillaris	heard	bio3_5_12_15	-2.17697741	0.826032362
agrostis_capillaris	heard	bio5_7_12_15	-15.8725788	-0.505250082
agrostis_capillaris	kerguelen	bio1_3_12_15	16.11809575	1.675195613
agrostis_capillaris	kerguelen	bio1_7_12_15	16.11809575	1.036306529
agrostis_capillaris	kerguelen	bio2_5_12_15	16.11809575	-0.917223005
agrostis_capillaris	kerguelen	bio2_6_12_15	15.45314732	0.281061512
agrostis_capillaris	kerguelen	bio3_5_12_15	16.11809575	0.985631885
agrostis_capillaris	kerguelen	bio5_7_12_15	15.93381229	-0.64078173
agrostis_capillaris	macquarie	bio1_3_12_15	-0.492494603	-0.29133886
agrostis_capillaris	macquarie	bio1_7_12_15	-0.213316967	-0.892684469
agrostis_capillaris	macquarie	bio2_5_12_15	-16.11809575	-1.377232388
agrostis_capillaris	macquarie	bio2_6_12_15	0	-0.162149379
agrostis_capillaris	macquarie	bio3_5_12_15	-16.11809575	-0.61826215
agrostis_capillaris	macquarie	bio5_7_12_15	-16.11809575	-1.460918086
agrostis_capillaris	pedward	bio1_3_12_15	-14.67077701	0.357166796
agrostis_capillaris	pedward	bio1_7_12_15	-3.274374129	-0.729993555
agrostis_capillaris	pedward	bio2_5_12_15	-14.67077701	-3.546094757
agrostis_capillaris	pedward	bio2_6_12_15	1.349485388	-0.024798999
agrostis_capillaris	pedward	bio3_5_12_15	-14.67077701	-0.551275686
agrostis_capillaris	pedward	bio5_7_12_15	-14.67077701	-3.683276524
agrostis_capillaris	sgeorgia	bio1_3_12_15	-16.02882729	-0.220980161
agrostis_capillaris	sgeorgia	bio1_7_12_15	-0.323976786	-0.444319671
agrostis_capillaris	sgeorgia	bio2_5_12_15	-16.02882729	-0.394444331
agrostis_capillaris	sgeorgia	bio2_6_12_15	0.022273597	0.142639204
agrostis_capillaris	sgeorgia	bio3_5_12_15	-16.02882729	-0.94928233
agrostis_capillaris	sgeorgia	bio5_7_12_15	-16.02882729	-1.244407748
agrostis_castellana	auckland	bio1_3_12_15	-0.415857818	-0.305843142
agrostis_castellana	auckland	bio1_7_12_15	-0.494649276	-1.357652028
agrostis_castellana	auckland	bio2_5_12_15	-0.082621876	-1.889996175
agrostis_castellana	auckland	bio2_6_12_15	0.063792127	-0.296194412
agrostis_castellana	auckland	bio3_5_12_15	-16.05430362	-0.253096178
agrostis_castellana	auckland	bio5_7_12_15	-16.05430362	-1.994548424
agrostis_castellana	campbell	bio1_3_12_15	-16.11809575	-0.297449384
agrostis_castellana	campbell	bio1_7_12_15	-0.021019365	-0.948381108
agrostis_castellana	campbell	bio2_5_12_15	-16.11809575	-2.861279619
agrostis_castellana	campbell	bio2_6_12_15	0	0.046953848
agrostis_castellana	campbell	bio3_5_12_15	-16.11809575	-1.300641863
agrostis_castellana	campbell	bio5_7_12_15	-16.11809575	-2.890783336
agrostis_castellana	crozet	bio1_3_12_15	-15.44983638	0.095481138
agrostis_castellana	crozet	bio1_7_12_15	-15.44983638	-1.13330425
agrostis_castellana	crozet	bio2_5_12_15	-3.713759365	-0.741337192
agrostis_castellana	crozet	bio2_6_12_15	0.154596459	0.061075642
agrostis_castellana	crozet	bio3_5_12_15	-15.44983638	0.385567974
agrostis_castellana	crozet	bio5_7_12_15	-15.44983638	-0.795257254
agrostis_castellana	heard	bio1_3_12_15	-16.11809575	-1.882426989
agrostis_castellana	heard	bio1_7_12_15	-16.11809575	-2.929541327
agrostis_castellana	heard	bio2_5_12_15	-16.11809575	-2.174002821
agrostis_castellana	heard	bio2_6_12_15	0	0.261720667
agrostis_castellana	heard	bio3_5_12_15	-16.11809575	-1.298247965
agrostis_castellana	heard	bio5_7_12_15	-16.11809575	-2.52772201
agrostis_castellana	kerguelen	bio1_3_12_15	0.101036534	0.369819865
agrostis_castellana	kerguelen	bio1_7_12_15	0.101036534	0.130870103
agrostis_castellana	kerguelen	bio2_5_12_15	0.101036534	-2.774463628
agrostis_castellana	kerguelen	bio2_6_12_15	-0.014037662	-0.053788266
agrostis_castellana	kerguelen	bio3_5_12_15	0.101036534	-1.199394096
agrostis_castellana	kerguelen	bio5_7_12_15	0.101036534	-2.22874495
agrostis_castellana	macquarie	bio1_3_12_15	-16.11809575	-0.514289211
agrostis_castellana	macquarie	bio1_7_12_15	-0.907330843	-1.201146013
agrostis_castellana	macquarie	bio2_5_12_15	-16.11809575	-1.72881407
agrostis_castellana	macquarie	bio2_6_12_15	0	-0.118178381
agrostis_castellana	macquarie	bio3_5_12_15	-16.11809575	-0.854090945
agrostis_castellana	macquarie	bio5_7_12_15	-16.11809575	-1.829499783
agrostis_castellana	pedward	bio1_3_12_15	-14.27987394	-0.01061234
agrostis_castellana	pedward	bio1_7_12_15	-14.27987394	-1.550182821
agrostis_castellana	pedward	bio2_5_12_15	-4.236580964	-1.311228722
agrostis_castellana	pedward	bio2_6_12_15	1.201833057	-0.041877693
agrostis_castellana	pedward	bio3_5_12_15	-14.27987394	-0.395889079
agrostis_castellana	pedward	bio5_7_12_15	-14.27987394	-1.419359102
agrostis_castellana	sgeorgia	bio1_3_12_15	-16.11809575	0.098905458
agrostis_castellana	sgeorgia	bio1_7_12_15	0	0.320527759
agrostis_castellana	sgeorgia	bio2_5_12_15	-16.11809575	-2.067050619
agrostis_castellana	sgeorgia	bio2_6_12_15	0	-0.517068102
agrostis_castellana	sgeorgia	bio3_5_12_15	-16.11809575	-1.660037968
agrostis_castellana	sgeorgia	bio5_7_12_15	-16.11809575	-1.784636603
agrostis_gigantea	auckland	bio1_3_12_15	-3.376546978	-0.313322206
agrostis_gigantea	auckland	bio1_7_12_15	-0.097668357	-0.448691132
agrostis_gigantea	auckland	bio2_5_12_15	-1.589922953	-0.797001044
agrostis_gigantea	auckland	bio2_6_12_15	0.153617472	-0.135882254
agrostis_gigantea	auckland	bio3_5_12_15	-15.96447828	-0.477586213
agrostis_gigantea	auckland	bio5_7_12_15	-15.96447828	-1.148332743
agrostis_gigantea	campbell	bio1_3_12_15	-15.08414716	-0.111706859
agrostis_gigantea	campbell	bio1_7_12_15	-15.08414716	-1.617748127
agrostis_gigantea	campbell	bio2_5_12_15	-15.08414716	-4.729985695
agrostis_gigantea	campbell	bio2_6_12_15	-15.08414716	0.045842429
agrostis_gigantea	campbell	bio3_5_12_15	-15.08414716	-0.512548598
agrostis_gigantea	campbell	bio5_7_12_15	-15.08414716	-4.076860645
agrostis_gigantea	crozet	bio1_3_12_15	-1.582308858	1.315883907
agrostis_gigantea	crozet	bio1_7_12_15	0	1.277968596
agrostis_gigantea	crozet	bio2_5_12_15	-0.102143463	-1.002966066
agrostis_gigantea	crozet	bio2_6_12_15	0	-0.494530354
agrostis_gigantea	crozet	bio3_5_12_15	-16.11809575	-0.126361351
agrostis_gigantea	crozet	bio5_7_12_15	-16.11809575	-0.844136734
agrostis_gigantea	heard	bio1_3_12_15	-15.91548987	-0.589330599
agrostis_gigantea	heard	bio1_7_12_15	-15.91548987	-3.673778423
agrostis_gigantea	heard	bio2_5_12_15	-15.91548987	-4.193336089
agrostis_gigantea	heard	bio2_6_12_15	-0.085076161	0.280961599
agrostis_gigantea	heard	bio3_5_12_15	-15.91548987	0.629205722
agrostis_gigantea	heard	bio5_7_12_15	-15.91548987	-3.474719393
agrostis_gigantea	kerguelen	bio1_3_12_15	0.306253422	1.57593434
agrostis_gigantea	kerguelen	bio1_7_12_15	0.300034123	1.427937347
agrostis_gigantea	kerguelen	bio2_5_12_15	0.306253422	0.520394683
agrostis_gigantea	kerguelen	bio2_6_12_15	-0.559581728	0.791507137
agrostis_gigantea	kerguelen	bio3_5_12_15	0.306253422	0.161441536
agrostis_gigantea	kerguelen	bio5_7_12_15	0.285438285	-0.064799627
agrostis_gigantea	macquarie	bio1_3_12_15	0	-0.255607682
agrostis_gigantea	macquarie	bio1_7_12_15	0	-2.491662977
agrostis_gigantea	macquarie	bio2_5_12_15	0	-2.891688284
agrostis_gigantea	macquarie	bio2_6_12_15	16.11809575	-0.067905116
agrostis_gigantea	macquarie	bio3_5_12_15	0	-0.445872203
agrostis_gigantea	macquarie	bio5_7_12_15	0	-2.717147603
agrostis_gigantea	pedward	bio1_3_12_15	-1.59899226	1.261845646
agrostis_gigantea	pedward	bio1_7_12_15	0	1.004346735
agrostis_gigantea	pedward	bio2_5_12_15	-16.11809575	-1.332381175
agrostis_gigantea	pedward	bio2_6_12_15	0	-0.345401661
agrostis_gigantea	pedward	bio3_5_12_15	-16.11809575	-0.301385301
agrostis_gigantea	pedward	bio5_7_12_15	-16.11809575	-0.94936748
agrostis_gigantea	sgeorgia	bio1_3_12_15	-15.79637422	0.406819332
agrostis_gigantea	sgeorgia	bio1_7_12_15	-0.272848009	0.201740303
agrostis_gigantea	sgeorgia	bio2_5_12_15	-15.79637422	-3.375021183
agrostis_gigantea	sgeorgia	bio2_6_12_15	0.166820582	-0.468210924
agrostis_gigantea	sgeorgia	bio3_5_12_15	-15.79637422	-1.175941786
agrostis_gigantea	sgeorgia	bio5_7_12_15	-15.79637422	-3.57559277
agrostis_stolonifera	auckland	bio1_3_12_15	-0.218778069	-0.126288805
agrostis_stolonifera	auckland	bio1_7_12_15	0	0.165513369
agrostis_stolonifera	auckland	bio2_5_12_15	0	-1.158562316
agrostis_stolonifera	auckland	bio2_6_12_15	0	-0.289334086
agrostis_stolonifera	auckland	bio3_5_12_15	-16.11809575	-1.079752544
agrostis_stolonifera	auckland	bio5_7_12_15	-16.11809575	-1.317991349
agrostis_stolonifera	campbell	bio1_3_12_15	-15.98878403	-0.029297783
agrostis_stolonifera	campbell	bio1_7_12_15	-15.98878403	-1.022130181
agrostis_stolonifera	campbell	bio2_5_12_15	-15.98878403	-0.919612451
agrostis_stolonifera	campbell	bio2_6_12_15	-0.413348553	-0.034771645
agrostis_stolonifera	campbell	bio3_5_12_15	-15.98878403	-0.017038979
agrostis_stolonifera	campbell	bio5_7_12_15	-15.98878403	-0.839992217
agrostis_stolonifera	crozet	bio1_3_12_15	-2.524478276	1.550833798
agrostis_stolonifera	crozet	bio1_7_12_15	0	1.558022273
agrostis_stolonifera	crozet	bio2_5_12_15	-0.351971693	-1.248565916
agrostis_stolonifera	crozet	bio2_6_12_15	0	-0.419753217
agrostis_stolonifera	crozet	bio3_5_12_15	-16.11809575	-0.292414286
agrostis_stolonifera	crozet	bio5_7_12_15	-16.11809575	-1.21022587
agrostis_stolonifera	heard	bio1_3_12_15	-13.36922502	-0.057672411
agrostis_stolonifera	heard	bio1_7_12_15	-13.36922502	-0.532892201
agrostis_stolonifera	heard	bio2_5_12_15	-13.36922502	-0.283243708
agrostis_stolonifera	heard	bio2_6_12_15	-0.460052386	-0.052379633
agrostis_stolonifera	heard	bio3_5_12_15	-13.36922502	1.007566585
agrostis_stolonifera	heard	bio5_7_12_15	-13.36922502	0.01513991
agrostis_stolonifera	kerguelen	bio1_3_12_15	16.11809575	0.7914801
agrostis_stolonifera	kerguelen	bio1_7_12_15	16.11809575	0.707346635
agrostis_stolonifera	kerguelen	bio2_5_12_15	16.11809575	-0.650182126
agrostis_stolonifera	kerguelen	bio2_6_12_15	0	0.720950969
agrostis_stolonifera	kerguelen	bio3_5_12_15	16.11809575	-0.337499128
agrostis_stolonifera	kerguelen	bio5_7_12_15	16.11809575	-0.14599758
agrostis_stolonifera	macquarie	bio1_3_12_15	-15.19150228	-0.053129592
agrostis_stolonifera	macquarie	bio1_7_12_15	-15.19150228	-0.897442659
agrostis_stolonifera	macquarie	bio2_5_12_15	-15.19150228	-0.950371573
agrostis_stolonifera	macquarie	bio2_6_12_15	0.80769733	-0.263472228
agrostis_stolonifera	macquarie	bio3_5_12_15	-15.19150228	-0.129823158
agrostis_stolonifera	macquarie	bio5_7_12_15	-15.19150228	-0.905145729
agrostis_stolonifera	pedward	bio1_3_12_15	-3.872797585	1.586066134
agrostis_stolonifera	pedward	bio1_7_12_15	0	1.332763032
agrostis_stolonifera	pedward	bio2_5_12_15	-16.11809575	-1.656293342
agrostis_stolonifera	pedward	bio2_6_12_15	0	-0.344145905
agrostis_stolonifera	pedward	bio3_5_12_15	-16.11809575	-0.414831764
agrostis_stolonifera	pedward	bio5_7_12_15	-16.11809575	-1.369044771
agrostis_stolonifera	sgeorgia	bio1_3_12_15	-15.4724046	-0.485304484
agrostis_stolonifera	sgeorgia	bio1_7_12_15	-15.4724046	-1.75055367
agrostis_stolonifera	sgeorgia	bio2_5_12_15	-15.4724046	-1.983658423
agrostis_stolonifera	sgeorgia	bio2_6_12_15	0.17856344	-0.356289725
agrostis_stolonifera	sgeorgia	bio3_5_12_15	-15.4724046	-1.267014173
agrostis_stolonifera	sgeorgia	bio5_7_12_15	-15.4724046	-2.524531818
agrostis_vinealis	auckland	bio1_3_12_15	-5.977468146	0.226580897
agrostis_vinealis	auckland	bio1_7_12_15	0.225135785	0.082274143
agrostis_vinealis	auckland	bio2_5_12_15	0.005057326	-3.37273272
agrostis_vinealis	auckland	bio2_6_12_15	0.52475546	-0.284308406
agrostis_vinealis	auckland	bio3_5_12_15	-15.59334029	-0.437409359
agrostis_vinealis	auckland	bio5_7_12_15	-15.59334029	-3.566075056
agrostis_vinealis	campbell	bio1_3_12_15	-15.81306408	-0.065653056
agrostis_vinealis	campbell	bio1_7_12_15	-1.619116397	-0.638634697
agrostis_vinealis	campbell	bio2_5_12_15	-15.81306408	-0.21300248
agrostis_vinealis	campbell	bio2_6_12_15	-0.768790252	0.095006329
agrostis_vinealis	campbell	bio3_5_12_15	-15.81306408	-0.026936962
agrostis_vinealis	campbell	bio5_7_12_15	-15.81306408	-0.485323434
agrostis_vinealis	crozet	bio1_3_12_15	-14.91944234	0.695666138
agrostis_vinealis	crozet	bio1_7_12_15	-0.64208571	0.476876585
agrostis_vinealis	crozet	bio2_5_12_15	-14.91944234	-3.45894832
agrostis_vinealis	crozet	bio2_6_12_15	1.143140707	-0.52021986
agrostis_vinealis	crozet	bio3_5_12_15	-14.91944234	-0.687991267
agrostis_vinealis	crozet	bio5_7_12_15	-14.91944234	-3.20814804
agrostis_vinealis	heard	bio1_3_12_15	16.11338467	1.129614916
agrostis_vinealis	heard	bio1_7_12_15	0	0.904676423
agrostis_vinealis	heard	bio2_5_12_15	0	-0.676765743
agrostis_vinealis	heard	bio2_6_12_15	0	-0.275035582
agrostis_vinealis	heard	bio3_5_12_15	14.98892137	0.478867643
agrostis_vinealis	heard	bio5_7_12_15	0	-0.122964577
agrostis_vinealis	kerguelen	bio1_3_12_15	2.545930176	1.711034022
agrostis_vinealis	kerguelen	bio1_7_12_15	2.545930176	1.376613591
agrostis_vinealis	kerguelen	bio2_5_12_15	2.545930176	-0.645451479
agrostis_vinealis	kerguelen	bio2_6_12_15	1.476488456	0.174085802
agrostis_vinealis	kerguelen	bio3_5_12_15	2.545930176	0.595482983
agrostis_vinealis	kerguelen	bio5_7_12_15	2.315762036	-0.515729147
agrostis_vinealis	macquarie	bio1_3_12_15	-14.79908641	-0.156397775
agrostis_vinealis	macquarie	bio1_7_12_15	-14.79908641	-0.848428523
agrostis_vinealis	macquarie	bio2_5_12_15	-14.79908641	-0.627188199
agrostis_vinealis	macquarie	bio2_6_12_15	1.246008455	-0.163238477
agrostis_vinealis	macquarie	bio3_5_12_15	-14.79908641	-0.209611238
agrostis_vinealis	macquarie	bio5_7_12_15	-14.79908641	-0.846526832
agrostis_vinealis	pedward	bio1_3_12_15	-16.11809575	0.686612358
agrostis_vinealis	pedward	bio1_7_12_15	-0.114177033	6.54E-05
agrostis_vinealis	pedward	bio2_5_12_15	-16.11809575	-4.423800153
agrostis_vinealis	pedward	bio2_6_12_15	-0.019182817	-0.450414954
agrostis_vinealis	pedward	bio3_5_12_15	-16.11809575	-0.586069314
agrostis_vinealis	pedward	bio5_7_12_15	-16.11809575	-4.030099769
agrostis_vinealis	sgeorgia	bio1_3_12_15	-1.31267195	1.632356972
agrostis_vinealis	sgeorgia	bio1_7_12_15	0	1.071293538
agrostis_vinealis	sgeorgia	bio2_5_12_15	-16.11809575	-0.52021645
agrostis_vinealis	sgeorgia	bio2_6_12_15	0	0.097950887
agrostis_vinealis	sgeorgia	bio3_5_12_15	-16.11809575	0.329278245
agrostis_vinealis	sgeorgia	bio5_7_12_15	-16.11809575	-1.337774768
aira_praecox	auckland	bio1_3_12_15	-0.61019245	-0.799310605
aira_praecox	auckland	bio1_7_12_15	-1.457602782	-1.686000369
aira_praecox	auckland	bio2_5_12_15	-0.844663376	-2.304366611
aira_praecox	auckland	bio2_6_12_15	0.574075049	-0.276252833
aira_praecox	auckland	bio3_5_12_15	-15.50818625	-0.796978133
aira_praecox	auckland	bio5_7_12_15	-15.50818625	-2.433776229
aira_praecox	campbell	bio1_3_12_15	-16.11809575	-0.752508113
aira_praecox	campbell	bio1_7_12_15	-0.584830958	-1.059439336
aira_praecox	campbell	bio2_5_12_15	-16.11809575	-1.561807257
aira_praecox	campbell	bio2_6_12_15	0	0.023950814
aira_praecox	campbell	bio3_5_12_15	-16.11809575	-1.300600581
aira_praecox	campbell	bio5_7_12_15	-16.11809575	-1.531317537
aira_praecox	crozet	bio1_3_12_15	-16.03959353	-0.354835305
aira_praecox	crozet	bio1_7_12_15	-1.045735409	-1.395953276
aira_praecox	crozet	bio2_5_12_15	-16.03959353	-2.375363897
aira_praecox	crozet	bio2_6_12_15	0.044738593	-0.529774813
aira_praecox	crozet	bio3_5_12_15	-16.03959353	-0.735371689
aira_praecox	crozet	bio5_7_12_15	-16.03959353	-2.133996584
aira_praecox	heard	bio1_3_12_15	16.11809575	1.152425603
aira_praecox	heard	bio1_7_12_15	0	0.938512489
aira_praecox	heard	bio2_5_12_15	0	-0.741282844
aira_praecox	heard	bio2_6_12_15	0	-0.267618111
aira_praecox	heard	bio3_5_12_15	15.68715903	0.440043159
aira_praecox	heard	bio5_7_12_15	0	-0.173017305
aira_praecox	kerguelen	bio1_3_12_15	0	0.091743552
aira_praecox	kerguelen	bio1_7_12_15	-0.003907624	-0.057525739
aira_praecox	kerguelen	bio2_5_12_15	-0.008637193	-2.848527284
aira_praecox	kerguelen	bio2_6_12_15	-0.010656579	-0.149496829
aira_praecox	kerguelen	bio3_5_12_15	0	-1.951024411
aira_praecox	kerguelen	bio5_7_12_15	-0.073969513	-2.677796808
aira_praecox	macquarie	bio1_3_12_15	-16.11809575	-0.859571958
aira_praecox	macquarie	bio1_7_12_15	-16.11809575	-1.12590421
aira_praecox	macquarie	bio2_5_12_15	-16.11809575	-1.217813269
aira_praecox	macquarie	bio2_6_12_15	0	-0.185412114
aira_praecox	macquarie	bio3_5_12_15	-16.11809575	-0.910664071
aira_praecox	macquarie	bio5_7_12_15	-16.11809575	-1.308269942
aira_praecox	pedward	bio1_3_12_15	-16.04455686	-0.037731096
aira_praecox	pedward	bio1_7_12_15	-0.295931807	-1.151239186
aira_praecox	pedward	bio2_5_12_15	-16.04455686	-2.093044486
aira_praecox	pedward	bio2_6_12_15	0.024243609	-0.422872421
aira_praecox	pedward	bio3_5_12_15	-16.04455686	-0.489625259
aira_praecox	pedward	bio5_7_12_15	-16.04455686	-1.68366388
aira_praecox	sgeorgia	bio1_3_12_15	-1.812778324	1.478463102
aira_praecox	sgeorgia	bio1_7_12_15	0	0.956323894
aira_praecox	sgeorgia	bio2_5_12_15	-16.11809575	-0.967079564
aira_praecox	sgeorgia	bio2_6_12_15	0	0.165048595
aira_praecox	sgeorgia	bio3_5_12_15	-16.11809575	0.003534167
aira_praecox	sgeorgia	bio5_7_12_15	-16.11809575	-1.870145246
allium_schoenoprasum	auckland	bio1_3_12_15	-1.75553304	1.348600051
allium_schoenoprasum	auckland	bio1_7_12_15	0.349841162	1.07742086
allium_schoenoprasum	auckland	bio2_5_12_15	0.269715126	-1.25422685
allium_schoenoprasum	auckland	bio2_6_12_15	0.349841162	-0.470239413
allium_schoenoprasum	auckland	bio3_5_12_15	-15.76825459	-0.148702814
allium_schoenoprasum	auckland	bio5_7_12_15	-15.76825459	-1.015307135
allium_schoenoprasum	campbell	bio1_3_12_15	-15.28545672	0.060792342
allium_schoenoprasum	campbell	bio1_7_12_15	-15.28545672	-1.496183037
allium_schoenoprasum	campbell	bio2_5_12_15	-15.28545672	-4.266943483
allium_schoenoprasum	campbell	bio2_6_12_15	-3.380482412	0.051625324
allium_schoenoprasum	campbell	bio3_5_12_15	-15.28545672	-0.328072343
allium_schoenoprasum	campbell	bio5_7_12_15	-15.28545672	-4.268256201
allium_schoenoprasum	crozet	bio1_3_12_15	-6.154802658	-0.209990205
allium_schoenoprasum	crozet	bio1_7_12_15	-0.441308592	-0.361642218
allium_schoenoprasum	crozet	bio2_5_12_15	-15.95298525	-0.672696873
allium_schoenoprasum	crozet	bio2_6_12_15	-0.301379248	0.001864922
allium_schoenoprasum	crozet	bio3_5_12_15	-15.95298525	-0.824530391
allium_schoenoprasum	crozet	bio5_7_12_15	-15.95298525	-1.22479999
allium_schoenoprasum	heard	bio1_3_12_15	16.11809575	1.455679742
allium_schoenoprasum	heard	bio1_7_12_15	0	0.323765194
allium_schoenoprasum	heard	bio2_5_12_15	0	-2.696946086
allium_schoenoprasum	heard	bio2_6_12_15	0	-0.112166783
allium_schoenoprasum	heard	bio3_5_12_15	15.86680992	1.129259317
allium_schoenoprasum	heard	bio5_7_12_15	0	-2.123346554
allium_schoenoprasum	kerguelen	bio1_3_12_15	-16.11809575	0.308049903
allium_schoenoprasum	kerguelen	bio1_7_12_15	-0.540769428	-0.147909425
allium_schoenoprasum	kerguelen	bio2_5_12_15	-16.11809575	-1.115006184
allium_schoenoprasum	kerguelen	bio2_6_12_15	0	-0.148899682
allium_schoenoprasum	kerguelen	bio3_5_12_15	-16.11809575	-0.294143739
allium_schoenoprasum	kerguelen	bio5_7_12_15	-16.11809575	-1.213505367
allium_schoenoprasum	macquarie	bio1_3_12_15	0	-0.36483943
allium_schoenoprasum	macquarie	bio1_7_12_15	0	-2.615890589
allium_schoenoprasum	macquarie	bio2_5_12_15	0	-3.055284166
allium_schoenoprasum	macquarie	bio2_6_12_15	16.11368604	-0.057412459
allium_schoenoprasum	macquarie	bio3_5_12_15	0	-0.566730011
allium_schoenoprasum	macquarie	bio5_7_12_15	0	-2.948888847
allium_schoenoprasum	pedward	bio1_3_12_15	-16.1079444	-0.304597527
allium_schoenoprasum	pedward	bio1_7_12_15	-0.200940097	-0.49091154
allium_schoenoprasum	pedward	bio2_5_12_15	-16.1079444	-0.670669478
allium_schoenoprasum	pedward	bio2_6_12_15	-0.082951258	-0.012327641
allium_schoenoprasum	pedward	bio3_5_12_15	-16.1079444	-0.799581648
allium_schoenoprasum	pedward	bio5_7_12_15	-16.1079444	-1.076788839
allium_schoenoprasum	sgeorgia	bio1_3_12_15	-2.585278091	-0.021130333
allium_schoenoprasum	sgeorgia	bio1_7_12_15	-0.485929702	-1.136168575
allium_schoenoprasum	sgeorgia	bio2_5_12_15	-15.89495222	-2.995225911
allium_schoenoprasum	sgeorgia	bio2_6_12_15	0.216823598	0.189650294
allium_schoenoprasum	sgeorgia	bio3_5_12_15	-15.89495222	-0.383741703
allium_schoenoprasum	sgeorgia	bio5_7_12_15	-15.89495222	-3.79340744
alopecurus_geniculatus	auckland	bio1_3_12_15	-4.721692866	1.548368223
alopecurus_geniculatus	auckland	bio1_7_12_15	0	1.316095551
alopecurus_geniculatus	auckland	bio2_5_12_15	-0.196014862	-1.578689785
alopecurus_geniculatus	auckland	bio2_6_12_15	0	-0.39351302
alopecurus_geniculatus	auckland	bio3_5_12_15	-16.11809575	-0.350298441
alopecurus_geniculatus	auckland	bio5_7_12_15	-16.11809575	-1.433852211
alopecurus_geniculatus	campbell	bio1_3_12_15	-14.73738607	-0.325408907
alopecurus_geniculatus	campbell	bio1_7_12_15	-14.73738607	-1.627732252
alopecurus_geniculatus	campbell	bio2_5_12_15	-14.73738607	-1.160763014
alopecurus_geniculatus	campbell	bio2_6_12_15	-2.370041017	0.041858205
alopecurus_geniculatus	campbell	bio3_5_12_15	-14.73738607	-0.318615095
alopecurus_geniculatus	campbell	bio5_7_12_15	-14.73738607	-1.345554969
alopecurus_geniculatus	crozet	bio1_3_12_15	-16.11809575	0.585653509
alopecurus_geniculatus	crozet	bio1_7_12_15	0	0.673277905
alopecurus_geniculatus	crozet	bio2_5_12_15	-16.11809575	-1.561807685
alopecurus_geniculatus	crozet	bio2_6_12_15	0	-0.494733485
alopecurus_geniculatus	crozet	bio3_5_12_15	-16.11809575	-1.18307067
alopecurus_geniculatus	crozet	bio5_7_12_15	-16.11809575	-1.419886422
alopecurus_geniculatus	heard	bio1_3_12_15	15.80489076	-0.349491533
alopecurus_geniculatus	heard	bio1_7_12_15	0	-0.84233385
alopecurus_geniculatus	heard	bio2_5_12_15	0	-1.661281751
alopecurus_geniculatus	heard	bio2_6_12_15	14.49810273	-0.156637243
alopecurus_geniculatus	heard	bio3_5_12_15	15.50837026	-0.412307877
alopecurus_geniculatus	heard	bio5_7_12_15	0	-1.085843593
alopecurus_geniculatus	kerguelen	bio1_3_12_15	-16.005151	0.301645966
alopecurus_geniculatus	kerguelen	bio1_7_12_15	-5.69616501	-0.198230025
alopecurus_geniculatus	kerguelen	bio2_5_12_15	-16.005151	-1.914059522
alopecurus_geniculatus	kerguelen	bio2_6_12_15	0.112944747	-0.140921974
alopecurus_geniculatus	kerguelen	bio3_5_12_15	-16.005151	-0.462790486
alopecurus_geniculatus	kerguelen	bio5_7_12_15	-16.005151	-2.023763351
alopecurus_geniculatus	macquarie	bio1_3_12_15	-10.62135174	-0.124903834
alopecurus_geniculatus	macquarie	bio1_7_12_15	-10.62135174	-1.222433603
alopecurus_geniculatus	macquarie	bio2_5_12_15	-10.62135174	-1.043479618
alopecurus_geniculatus	macquarie	bio2_6_12_15	5.054666844	-0.174691095
alopecurus_geniculatus	macquarie	bio3_5_12_15	-10.62135174	-0.207281752
alopecurus_geniculatus	macquarie	bio5_7_12_15	-10.62135174	-0.9917609
alopecurus_geniculatus	pedward	bio1_3_12_15	-16.11809575	0.158604012
alopecurus_geniculatus	pedward	bio1_7_12_15	0	0.102547373
alopecurus_geniculatus	pedward	bio2_5_12_15	-16.11809575	-1.902608883
alopecurus_geniculatus	pedward	bio2_6_12_15	0	-0.372533272
alopecurus_geniculatus	pedward	bio3_5_12_15	-16.11809575	-1.679706223
alopecurus_geniculatus	pedward	bio5_7_12_15	-16.11809575	-1.612593673
alopecurus_geniculatus	sgeorgia	bio1_3_12_15	-15.99014875	-0.031329529
alopecurus_geniculatus	sgeorgia	bio1_7_12_15	-15.99014875	-1.391637751
alopecurus_geniculatus	sgeorgia	bio2_5_12_15	-15.99014875	-1.218924915
alopecurus_geniculatus	sgeorgia	bio2_6_12_15	0.035722066	0.057805328
alopecurus_geniculatus	sgeorgia	bio3_5_12_15	-15.99014875	-0.060042801
alopecurus_geniculatus	sgeorgia	bio5_7_12_15	-15.99014875	-1.571976855
alopecurus_pratensis	auckland	bio1_3_12_15	-16.10531442	0.715407021
alopecurus_pratensis	auckland	bio1_7_12_15	-0.218268364	0.204084686
alopecurus_pratensis	auckland	bio2_5_12_15	-16.10531442	-3.708156948
alopecurus_pratensis	auckland	bio2_6_12_15	-0.230437355	-0.347268138
alopecurus_pratensis	auckland	bio3_5_12_15	-16.10531442	-0.573362708
alopecurus_pratensis	auckland	bio5_7_12_15	-16.10531442	-3.434788545
alopecurus_pratensis	campbell	bio1_3_12_15	-1.233744719	0.532646739
alopecurus_pratensis	campbell	bio1_7_12_15	0	0.249052256
alopecurus_pratensis	campbell	bio2_5_12_15	-0.13067831	-1.109911232
alopecurus_pratensis	campbell	bio2_6_12_15	0	-0.04070199
alopecurus_pratensis	campbell	bio3_5_12_15	-16.11809575	-0.624595808
alopecurus_pratensis	campbell	bio5_7_12_15	-16.11809575	-1.101002425
alopecurus_pratensis	crozet	bio1_3_12_15	-15.30571461	0.480017281
alopecurus_pratensis	crozet	bio1_7_12_15	-0.813694002	0.38845317
alopecurus_pratensis	crozet	bio2_5_12_15	-15.30571461	-3.360899251
alopecurus_pratensis	crozet	bio2_6_12_15	0.688064322	-0.487716918
alopecurus_pratensis	crozet	bio3_5_12_15	-15.30571461	-1.246506349
alopecurus_pratensis	crozet	bio5_7_12_15	-15.30571461	-3.543924398
alopecurus_pratensis	heard	bio1_3_12_15	16.07110896	-0.185718774
alopecurus_pratensis	heard	bio1_7_12_15	0	-0.444148992
alopecurus_pratensis	heard	bio2_5_12_15	0	-0.967822978
alopecurus_pratensis	heard	bio2_6_12_15	13.35664626	-0.088546666
alopecurus_pratensis	heard	bio3_5_12_15	13.41503448	-0.323158173
alopecurus_pratensis	heard	bio5_7_12_15	0	-0.753408572
alopecurus_pratensis	kerguelen	bio1_3_12_15	0	0.36164953
alopecurus_pratensis	kerguelen	bio1_7_12_15	0	-1.52072763
alopecurus_pratensis	kerguelen	bio2_5_12_15	0	-4.545394648
alopecurus_pratensis	kerguelen	bio2_6_12_15	0	-0.145248897
alopecurus_pratensis	kerguelen	bio3_5_12_15	0	0.118110329
alopecurus_pratensis	kerguelen	bio5_7_12_15	0	-4.450255348
alopecurus_pratensis	macquarie	bio1_3_12_15	-16.08267581	1.847129188
alopecurus_pratensis	macquarie	bio1_7_12_15	-0.179507431	1.566967326
alopecurus_pratensis	macquarie	bio2_5_12_15	-16.08267581	-0.745339599
alopecurus_pratensis	macquarie	bio2_6_12_15	0.035419942	-0.115558114
alopecurus_pratensis	macquarie	bio3_5_12_15	-16.08267581	-0.205222349
alopecurus_pratensis	macquarie	bio5_7_12_15	-16.08267581	-0.601217221
alopecurus_pratensis	pedward	bio1_3_12_15	-16.08350431	0.512290697
alopecurus_pratensis	pedward	bio1_7_12_15	-0.1483703	0.048166898
alopecurus_pratensis	pedward	bio2_5_12_15	-16.08350431	-3.77307091
alopecurus_pratensis	pedward	bio2_6_12_15	-0.069769563	-0.427397787
alopecurus_pratensis	pedward	bio3_5_12_15	-16.08350431	-1.159914838
alopecurus_pratensis	pedward	bio5_7_12_15	-16.08350431	-4.32217097
alopecurus_pratensis	sgeorgia	bio1_3_12_15	-9.146081639	-0.175951281
alopecurus_pratensis	sgeorgia	bio1_7_12_15	-0.639534123	-1.0137153
alopecurus_pratensis	sgeorgia	bio2_5_12_15	-16.05483642	-0.297047937
alopecurus_pratensis	sgeorgia	bio2_6_12_15	0.013964046	0.393716944
alopecurus_pratensis	sgeorgia	bio3_5_12_15	-16.05483642	-0.428947424
alopecurus_pratensis	sgeorgia	bio5_7_12_15	-16.05483642	-1.290686678
anthemis_arvensis	auckland	bio1_3_12_15	-15.99660587	-0.178622256
anthemis_arvensis	auckland	bio1_7_12_15	-1.14223267	-1.392128738
anthemis_arvensis	auckland	bio2_5_12_15	-15.99660587	-2.187171055
anthemis_arvensis	auckland	bio2_6_12_15	0.069880756	-0.400895402
anthemis_arvensis	auckland	bio3_5_12_15	-15.99660587	-0.508461865
anthemis_arvensis	auckland	bio5_7_12_15	-15.99660587	-1.879524996
anthemis_arvensis	campbell	bio1_3_12_15	-16.11809575	0.564508072
anthemis_arvensis	campbell	bio1_7_12_15	0	0.257181674
anthemis_arvensis	campbell	bio2_5_12_15	-0.454130223	-1.77078652
anthemis_arvensis	campbell	bio2_6_12_15	0	0.012987869
anthemis_arvensis	campbell	bio3_5_12_15	-16.11809575	-0.913486926
anthemis_arvensis	campbell	bio5_7_12_15	-16.11809575	-1.79233632
anthemis_arvensis	crozet	bio1_3_12_15	-15.76013431	-0.926300772
anthemis_arvensis	crozet	bio1_7_12_15	-5.002210151	-1.674378008
anthemis_arvensis	crozet	bio2_5_12_15	-15.76013431	-2.2315563
anthemis_arvensis	crozet	bio2_6_12_15	-0.013102194	-0.418014454
anthemis_arvensis	crozet	bio3_5_12_15	-15.76013431	-1.358378065
anthemis_arvensis	crozet	bio5_7_12_15	-15.76013431	-2.518232548
anthemis_arvensis	heard	bio1_3_12_15	16.11809575	0.175873456
anthemis_arvensis	heard	bio1_7_12_15	0	0.248714098
anthemis_arvensis	heard	bio2_5_12_15	0	-0.839840636
anthemis_arvensis	heard	bio2_6_12_15	0	-0.254053205
anthemis_arvensis	heard	bio3_5_12_15	0	-0.248957663
anthemis_arvensis	heard	bio5_7_12_15	0	-0.255623693
anthemis_arvensis	kerguelen	bio1_3_12_15	-15.27992293	-0.097807734
anthemis_arvensis	kerguelen	bio1_7_12_15	-15.27992293	-1.438986985
anthemis_arvensis	kerguelen	bio2_5_12_15	-15.27992293	-1.272062634
anthemis_arvensis	kerguelen	bio2_6_12_15	0.005303828	-0.160725858
anthemis_arvensis	kerguelen	bio3_5_12_15	-15.27992293	-0.171228268
anthemis_arvensis	kerguelen	bio5_7_12_15	-15.27992293	-1.353411247
anthemis_arvensis	macquarie	bio1_3_12_15	-15.49092365	2.317020608
anthemis_arvensis	macquarie	bio1_7_12_15	-1.185606219	2.018007089
anthemis_arvensis	macquarie	bio2_5_12_15	-15.49092365	-1.057979959
anthemis_arvensis	macquarie	bio2_6_12_15	0.627172104	-0.107522068
anthemis_arvensis	macquarie	bio3_5_12_15	-15.49092365	-0.377129748
anthemis_arvensis	macquarie	bio5_7_12_15	-15.49092365	-1.345463115
anthemis_arvensis	pedward	bio1_3_12_15	-15.84009998	-0.425111441
anthemis_arvensis	pedward	bio1_7_12_15	-1.242515575	-1.445047831
anthemis_arvensis	pedward	bio2_5_12_15	-15.84009998	-1.747592866
anthemis_arvensis	pedward	bio2_6_12_15	-0.131778558	-0.337236277
anthemis_arvensis	pedward	bio3_5_12_15	-15.84009998	-0.846418502
anthemis_arvensis	pedward	bio5_7_12_15	-15.84009998	-1.914694216
anthemis_arvensis	sgeorgia	bio1_3_12_15	-16.11809575	-0.07297525
anthemis_arvensis	sgeorgia	bio1_7_12_15	0	-0.721865603
anthemis_arvensis	sgeorgia	bio2_5_12_15	-16.11809575	-1.240191931
anthemis_arvensis	sgeorgia	bio2_6_12_15	0	0.153197522
anthemis_arvensis	sgeorgia	bio3_5_12_15	-16.11809575	-1.146844927
anthemis_arvensis	sgeorgia	bio5_7_12_15	-16.11809575	-2.073697716
anthemis_cotula	auckland	bio1_3_12_15	-16.10905501	-0.1442996
anthemis_cotula	auckland	bio1_7_12_15	-0.216230043	-0.508724382
anthemis_cotula	auckland	bio2_5_12_15	-16.10905501	-0.432697479
anthemis_cotula	auckland	bio2_6_12_15	-0.120270979	0.09707505
anthemis_cotula	auckland	bio3_5_12_15	-16.10905501	-0.680533147
anthemis_cotula	auckland	bio5_7_12_15	-16.10905501	-1.176283539
anthemis_cotula	campbell	bio1_3_12_15	-13.25514624	0.172231806
anthemis_cotula	campbell	bio1_7_12_15	-13.25514624	-0.922837135
anthemis_cotula	campbell	bio2_5_12_15	-13.25514624	-4.40471963
anthemis_cotula	campbell	bio2_6_12_15	1.414354449	0.041412395
anthemis_cotula	campbell	bio3_5_12_15	-13.25514624	-0.553457851
anthemis_cotula	campbell	bio5_7_12_15	-13.25514624	-4.275121695
anthemis_cotula	crozet	bio1_3_12_15	-0.380674893	1.062357388
anthemis_cotula	crozet	bio1_7_12_15	0	0.930196816
anthemis_cotula	crozet	bio2_5_12_15	-0.032006793	-1.168476248
anthemis_cotula	crozet	bio2_6_12_15	0	-0.416149048
anthemis_cotula	crozet	bio3_5_12_15	-16.11809575	-0.020904903
anthemis_cotula	crozet	bio5_7_12_15	-16.11809575	-0.954700288
anthemis_cotula	heard	bio1_3_12_15	16.11809575	0.560370883
anthemis_cotula	heard	bio1_7_12_15	0	-0.203317382
anthemis_cotula	heard	bio2_5_12_15	0	-2.832553861
anthemis_cotula	heard	bio2_6_12_15	0	-0.095688391
anthemis_cotula	heard	bio3_5_12_15	14.77792161	0.043042227
anthemis_cotula	heard	bio5_7_12_15	0	-2.472226358
anthemis_cotula	kerguelen	bio1_3_12_15	-15.10226106	-0.233752818
anthemis_cotula	kerguelen	bio1_7_12_15	-15.10226106	-0.949518918
anthemis_cotula	kerguelen	bio2_5_12_15	-15.10226106	-0.715945813
anthemis_cotula	kerguelen	bio2_6_12_15	0.077042845	-0.130281893
anthemis_cotula	kerguelen	bio3_5_12_15	-15.10226106	-0.300443952
anthemis_cotula	kerguelen	bio5_7_12_15	-15.10226106	-0.878801417
anthemis_cotula	macquarie	bio1_3_12_15	0	0.468936662
anthemis_cotula	macquarie	bio1_7_12_15	0	-0.338538699
anthemis_cotula	macquarie	bio2_5_12_15	0	-5.317412892
anthemis_cotula	macquarie	bio2_6_12_15	0	-0.32652865
anthemis_cotula	macquarie	bio3_5_12_15	0	-1.207287155
anthemis_cotula	macquarie	bio5_7_12_15	0	-5.016117691
anthemis_cotula	pedward	bio1_3_12_15	-1.394999245	1.227441579
anthemis_cotula	pedward	bio1_7_12_15	-0.369325656	0.764779888
anthemis_cotula	pedward	bio2_5_12_15	0.384633552	-0.825965962
anthemis_cotula	pedward	bio2_6_12_15	0.384633552	-0.30232677
anthemis_cotula	pedward	bio3_5_12_15	-15.7334622	0.175950693
anthemis_cotula	pedward	bio5_7_12_15	-15.7334622	-0.74981115
anthemis_cotula	sgeorgia	bio1_3_12_15	-15.86526592	-0.147535524
anthemis_cotula	sgeorgia	bio1_7_12_15	-0.377342461	-0.998083228
anthemis_cotula	sgeorgia	bio2_5_12_15	-15.86526592	-2.916094834
anthemis_cotula	sgeorgia	bio2_6_12_15	0.193398255	0.204200222
anthemis_cotula	sgeorgia	bio3_5_12_15	-15.86526592	-0.798230787
anthemis_cotula	sgeorgia	bio5_7_12_15	-15.86526592	-3.97067249
anthoxanthum_odoratum	auckland	bio1_3_12_15	-16.11809575	0.464083111
anthoxanthum_odoratum	auckland	bio1_7_12_15	0	0.332286142
anthoxanthum_odoratum	auckland	bio2_5_12_15	-16.11809575	-1.857467289
anthoxanthum_odoratum	auckland	bio2_6_12_15	0	-0.399421671
anthoxanthum_odoratum	auckland	bio3_5_12_15	-16.11809575	-1.390852925
anthoxanthum_odoratum	auckland	bio5_7_12_15	-16.11809575	-1.644623324
anthoxanthum_odoratum	campbell	bio1_3_12_15	-15.92013252	-0.251410829
anthoxanthum_odoratum	campbell	bio1_7_12_15	-15.92013252	-1.204040148
anthoxanthum_odoratum	campbell	bio2_5_12_15	-15.92013252	-1.250838822
anthoxanthum_odoratum	campbell	bio2_6_12_15	0.015241614	-0.043006319
anthoxanthum_odoratum	campbell	bio3_5_12_15	-15.92013252	-0.460114855
anthoxanthum_odoratum	campbell	bio5_7_12_15	-15.92013252	-1.221769245
anthoxanthum_odoratum	crozet	bio1_3_12_15	0	1.17046124
anthoxanthum_odoratum	crozet	bio1_7_12_15	0	1.047111429
anthoxanthum_odoratum	crozet	bio2_5_12_15	-0.093212372	-1.745692006
anthoxanthum_odoratum	crozet	bio2_6_12_15	0	-0.397056186
anthoxanthum_odoratum	crozet	bio3_5_12_15	-16.11809575	-0.155070957
anthoxanthum_odoratum	crozet	bio5_7_12_15	-16.11809575	-1.594267961
anthoxanthum_odoratum	heard	bio1_3_12_15	15.95780964	-0.399326884
anthoxanthum_odoratum	heard	bio1_7_12_15	0	-1.036821952
anthoxanthum_odoratum	heard	bio2_5_12_15	0	-1.929940639
anthoxanthum_odoratum	heard	bio2_6_12_15	0	-0.115465179
anthoxanthum_odoratum	heard	bio3_5_12_15	15.80871329	-0.56191724
anthoxanthum_odoratum	heard	bio5_7_12_15	0	-1.515570353
anthoxanthum_odoratum	kerguelen	bio1_3_12_15	-16.11809575	-0.650888623
anthoxanthum_odoratum	kerguelen	bio1_7_12_15	-16.11809575	-0.791854969
anthoxanthum_odoratum	kerguelen	bio2_5_12_15	-16.11809575	-1.050388931
anthoxanthum_odoratum	kerguelen	bio2_6_12_15	0	-0.146461459
anthoxanthum_odoratum	kerguelen	bio3_5_12_15	-16.11809575	-1.030519027
anthoxanthum_odoratum	kerguelen	bio5_7_12_15	-16.11809575	-1.152517867
anthoxanthum_odoratum	macquarie	bio1_3_12_15	-15.04544376	-0.011332233
anthoxanthum_odoratum	macquarie	bio1_7_12_15	-15.04544376	-1.347938432
anthoxanthum_odoratum	macquarie	bio2_5_12_15	-15.04544376	-1.659116767
anthoxanthum_odoratum	macquarie	bio2_6_12_15	0.469162769	-0.262480529
anthoxanthum_odoratum	macquarie	bio3_5_12_15	-15.04544376	-0.590515342
anthoxanthum_odoratum	macquarie	bio5_7_12_15	-15.04544376	-1.388977561
anthoxanthum_odoratum	pedward	bio1_3_12_15	-2.685309348	1.289444392
anthoxanthum_odoratum	pedward	bio1_7_12_15	-3.742276111	0.875944449
anthoxanthum_odoratum	pedward	bio2_5_12_15	-0.005917473	-1.084458976
anthoxanthum_odoratum	pedward	bio2_6_12_15	0	-0.177670616
anthoxanthum_odoratum	pedward	bio3_5_12_15	-16.11809575	-0.019244778
anthoxanthum_odoratum	pedward	bio5_7_12_15	-16.11809575	-1.119252255
anthoxanthum_odoratum	sgeorgia	bio1_3_12_15	-15.57560752	-0.409952605
anthoxanthum_odoratum	sgeorgia	bio1_7_12_15	-15.57560752	-1.397393869
anthoxanthum_odoratum	sgeorgia	bio2_5_12_15	-15.57560752	-1.262142766
anthoxanthum_odoratum	sgeorgia	bio2_6_12_15	0.058791338	0.115489404
anthoxanthum_odoratum	sgeorgia	bio3_5_12_15	-15.57560752	-0.370798343
anthoxanthum_odoratum	sgeorgia	bio5_7_12_15	-15.57560752	-1.487014388
anthriscus_sylvestris	auckland	bio1_3_12_15	-16.0554754	0.529367632
anthriscus_sylvestris	auckland	bio1_7_12_15	-0.215243376	0.185663159
anthriscus_sylvestris	auckland	bio2_5_12_15	-16.0554754	-3.677951445
anthriscus_sylvestris	auckland	bio2_6_12_15	-0.217225799	-0.332881421
anthriscus_sylvestris	auckland	bio3_5_12_15	-16.0554754	-1.178726105
anthriscus_sylvestris	auckland	bio5_7_12_15	-16.0554754	-3.73607878
anthriscus_sylvestris	campbell	bio1_3_12_15	-15.60276004	-0.294022566
anthriscus_sylvestris	campbell	bio1_7_12_15	-0.558193604	-0.72890245
anthriscus_sylvestris	campbell	bio2_5_12_15	-15.60276004	-0.539055128
anthriscus_sylvestris	campbell	bio2_6_12_15	-0.035444154	0.071606833
anthriscus_sylvestris	campbell	bio3_5_12_15	-15.60276004	-0.483540508
anthriscus_sylvestris	campbell	bio5_7_12_15	-15.60276004	-0.80427612
anthriscus_sylvestris	crozet	bio1_3_12_15	-16.06258305	0.319291121
anthriscus_sylvestris	crozet	bio1_7_12_15	-0.720364007	-0.305288257
anthriscus_sylvestris	crozet	bio2_5_12_15	-16.06258305	-4.494838475
anthriscus_sylvestris	crozet	bio2_6_12_15	-0.080307004	-0.431241565
anthriscus_sylvestris	crozet	bio3_5_12_15	-16.06258305	-0.276458942
anthriscus_sylvestris	crozet	bio5_7_12_15	-16.06258305	-4.268911369
anthriscus_sylvestris	heard	bio1_3_12_15	-0.838404062	1.227623514
anthriscus_sylvestris	heard	bio1_7_12_15	0	0.879665296
anthriscus_sylvestris	heard	bio2_5_12_15	0	-0.721493241
anthriscus_sylvestris	heard	bio2_6_12_15	0	-0.336600388
anthriscus_sylvestris	heard	bio3_5_12_15	-16.11809575	0.111323008
anthriscus_sylvestris	heard	bio5_7_12_15	-16.11809575	-0.600287581
anthriscus_sylvestris	kerguelen	bio1_3_12_15	0	0.133655675
anthriscus_sylvestris	kerguelen	bio1_7_12_15	0	-1.48254456
anthriscus_sylvestris	kerguelen	bio2_5_12_15	0	-4.878008402
anthriscus_sylvestris	kerguelen	bio2_6_12_15	0	-0.141408797
anthriscus_sylvestris	kerguelen	bio3_5_12_15	0	-0.165479005
anthriscus_sylvestris	kerguelen	bio5_7_12_15	0	-4.987138029
anthriscus_sylvestris	macquarie	bio1_3_12_15	-15.09505483	-0.489056691
anthriscus_sylvestris	macquarie	bio1_7_12_15	-0.618403369	-0.577317835
anthriscus_sylvestris	macquarie	bio2_5_12_15	-15.09505483	-0.289933102
anthriscus_sylvestris	macquarie	bio2_6_12_15	-0.173625075	0.091230568
anthriscus_sylvestris	macquarie	bio3_5_12_15	-15.09505483	-0.527375837
anthriscus_sylvestris	macquarie	bio5_7_12_15	-15.09505483	-0.623674945
anthriscus_sylvestris	pedward	bio1_3_12_15	-15.60727019	0.725739751
anthriscus_sylvestris	pedward	bio1_7_12_15	-15.60727019	-0.059016213
anthriscus_sylvestris	pedward	bio2_5_12_15	-15.60727019	-2.857683975
anthriscus_sylvestris	pedward	bio2_6_12_15	0.417722949	-0.100839878
anthriscus_sylvestris	pedward	bio3_5_12_15	-15.60727019	-0.201691204
anthriscus_sylvestris	pedward	bio5_7_12_15	-15.60727019	-2.715743434
anthriscus_sylvestris	sgeorgia	bio1_3_12_15	-0.926782082	1.32282958
anthriscus_sylvestris	sgeorgia	bio1_7_12_15	0.658938916	1.123381122
anthriscus_sylvestris	sgeorgia	bio2_5_12_15	-0.147376839	-1.121730205
anthriscus_sylvestris	sgeorgia	bio2_6_12_15	0.658938916	-0.468965313
anthriscus_sylvestris	sgeorgia	bio3_5_12_15	-15.45915684	-0.100953512
anthriscus_sylvestris	sgeorgia	bio5_7_12_15	-15.45915684	-0.922741465
arabidopsis_thaliana	auckland	bio1_3_12_15	-15.73946734	-0.637403522
arabidopsis_thaliana	auckland	bio1_7_12_15	-4.131222607	-1.597895784
arabidopsis_thaliana	auckland	bio2_5_12_15	-15.73946734	-1.855192154
arabidopsis_thaliana	auckland	bio2_6_12_15	-0.168688251	-0.289349438
arabidopsis_thaliana	auckland	bio3_5_12_15	-15.73946734	-0.946013304
arabidopsis_thaliana	auckland	bio5_7_12_15	-15.73946734	-2.042826899
arabidopsis_thaliana	campbell	bio1_3_12_15	-16.11809575	-0.299417541
arabidopsis_thaliana	campbell	bio1_7_12_15	0	-0.438610722
arabidopsis_thaliana	campbell	bio2_5_12_15	-16.11809575	-1.142419729
arabidopsis_thaliana	campbell	bio2_6_12_15	0	-0.029846391
arabidopsis_thaliana	campbell	bio3_5_12_15	-16.11809575	-1.113970125
arabidopsis_thaliana	campbell	bio5_7_12_15	-16.11809575	-1.145880196
arabidopsis_thaliana	crozet	bio1_3_12_15	-16.06036071	-0.398593754
arabidopsis_thaliana	crozet	bio1_7_12_15	-16.06036071	-1.667382883
arabidopsis_thaliana	crozet	bio2_5_12_15	-16.06036071	-2.106401553
arabidopsis_thaliana	crozet	bio2_6_12_15	0.014514347	-0.442792077
arabidopsis_thaliana	crozet	bio3_5_12_15	-16.06036071	-0.389677964
arabidopsis_thaliana	crozet	bio5_7_12_15	-16.06036071	-1.847258444
arabidopsis_thaliana	heard	bio1_3_12_15	-0.477713211	1.417581407
arabidopsis_thaliana	heard	bio1_7_12_15	0	1.093527428
arabidopsis_thaliana	heard	bio2_5_12_15	0	-0.97998334
arabidopsis_thaliana	heard	bio2_6_12_15	0	-0.226710974
arabidopsis_thaliana	heard	bio3_5_12_15	-16.11809575	0.030035779
arabidopsis_thaliana	heard	bio5_7_12_15	-16.11809575	-0.944635362
arabidopsis_thaliana	kerguelen	bio1_3_12_15	-10.66897865	-0.298074834
arabidopsis_thaliana	kerguelen	bio1_7_12_15	-10.66897865	-2.310912236
arabidopsis_thaliana	kerguelen	bio2_5_12_15	-10.66897865	-1.861875741
arabidopsis_thaliana	kerguelen	bio2_6_12_15	1.855551363	-0.166255708
arabidopsis_thaliana	kerguelen	bio3_5_12_15	-10.66897865	-0.351792778
arabidopsis_thaliana	kerguelen	bio5_7_12_15	-10.66897865	-1.962575393
arabidopsis_thaliana	macquarie	bio1_3_12_15	-16.11809575	-0.075815127
arabidopsis_thaliana	macquarie	bio1_7_12_15	-2.003220874	-0.208704255
arabidopsis_thaliana	macquarie	bio2_5_12_15	-16.11809575	-1.68527112
arabidopsis_thaliana	macquarie	bio2_6_12_15	0	-0.239487552
arabidopsis_thaliana	macquarie	bio3_5_12_15	-16.11809575	-1.544034549
arabidopsis_thaliana	macquarie	bio5_7_12_15	-16.11809575	-1.537694781
arabidopsis_thaliana	pedward	bio1_3_12_15	-16.11348514	0.180426175
arabidopsis_thaliana	pedward	bio1_7_12_15	-0.605114876	-0.974490358
arabidopsis_thaliana	pedward	bio2_5_12_15	-16.11348514	-1.679887033
arabidopsis_thaliana	pedward	bio2_6_12_15	-0.018555664	-0.209489619
arabidopsis_thaliana	pedward	bio3_5_12_15	-16.11348514	-0.187329412
arabidopsis_thaliana	pedward	bio5_7_12_15	-16.11348514	-1.467118063
arabidopsis_thaliana	sgeorgia	bio1_3_12_15	-2.353877435	1.568844535
arabidopsis_thaliana	sgeorgia	bio1_7_12_15	0	1.394232081
arabidopsis_thaliana	sgeorgia	bio2_5_12_15	-16.11809575	-1.397893455
arabidopsis_thaliana	sgeorgia	bio2_6_12_15	0	-0.416890799
arabidopsis_thaliana	sgeorgia	bio3_5_12_15	-16.11809575	-0.206348674
arabidopsis_thaliana	sgeorgia	bio5_7_12_15	-16.11809575	-1.279278401
arnoseris_minima	auckland	bio1_3_12_15	0	0.878437013
arnoseris_minima	auckland	bio1_7_12_15	0	0.65929055
arnoseris_minima	auckland	bio2_5_12_15	-0.093981054	-1.175558153
arnoseris_minima	auckland	bio2_6_12_15	0	-0.460631027
arnoseris_minima	auckland	bio3_5_12_15	-16.11809575	-0.222628906
arnoseris_minima	auckland	bio5_7_12_15	-16.11809575	-1.097829288
arnoseris_minima	campbell	bio1_3_12_15	-13.42984955	-0.166419578
arnoseris_minima	campbell	bio1_7_12_15	-13.42984955	-1.054951686
arnoseris_minima	campbell	bio2_5_12_15	-13.42984955	-4.218060026
arnoseris_minima	campbell	bio2_6_12_15	1.445186257	0.051086218
arnoseris_minima	campbell	bio3_5_12_15	-13.42984955	-1.038118709
arnoseris_minima	campbell	bio5_7_12_15	-13.42984955	-4.706343453
arnoseris_minima	crozet	bio1_3_12_15	-9.165806974	-0.483111797
arnoseris_minima	crozet	bio1_7_12_15	-0.560320993	-0.783673407
arnoseris_minima	crozet	bio2_5_12_15	-16.07456175	-0.971392944
arnoseris_minima	crozet	bio2_6_12_15	-0.074799177	-0.17495783
arnoseris_minima	crozet	bio3_5_12_15	-16.07456175	-0.664536499
arnoseris_minima	crozet	bio5_7_12_15	-16.07456175	-1.181139259
arnoseris_minima	heard	bio1_3_12_15	-5.505427438	0.772509013
arnoseris_minima	heard	bio1_7_12_15	-0.331606614	0.132826661
arnoseris_minima	heard	bio2_5_12_15	-2.740711174	-3.048810802
arnoseris_minima	heard	bio2_6_12_15	0.132006018	-0.157383045
arnoseris_minima	heard	bio3_5_12_15	-15.87894987	-0.470377621
arnoseris_minima	heard	bio5_7_12_15	-15.87894987	-2.927961985
arnoseris_minima	kerguelen	bio1_3_12_15	-2.645074093	0.614839168
arnoseris_minima	kerguelen	bio1_7_12_15	-0.050136064	0.397485585
arnoseris_minima	kerguelen	bio2_5_12_15	-5.713802608	-0.386276736
arnoseris_minima	kerguelen	bio2_6_12_15	0	-0.258653504
arnoseris_minima	kerguelen	bio3_5_12_15	-16.11809575	0.124598367
arnoseris_minima	kerguelen	bio5_7_12_15	-16.11809575	-0.266267702
arnoseris_minima	macquarie	bio1_3_12_15	0	0.315737557
arnoseris_minima	macquarie	bio1_7_12_15	0	-0.254706122
arnoseris_minima	macquarie	bio2_5_12_15	0	-3.644466295
arnoseris_minima	macquarie	bio2_6_12_15	0	-0.304716286
arnoseris_minima	macquarie	bio3_5_12_15	0	-1.711264816
arnoseris_minima	macquarie	bio5_7_12_15	0	-4.744680913
arnoseris_minima	pedward	bio1_3_12_15	-16.04906717	0.132983948
arnoseris_minima	pedward	bio1_7_12_15	-0.247601778	-0.314918999
arnoseris_minima	pedward	bio2_5_12_15	-16.04906717	-0.12831615
arnoseris_minima	pedward	bio2_6_12_15	-0.082375859	0.291129847
arnoseris_minima	pedward	bio3_5_12_15	-16.04906717	-0.372263275
arnoseris_minima	pedward	bio5_7_12_15	-16.04906717	-0.843646954
arnoseris_minima	sgeorgia	bio1_3_12_15	-14.94011575	0.710140054
arnoseris_minima	sgeorgia	bio1_7_12_15	0.703486365	0.258134669
arnoseris_minima	sgeorgia	bio2_5_12_15	-14.94011575	-3.685253679
arnoseris_minima	sgeorgia	bio2_6_12_15	-0.143650574	-0.437324674
arnoseris_minima	sgeorgia	bio3_5_12_15	-14.94011575	-0.465296301
arnoseris_minima	sgeorgia	bio5_7_12_15	-14.94011575	-3.459331276
arrhenatherum_elatius	auckland	bio1_3_12_15	0	0.939601132
arrhenatherum_elatius	auckland	bio1_7_12_15	0	0.767045914
arrhenatherum_elatius	auckland	bio2_5_12_15	-0.274963268	-1.504013728
arrhenatherum_elatius	auckland	bio2_6_12_15	0	-0.409653017
arrhenatherum_elatius	auckland	bio3_5_12_15	-16.11809575	-0.445862074
arrhenatherum_elatius	auckland	bio5_7_12_15	-16.11809575	-1.510135025
arrhenatherum_elatius	campbell	bio1_3_12_15	-14.25505562	-0.462675001
arrhenatherum_elatius	campbell	bio1_7_12_15	-14.25505562	-1.768253423
arrhenatherum_elatius	campbell	bio2_5_12_15	-14.25505562	-1.442158939
arrhenatherum_elatius	campbell	bio2_6_12_15	0.34115547	0.022512618
arrhenatherum_elatius	campbell	bio3_5_12_15	-14.25505562	-0.592792255
arrhenatherum_elatius	campbell	bio5_7_12_15	-14.25505562	-1.638965174
arrhenatherum_elatius	crozet	bio1_3_12_15	-16.11809575	-0.181656998
arrhenatherum_elatius	crozet	bio1_7_12_15	0	-0.115391498
arrhenatherum_elatius	crozet	bio2_5_12_15	-16.11809575	-1.799534308
arrhenatherum_elatius	crozet	bio2_6_12_15	0	-0.417170794
arrhenatherum_elatius	crozet	bio3_5_12_15	-16.11809575	-1.552434529
arrhenatherum_elatius	crozet	bio5_7_12_15	-16.11809575	-1.598789991
arrhenatherum_elatius	heard	bio1_3_12_15	-1.387596339	0.200413204
arrhenatherum_elatius	heard	bio1_7_12_15	-0.226678649	-0.803413632
arrhenatherum_elatius	heard	bio2_5_12_15	-16.11699515	-1.709373429
arrhenatherum_elatius	heard	bio2_6_12_15	-0.001202043	-0.239476766
arrhenatherum_elatius	heard	bio3_5_12_15	-16.11699515	-0.431639946
arrhenatherum_elatius	heard	bio5_7_12_15	-16.11699515	-1.53772533
arrhenatherum_elatius	kerguelen	bio1_3_12_15	-16.11809575	0.707181718
arrhenatherum_elatius	kerguelen	bio1_7_12_15	-0.395118768	0.41633724
arrhenatherum_elatius	kerguelen	bio2_5_12_15	-16.11809575	-0.901460722
arrhenatherum_elatius	kerguelen	bio2_6_12_15	0	-0.160514667
arrhenatherum_elatius	kerguelen	bio3_5_12_15	-16.11809575	-0.028156503
arrhenatherum_elatius	kerguelen	bio5_7_12_15	-16.11809575	-0.802252065
arrhenatherum_elatius	macquarie	bio1_3_12_15	-9.741027445	-0.520548042
arrhenatherum_elatius	macquarie	bio1_7_12_15	-9.741027445	-2.080151384
arrhenatherum_elatius	macquarie	bio2_5_12_15	-9.741027445	-1.342324001
arrhenatherum_elatius	macquarie	bio2_6_12_15	1.781858252	-0.157478427
arrhenatherum_elatius	macquarie	bio3_5_12_15	-9.741027445	-1.049570655
arrhenatherum_elatius	macquarie	bio5_7_12_15	-9.741027445	-2.065019497
arrhenatherum_elatius	pedward	bio1_3_12_15	-16.11809575	0.304577112
arrhenatherum_elatius	pedward	bio1_7_12_15	0	0.074180695
arrhenatherum_elatius	pedward	bio2_5_12_15	-16.11809575	-1.399791095
arrhenatherum_elatius	pedward	bio2_6_12_15	0	-0.184157963
arrhenatherum_elatius	pedward	bio3_5_12_15	-16.11809575	-1.078276028
arrhenatherum_elatius	pedward	bio5_7_12_15	-16.11809575	-1.358403101
arrhenatherum_elatius	sgeorgia	bio1_3_12_15	-16.02838985	-0.291187305
arrhenatherum_elatius	sgeorgia	bio1_7_12_15	-0.669580966	-1.35139174
arrhenatherum_elatius	sgeorgia	bio2_5_12_15	-16.02838985	-2.165659736
arrhenatherum_elatius	sgeorgia	bio2_6_12_15	0.033241373	-0.454606893
arrhenatherum_elatius	sgeorgia	bio3_5_12_15	-16.02838985	-0.553960877
arrhenatherum_elatius	sgeorgia	bio5_7_12_15	-16.02838985	-1.940167375
avena_fatua	auckland	bio1_3_12_15	-0.280812583	0.349753572
avena_fatua	auckland	bio1_7_12_15	-0.61456429	-0.049392056
avena_fatua	auckland	bio2_5_12_15	-16.04906717	-3.147123909
avena_fatua	auckland	bio2_6_12_15	0.059483167	-0.431661968
avena_fatua	auckland	bio3_5_12_15	-16.04906717	-0.701805244
avena_fatua	auckland	bio5_7_12_15	-16.04906717	-3.020937673
avena_fatua	campbell	bio1_3_12_15	15.40188474	1.442317142
avena_fatua	campbell	bio1_7_12_15	0	1.164462045
avena_fatua	campbell	bio2_5_12_15	16.1038954	-0.418732541
avena_fatua	campbell	bio2_6_12_15	15.81915052	-0.238574753
avena_fatua	campbell	bio3_5_12_15	0	0.460841373
avena_fatua	campbell	bio5_7_12_15	0	-0.440536144
avena_fatua	crozet	bio1_3_12_15	-16.01039919	0.068493516
avena_fatua	crozet	bio1_7_12_15	-0.564863887	-0.301567511
avena_fatua	crozet	bio2_5_12_15	-16.01039919	-4.429360591
avena_fatua	crozet	bio2_6_12_15	-0.096747887	-0.422251785
avena_fatua	crozet	bio3_5_12_15	-16.01039919	-0.842616862
avena_fatua	crozet	bio5_7_12_15	-16.01039919	-4.590125609
avena_fatua	heard	bio1_3_12_15	-3.786402501	0.132571254
avena_fatua	heard	bio1_7_12_15	-0.117967619	-0.174347588
avena_fatua	heard	bio2_5_12_15	-3.44001419	-0.152368963
avena_fatua	heard	bio2_6_12_15	-0.158908296	0.337415137
avena_fatua	heard	bio3_5_12_15	-16.06480046	-0.466989245
avena_fatua	heard	bio5_7_12_15	-4.438537381	-0.812608474
avena_fatua	kerguelen	bio1_3_12_15	-14.05452825	0.019692199
avena_fatua	kerguelen	bio1_7_12_15	-14.05452825	-1.730711779
avena_fatua	kerguelen	bio2_5_12_15	-14.05452825	-4.031370629
avena_fatua	kerguelen	bio2_6_12_15	0.6285033	-0.058083421
avena_fatua	kerguelen	bio3_5_12_15	-14.05452825	-0.142011152
avena_fatua	kerguelen	bio5_7_12_15	-14.05452825	-3.906279805
avena_fatua	macquarie	bio1_3_12_15	-2.654982158	0.753291326
avena_fatua	macquarie	bio1_7_12_15	0	0.167565351
avena_fatua	macquarie	bio2_5_12_15	-0.355532697	-1.255790027
avena_fatua	macquarie	bio2_6_12_15	0	-0.177328643
avena_fatua	macquarie	bio3_5_12_15	-16.11809575	-0.112584755
avena_fatua	macquarie	bio5_7_12_15	-16.11809575	-1.016821689
avena_fatua	pedward	bio1_3_12_15	-15.58331898	0.578954087
avena_fatua	pedward	bio1_7_12_15	-15.58331898	0.029932636
avena_fatua	pedward	bio2_5_12_15	-4.891351337	-2.73796625
avena_fatua	pedward	bio2_6_12_15	0.360661473	-0.070598957
avena_fatua	pedward	bio3_5_12_15	-15.58331898	-0.674216896
avena_fatua	pedward	bio5_7_12_15	-15.58331898	-2.91984496
avena_fatua	sgeorgia	bio1_3_12_15	-15.91818035	-0.225604039
avena_fatua	sgeorgia	bio1_7_12_15	-0.102406611	-0.485051593
avena_fatua	sgeorgia	bio2_5_12_15	-15.91818035	-0.605181403
avena_fatua	sgeorgia	bio2_6_12_15	-0.191498834	0.016678241
avena_fatua	sgeorgia	bio3_5_12_15	-15.91818035	-0.730237072
avena_fatua	sgeorgia	bio5_7_12_15	-15.91818035	-1.174379351
avena_sativa	auckland	bio1_3_12_15	-2.886110829	-0.235995019
avena_sativa	auckland	bio1_7_12_15	-0.568701577	-0.995367938
avena_sativa	auckland	bio2_5_12_15	-16.10196637	-1.800491585
avena_sativa	auckland	bio2_6_12_15	-0.028345105	-0.468781078
avena_sativa	auckland	bio3_5_12_15	-16.10196637	-0.554457062
avena_sativa	auckland	bio5_7_12_15	-16.10196637	-1.647178823
avena_sativa	campbell	bio1_3_12_15	16.07257524	1.714765446
avena_sativa	campbell	bio1_7_12_15	0	1.528962592
avena_sativa	campbell	bio2_5_12_15	16.04745868	-0.578807097
avena_sativa	campbell	bio2_6_12_15	16.11809575	-0.152117027
avena_sativa	campbell	bio3_5_12_15	0	0.397778932
avena_sativa	campbell	bio5_7_12_15	0	-0.688718044
avena_sativa	crozet	bio1_3_12_15	-15.7698141	-0.815342445
avena_sativa	crozet	bio1_7_12_15	-15.7698141	-2.177271575
avena_sativa	crozet	bio2_5_12_15	-15.7698141	-2.244548414
avena_sativa	crozet	bio2_6_12_15	-0.078509189	-0.39450875
avena_sativa	crozet	bio3_5_12_15	-15.7698141	-0.75219602
avena_sativa	crozet	bio5_7_12_15	-15.7698141	-2.246057738
avena_sativa	heard	bio1_3_12_15	-16.11809575	0.314580153
avena_sativa	heard	bio1_7_12_15	0	0.200564083
avena_sativa	heard	bio2_5_12_15	-0.255925012	-1.21926352
avena_sativa	heard	bio2_6_12_15	0	-0.216633839
avena_sativa	heard	bio3_5_12_15	-16.11809575	-0.940516361
avena_sativa	heard	bio5_7_12_15	-16.11809575	-1.181726276
avena_sativa	kerguelen	bio1_3_12_15	-15.97699293	-0.074938532
avena_sativa	kerguelen	bio1_7_12_15	-15.97699293	-1.178931185
avena_sativa	kerguelen	bio2_5_12_15	-15.97699293	-1.110553316
avena_sativa	kerguelen	bio2_6_12_15	0.007914246	-0.153447199
avena_sativa	kerguelen	bio3_5_12_15	-15.97699293	-0.00408548
avena_sativa	kerguelen	bio5_7_12_15	-15.97699293	-0.974178135
avena_sativa	macquarie	bio1_3_12_15	-16.11809575	0.635028107
avena_sativa	macquarie	bio1_7_12_15	0	-0.151227835
avena_sativa	macquarie	bio2_5_12_15	-1.600477776	-1.610620466
avena_sativa	macquarie	bio2_6_12_15	0	-0.049459704
avena_sativa	macquarie	bio3_5_12_15	-16.11809575	-0.190529725
avena_sativa	macquarie	bio5_7_12_15	-16.11809575	-1.480540239
avena_sativa	pedward	bio1_3_12_15	-15.75855962	-0.268803535
avena_sativa	pedward	bio1_7_12_15	-2.604695636	-1.084189817
avena_sativa	pedward	bio2_5_12_15	-15.75855962	-1.425412701
avena_sativa	pedward	bio2_6_12_15	-0.024216361	-0.064549392
avena_sativa	pedward	bio3_5_12_15	-15.75855962	-0.674273665
avena_sativa	pedward	bio5_7_12_15	-15.75855962	-1.62272769
avena_sativa	sgeorgia	bio1_3_12_15	-16.11809575	0.345124222
avena_sativa	sgeorgia	bio1_7_12_15	0	0.284863361
avena_sativa	sgeorgia	bio2_5_12_15	-16.11809575	-1.722171299
avena_sativa	sgeorgia	bio2_6_12_15	0	-0.445001848
avena_sativa	sgeorgia	bio3_5_12_15	-16.11809575	-1.375336571
avena_sativa	sgeorgia	bio5_7_12_15	-16.11809575	-1.541638282
avenella_flexuosa	auckland	bio1_3_12_15	-2.357032018	-0.023178819
avenella_flexuosa	auckland	bio1_7_12_15	-0.13655832	-0.288360275
avenella_flexuosa	auckland	bio2_5_12_15	-16.11066824	-0.357793584
avenella_flexuosa	auckland	bio2_6_12_15	-0.059139722	0.126159521
avenella_flexuosa	auckland	bio3_5_12_15	-16.11066824	-0.530811454
avenella_flexuosa	auckland	bio5_7_12_15	-16.11066824	-0.995665367
avenella_flexuosa	campbell	bio1_3_12_15	15.96389509	0.762249422
avenella_flexuosa	campbell	bio1_7_12_15	0	0.313094318
avenella_flexuosa	campbell	bio2_5_12_15	0	-2.597319982
avenella_flexuosa	campbell	bio2_6_12_15	16.01805441	-0.176814639
avenella_flexuosa	campbell	bio3_5_12_15	0	-0.24634203
avenella_flexuosa	campbell	bio5_7_12_15	0	-2.578889877
avenella_flexuosa	crozet	bio1_3_12_15	-1.026638519	1.380663128
avenella_flexuosa	crozet	bio1_7_12_15	0.410527852	1.068535068
avenella_flexuosa	crozet	bio2_5_12_15	-15.7075679	-0.862645057
avenella_flexuosa	crozet	bio2_6_12_15	0.410527852	-0.141232174
avenella_flexuosa	crozet	bio3_5_12_15	-15.7075679	0.091583478
avenella_flexuosa	crozet	bio5_7_12_15	-15.7075679	-0.969266962
avenella_flexuosa	heard	bio1_3_12_15	-15.84602456	0.665274041
avenella_flexuosa	heard	bio1_7_12_15	-0.270245025	0.25349419
avenella_flexuosa	heard	bio2_5_12_15	-1.553037735	-2.799538001
avenella_flexuosa	heard	bio2_6_12_15	0.058506641	-0.120732138
avenella_flexuosa	heard	bio3_5_12_15	-15.84602456	-0.880664972
avenella_flexuosa	heard	bio5_7_12_15	-15.84602456	-3.075136697
avenella_flexuosa	kerguelen	bio1_3_12_15	-15.78038279	-0.49235562
avenella_flexuosa	kerguelen	bio1_7_12_15	-15.78038279	-0.891707647
avenella_flexuosa	kerguelen	bio2_5_12_15	-15.78038279	-0.583768025
avenella_flexuosa	kerguelen	bio2_6_12_15	-0.00675108	-0.097303419
avenella_flexuosa	kerguelen	bio3_5_12_15	-15.78038279	-0.361060597
avenella_flexuosa	kerguelen	bio5_7_12_15	-15.78038279	-0.700430672
avenella_flexuosa	macquarie	bio1_3_12_15	-15.09282704	0.200396894
avenella_flexuosa	macquarie	bio1_7_12_15	-1.261442144	-2.674807937
avenella_flexuosa	macquarie	bio2_5_12_15	-15.09282704	-4.539781457
avenella_flexuosa	macquarie	bio2_6_12_15	0.745025605	0.059306278
avenella_flexuosa	macquarie	bio3_5_12_15	-15.09282704	-0.32326915
avenella_flexuosa	macquarie	bio5_7_12_15	-15.09282704	-3.756491065
avenella_flexuosa	pedward	bio1_3_12_15	0	0.678144118
avenella_flexuosa	pedward	bio1_7_12_15	0	0.581065984
avenella_flexuosa	pedward	bio2_5_12_15	0	-1.106397399
avenella_flexuosa	pedward	bio2_6_12_15	0	-0.398184971
avenella_flexuosa	pedward	bio3_5_12_15	-16.11809575	-0.29402114
avenella_flexuosa	pedward	bio5_7_12_15	-16.11809575	-0.974872044
avenella_flexuosa	sgeorgia	bio1_3_12_15	-15.0573573	0.570487109
avenella_flexuosa	sgeorgia	bio1_7_12_15	0.613044162	0.284128663
avenella_flexuosa	sgeorgia	bio2_5_12_15	-15.0573573	-3.53693379
avenella_flexuosa	sgeorgia	bio2_6_12_15	-0.122778122	-0.418361783
avenella_flexuosa	sgeorgia	bio3_5_12_15	-15.0573573	-1.021474042
avenella_flexuosa	sgeorgia	bio5_7_12_15	-15.0573573	-3.672829176
barbarea_verna	auckland	bio1_3_12_15	-0.182961742	0.150524839
barbarea_verna	auckland	bio1_7_12_15	0	0.085347839
barbarea_verna	auckland	bio2_5_12_15	-16.11809575	-1.638306471
barbarea_verna	auckland	bio2_6_12_15	0	-0.433798539
barbarea_verna	auckland	bio3_5_12_15	-16.11809575	-1.235885331
barbarea_verna	auckland	bio5_7_12_15	-16.11809575	-1.593745452
barbarea_verna	campbell	bio1_3_12_15	-0.491039108	0.084761557
barbarea_verna	campbell	bio1_7_12_15	-16.04455686	-0.899530811
barbarea_verna	campbell	bio2_5_12_15	-16.04455686	-1.692212907
barbarea_verna	campbell	bio2_6_12_15	0.064296315	-0.198995218
barbarea_verna	campbell	bio3_5_12_15	-16.04455686	-0.306733922
barbarea_verna	campbell	bio5_7_12_15	-16.04455686	-1.679668401
barbarea_verna	crozet	bio1_3_12_15	-1.907843374	1.446912899
barbarea_verna	crozet	bio1_7_12_15	0	1.182943143
barbarea_verna	crozet	bio2_5_12_15	-16.11809575	-1.220004709
barbarea_verna	crozet	bio2_6_12_15	0	-0.118235739
barbarea_verna	crozet	bio3_5_12_15	-16.11809575	-0.140726161
barbarea_verna	crozet	bio5_7_12_15	-16.11809575	-1.400273958
barbarea_verna	heard	bio1_3_12_15	-15.75468392	-0.326403371
barbarea_verna	heard	bio1_7_12_15	-0.698482688	-0.960295232
barbarea_verna	heard	bio2_5_12_15	-15.75468392	-1.675359393
barbarea_verna	heard	bio2_6_12_15	-0.162019879	-0.073500733
barbarea_verna	heard	bio3_5_12_15	-15.75468392	-1.118527015
barbarea_verna	heard	bio5_7_12_15	-15.75468392	-2.00115803
barbarea_verna	kerguelen	bio1_3_12_15	-16.11809575	-0.808165811
barbarea_verna	kerguelen	bio1_7_12_15	-16.11809575	-0.666344327
barbarea_verna	kerguelen	bio2_5_12_15	-16.11809575	-0.884018829
barbarea_verna	kerguelen	bio2_6_12_15	0	-0.170091355
barbarea_verna	kerguelen	bio3_5_12_15	-16.11809575	-0.937308921
barbarea_verna	kerguelen	bio5_7_12_15	-16.11809575	-0.769030545
barbarea_verna	macquarie	bio1_3_12_15	-15.97699293	0.205190241
barbarea_verna	macquarie	bio1_7_12_15	-15.97699293	-1.182191341
barbarea_verna	macquarie	bio2_5_12_15	-15.97699293	-1.469710787
barbarea_verna	macquarie	bio2_6_12_15	0.040066292	-0.183402202
barbarea_verna	macquarie	bio3_5_12_15	-15.97699293	-0.150402619
barbarea_verna	macquarie	bio5_7_12_15	-15.97699293	-1.077524598
barbarea_verna	pedward	bio1_3_12_15	0	0.735928513
barbarea_verna	pedward	bio1_7_12_15	0	0.690069205
barbarea_verna	pedward	bio2_5_12_15	0	-1.509894831
barbarea_verna	pedward	bio2_6_12_15	0	-0.361044021
barbarea_verna	pedward	bio3_5_12_15	-16.11809575	-0.569793464
barbarea_verna	pedward	bio5_7_12_15	-16.11809575	-1.435839975
barbarea_verna	sgeorgia	bio1_3_12_15	-15.20853249	-0.761700981
barbarea_verna	sgeorgia	bio1_7_12_15	-2.118690236	-1.597653802
barbarea_verna	sgeorgia	bio2_5_12_15	-15.20853249	-2.016268467
barbarea_verna	sgeorgia	bio2_6_12_15	0.030568457	-0.357194917
barbarea_verna	sgeorgia	bio3_5_12_15	-15.20853249	-1.057818363
barbarea_verna	sgeorgia	bio5_7_12_15	-15.20853249	-2.234482628
bellis_perennis	auckland	bio1_3_12_15	-1.571967536	0.339105693
bellis_perennis	auckland	bio1_7_12_15	-0.559531485	0.07738185
bellis_perennis	auckland	bio2_5_12_15	-16.00212359	-3.070198367
bellis_perennis	auckland	bio2_6_12_15	0.042325631	-0.408202343
bellis_perennis	auckland	bio3_5_12_15	-16.00212359	-1.009441824
bellis_perennis	auckland	bio5_7_12_15	-16.00212359	-3.189452552
bellis_perennis	campbell	bio1_3_12_15	-1.810874659	0.179782546
bellis_perennis	campbell	bio1_7_12_15	-0.302816272	-0.128224061
bellis_perennis	campbell	bio2_5_12_15	-15.73434326	-0.113641454
bellis_perennis	campbell	bio2_6_12_15	0.299827268	0.333729872
bellis_perennis	campbell	bio3_5_12_15	-15.73434326	-0.384830401
bellis_perennis	campbell	bio5_7_12_15	-15.73434326	-0.858353526
bellis_perennis	crozet	bio1_3_12_15	-15.90675727	0.589896158
bellis_perennis	crozet	bio1_7_12_15	-1.030335943	0.015593544
bellis_perennis	crozet	bio2_5_12_15	-15.90675727	-3.189830941
bellis_perennis	crozet	bio2_6_12_15	-0.125113714	-0.162675782
bellis_perennis	crozet	bio3_5_12_15	-15.90675727	-0.380158392
bellis_perennis	crozet	bio5_7_12_15	-15.90675727	-3.258067056
bellis_perennis	heard	bio1_3_12_15	-1.556845088	1.126495991
bellis_perennis	heard	bio1_7_12_15	0	0.971127886
bellis_perennis	heard	bio2_5_12_15	0	-1.275162477
bellis_perennis	heard	bio2_6_12_15	0	-0.574272589
bellis_perennis	heard	bio3_5_12_15	-16.11809575	-0.261155106
bellis_perennis	heard	bio5_7_12_15	-16.11809575	-1.273643906
bellis_perennis	kerguelen	bio1_3_12_15	-14.35550714	-0.491000967
bellis_perennis	kerguelen	bio1_7_12_15	-14.35550714	-1.765559742
bellis_perennis	kerguelen	bio2_5_12_15	-14.35550714	-4.228547111
bellis_perennis	kerguelen	bio2_6_12_15	0.639888732	-0.0535329
bellis_perennis	kerguelen	bio3_5_12_15	-14.35550714	-0.783231178
bellis_perennis	kerguelen	bio5_7_12_15	-14.35550714	-4.377231933
bellis_perennis	macquarie	bio1_3_12_15	-15.82774348	-0.218217984
bellis_perennis	macquarie	bio1_7_12_15	-1.792293703	-0.951794349
bellis_perennis	macquarie	bio2_5_12_15	-15.82774348	-0.645429401
bellis_perennis	macquarie	bio2_6_12_15	0.058041854	0.003242194
bellis_perennis	macquarie	bio3_5_12_15	-15.82774348	-0.462325693
bellis_perennis	macquarie	bio5_7_12_15	-15.82774348	-0.859892365
bellis_perennis	pedward	bio1_3_12_15	-1.206081995	0.29781528
bellis_perennis	pedward	bio1_7_12_15	0.062708651	-0.064467964
bellis_perennis	pedward	bio2_5_12_15	-0.956240136	-3.006409131
bellis_perennis	pedward	bio2_6_12_15	0.069028579	-0.391431289
bellis_perennis	pedward	bio3_5_12_15	-16.04906717	-0.609906043
bellis_perennis	pedward	bio5_7_12_15	-16.04906717	-2.837492819
bellis_perennis	sgeorgia	bio1_3_12_15	-0.006722545	0.724187244
bellis_perennis	sgeorgia	bio1_7_12_15	0	0.352732055
bellis_perennis	sgeorgia	bio2_5_12_15	0	-1.047403354
bellis_perennis	sgeorgia	bio2_6_12_15	0	-0.388535725
bellis_perennis	sgeorgia	bio3_5_12_15	-16.11809575	0.006496811
bellis_perennis	sgeorgia	bio5_7_12_15	-16.11809575	-0.746897266
brassica_napus	auckland	bio1_3_12_15	-5.201644703	-0.660245697
brassica_napus	auckland	bio1_7_12_15	-1.405459381	-1.176891054
brassica_napus	auckland	bio2_5_12_15	-15.95956886	-1.715548349
brassica_napus	auckland	bio2_6_12_15	-0.202873442	-0.334311314
brassica_napus	auckland	bio3_5_12_15	-15.95956886	-1.060815708
brassica_napus	auckland	bio5_7_12_15	-15.95956886	-1.920895826
brassica_napus	campbell	bio1_3_12_15	16.04831686	0.443135549
brassica_napus	campbell	bio1_7_12_15	0	0.395378303
brassica_napus	campbell	bio2_5_12_15	0	-1.210934168
brassica_napus	campbell	bio2_6_12_15	16.11809575	-0.185989458
brassica_napus	campbell	bio3_5_12_15	0	-0.948922012
brassica_napus	campbell	bio5_7_12_15	0	-1.267763916
brassica_napus	crozet	bio1_3_12_15	-15.99524993	-0.160393169
brassica_napus	crozet	bio1_7_12_15	-15.99524993	-1.261004379
brassica_napus	crozet	bio2_5_12_15	-15.99524993	-1.742046649
brassica_napus	crozet	bio2_6_12_15	-0.010342763	-0.183479735
brassica_napus	crozet	bio3_5_12_15	-15.99524993	-0.39342549
brassica_napus	crozet	bio5_7_12_15	-15.99524993	-1.726958616
brassica_napus	heard	bio1_3_12_15	-2.08264597	1.12727935
brassica_napus	heard	bio1_7_12_15	0	1.0363646
brassica_napus	heard	bio2_5_12_15	0	-1.545525624
brassica_napus	heard	bio2_6_12_15	0	-0.498098987
brassica_napus	heard	bio3_5_12_15	-16.11809575	-0.509862554
brassica_napus	heard	bio5_7_12_15	-16.11809575	-1.689317131
brassica_napus	kerguelen	bio1_3_12_15	-14.7185138	-0.187020203
brassica_napus	kerguelen	bio1_7_12_15	-14.7185138	-1.801814304
brassica_napus	kerguelen	bio2_5_12_15	-14.7185138	-1.449305873
brassica_napus	kerguelen	bio2_6_12_15	0.174726175	-0.09184096
brassica_napus	kerguelen	bio3_5_12_15	-14.7185138	-0.107251937
brassica_napus	kerguelen	bio5_7_12_15	-14.7185138	-1.466831619
brassica_napus	macquarie	bio1_3_12_15	-16.11809575	-1.032004354
brassica_napus	macquarie	bio1_7_12_15	0	-1.369867817
brassica_napus	macquarie	bio2_5_12_15	-16.11809575	-1.743514559
brassica_napus	macquarie	bio2_6_12_15	0	-0.077632243
brassica_napus	macquarie	bio3_5_12_15	-16.11809575	-1.30829491
brassica_napus	macquarie	bio5_7_12_15	-16.11809575	-1.486415914
brassica_napus	pedward	bio1_3_12_15	-16.05919465	-0.312514569
brassica_napus	pedward	bio1_7_12_15	-0.322212869	-1.151154715
brassica_napus	pedward	bio2_5_12_15	-16.05919465	-1.777763128
brassica_napus	pedward	bio2_6_12_15	0.056598453	-0.418955274
brassica_napus	pedward	bio3_5_12_15	-16.05919465	-0.512018849
brassica_napus	pedward	bio5_7_12_15	-16.05919465	-1.589591764
brassica_napus	sgeorgia	bio1_3_12_15	0	0.784497364
brassica_napus	sgeorgia	bio1_7_12_15	0	0.429218988
brassica_napus	sgeorgia	bio2_5_12_15	0	-1.408403229
brassica_napus	sgeorgia	bio2_6_12_15	0	-0.286497553
brassica_napus	sgeorgia	bio3_5_12_15	-16.11809575	-0.149236183
brassica_napus	sgeorgia	bio5_7_12_15	-16.11809575	-1.196310023
brassica_oleracea	auckland	bio1_3_12_15	0	0.830850538
brassica_oleracea	auckland	bio1_7_12_15	0	-0.656556361
brassica_oleracea	auckland	bio2_5_12_15	15.07794121	-0.789643775
brassica_oleracea	auckland	bio2_6_12_15	15.29666068	0.384252967
brassica_oleracea	auckland	bio3_5_12_15	0	1.436935146
brassica_oleracea	auckland	bio5_7_12_15	0	-1.519686326
brassica_oleracea	campbell	bio1_3_12_15	14.48487772	0.680206879
brassica_oleracea	campbell	bio1_7_12_15	0	0.430134029
brassica_oleracea	campbell	bio2_5_12_15	0	-2.614338113
brassica_oleracea	campbell	bio2_6_12_15	15.95109623	-0.154752917
brassica_oleracea	campbell	bio3_5_12_15	0	-0.674456312
brassica_oleracea	campbell	bio5_7_12_15	0	-2.781750134
brassica_oleracea	crozet	bio1_3_12_15	-7.769128746	-0.014981566
brassica_oleracea	crozet	bio1_7_12_15	-0.476190812	-0.450713937
brassica_oleracea	crozet	bio2_5_12_15	-16.06342836	-0.430181786
brassica_oleracea	crozet	bio2_6_12_15	-0.2111227	0.215300828
brassica_oleracea	crozet	bio3_5_12_15	-16.06342836	-0.50688083
brassica_oleracea	crozet	bio5_7_12_15	-16.06342836	-1.083843442
brassica_oleracea	heard	bio1_3_12_15	-2.089087211	0.3893897
brassica_oleracea	heard	bio1_7_12_15	-0.009545412	0.053544098
brassica_oleracea	heard	bio2_5_12_15	-0.207393218	-3.408399729
brassica_oleracea	heard	bio2_6_12_15	0	-0.604319973
brassica_oleracea	heard	bio3_5_12_15	-16.11809575	-0.800680335
brassica_oleracea	heard	bio5_7_12_15	-16.11809575	-3.344282563
brassica_oleracea	kerguelen	bio1_3_12_15	-0.002707175	1.000328263
brassica_oleracea	kerguelen	bio1_7_12_15	-16.11679491	0.926637209
brassica_oleracea	kerguelen	bio2_5_12_15	-16.11679491	-0.278779397
brassica_oleracea	kerguelen	bio2_6_12_15	0.001300846	-0.173614003
brassica_oleracea	kerguelen	bio3_5_12_15	-16.11679491	0.055291343
brassica_oleracea	kerguelen	bio5_7_12_15	-16.11679491	-0.264698603
brassica_oleracea	macquarie	bio1_3_12_15	-15.28200169	-0.320911512
brassica_oleracea	macquarie	bio1_7_12_15	-0.92649455	-2.690756455
brassica_oleracea	macquarie	bio2_5_12_15	-15.28200169	-4.158174763
brassica_oleracea	macquarie	bio2_6_12_15	0.508145432	0.075151717
brassica_oleracea	macquarie	bio3_5_12_15	-15.28200169	-0.885045188
brassica_oleracea	macquarie	bio5_7_12_15	-15.28200169	-4.259329258
brassica_oleracea	pedward	bio1_3_12_15	-4.733153649	-0.205748006
brassica_oleracea	pedward	bio1_7_12_15	-0.027180776	-0.393330395
brassica_oleracea	pedward	bio2_5_12_15	-3.807391361	-0.589983623
brassica_oleracea	pedward	bio2_6_12_15	0.045857994	-0.018943175
brassica_oleracea	pedward	bio3_5_12_15	-16.07173763	-0.530846947
brassica_oleracea	pedward	bio5_7_12_15	-16.07173763	-0.906449346
brassica_oleracea	sgeorgia	bio1_3_12_15	-15.82506611	0.671074672
brassica_oleracea	sgeorgia	bio1_7_12_15	-0.584280647	-0.458572031
brassica_oleracea	sgeorgia	bio2_5_12_15	-0.510825534	-3.286608902
brassica_oleracea	sgeorgia	bio2_6_12_15	0.283484233	-0.219023394
brassica_oleracea	sgeorgia	bio3_5_12_15	-15.82506611	0.03588701
brassica_oleracea	sgeorgia	bio5_7_12_15	-15.82506611	-2.93153233
bromus_hordeaceus	auckland	bio1_3_12_15	0	0.65028314
bromus_hordeaceus	auckland	bio1_7_12_15	0	-1.253877756
bromus_hordeaceus	auckland	bio2_5_12_15	0	-1.401454981
bromus_hordeaceus	auckland	bio2_6_12_15	0	0.395363756
bromus_hordeaceus	auckland	bio3_5_12_15	0	1.4054262
bromus_hordeaceus	auckland	bio5_7_12_15	0	-2.151991641
bromus_hordeaceus	campbell	bio1_3_12_15	0.131465753	-0.419472468
bromus_hordeaceus	campbell	bio1_7_12_15	-14.81834626	-1.049617109
bromus_hordeaceus	campbell	bio2_5_12_15	-14.81834626	-1.721491437
bromus_hordeaceus	campbell	bio2_6_12_15	0.843569928	-0.10398316
bromus_hordeaceus	campbell	bio3_5_12_15	-14.81834626	-0.945386937
bromus_hordeaceus	campbell	bio5_7_12_15	-14.81834626	-2.068108222
bromus_hordeaceus	crozet	bio1_3_12_15	-16.11809575	0.36013446
bromus_hordeaceus	crozet	bio1_7_12_15	0	0.186513765
bromus_hordeaceus	crozet	bio2_5_12_15	-16.11809575	-1.5207287
bromus_hordeaceus	crozet	bio2_6_12_15	0	-0.148729046
bromus_hordeaceus	crozet	bio3_5_12_15	-16.11809575	-1.246999185
bromus_hordeaceus	crozet	bio5_7_12_15	-16.11809575	-1.63742843
bromus_hordeaceus	heard	bio1_3_12_15	-16.11809575	-0.208368107
bromus_hordeaceus	heard	bio1_7_12_15	-0.137080526	-1.273092241
bromus_hordeaceus	heard	bio2_5_12_15	0	-2.318356269
bromus_hordeaceus	heard	bio2_6_12_15	-0.001100605	-0.649565976
bromus_hordeaceus	heard	bio3_5_12_15	-16.11809575	-0.68278612
bromus_hordeaceus	heard	bio5_7_12_15	-16.11809575	-2.129998359
bromus_hordeaceus	kerguelen	bio1_3_12_15	-0.227109869	1.01426849
bromus_hordeaceus	kerguelen	bio1_7_12_15	-16.0505661	0.895965828
bromus_hordeaceus	kerguelen	bio2_5_12_15	-16.0505661	-0.812333002
bromus_hordeaceus	kerguelen	bio2_6_12_15	0.06752965	-0.187874245
bromus_hordeaceus	kerguelen	bio3_5_12_15	-16.0505661	-0.087902129
bromus_hordeaceus	kerguelen	bio5_7_12_15	-16.0505661	-0.80222547
bromus_hordeaceus	macquarie	bio1_3_12_15	-14.89392048	0.188877775
bromus_hordeaceus	macquarie	bio1_7_12_15	-14.89392048	-1.44328526
bromus_hordeaceus	macquarie	bio2_5_12_15	-14.89392048	-1.145392895
bromus_hordeaceus	macquarie	bio2_6_12_15	0.345902747	0.00240026
bromus_hordeaceus	macquarie	bio3_5_12_15	-14.89392048	-0.189104044
bromus_hordeaceus	macquarie	bio5_7_12_15	-14.89392048	-1.215435513
bromus_hordeaceus	pedward	bio1_3_12_15	-0.278920535	0.019047649
bromus_hordeaceus	pedward	bio1_7_12_15	0	0.085279754
bromus_hordeaceus	pedward	bio2_5_12_15	-0.032833154	-1.381381897
bromus_hordeaceus	pedward	bio2_6_12_15	0	-0.394993167
bromus_hordeaceus	pedward	bio3_5_12_15	-16.11809575	-1.065902992
bromus_hordeaceus	pedward	bio5_7_12_15	-16.11809575	-1.252041969
bromus_hordeaceus	sgeorgia	bio1_3_12_15	-16.06036071	0.291808257
bromus_hordeaceus	sgeorgia	bio1_7_12_15	-1.124476042	-1.04510325
bromus_hordeaceus	sgeorgia	bio2_5_12_15	-0.003608579	-1.516671091
bromus_hordeaceus	sgeorgia	bio2_6_12_15	0.013260559	-0.340643399
bromus_hordeaceus	sgeorgia	bio3_5_12_15	-16.06036071	0.025130869
bromus_hordeaceus	sgeorgia	bio5_7_12_15	-16.06036071	-1.147172844
bromus_lithobius	auckland	bio1_3_12_15	0	-0.162423478
bromus_lithobius	auckland	bio1_7_12_15	0	-2.839997868
bromus_lithobius	auckland	bio2_5_12_15	0	-4.244679236
bromus_lithobius	auckland	bio2_6_12_15	0	0.40238497
bromus_lithobius	auckland	bio3_5_12_15	0	0.729526583
bromus_lithobius	auckland	bio5_7_12_15	0	-4.960221621
bromus_lithobius	campbell	bio1_3_12_15	0	-0.117893757
bromus_lithobius	campbell	bio1_7_12_15	0	-0.391808707
bromus_lithobius	campbell	bio2_5_12_15	0	-0.58779612
bromus_lithobius	campbell	bio2_6_12_15	0	-0.144325586
bromus_lithobius	campbell	bio3_5_12_15	0	0.096637367
bromus_lithobius	campbell	bio5_7_12_15	-0.294371026	-0.62034553
bromus_lithobius	crozet	bio1_3_12_15	-15.86912147	0.438761052
bromus_lithobius	crozet	bio1_7_12_15	-0.741770465	0.041207587
bromus_lithobius	crozet	bio2_5_12_15	-15.86912147	-3.224231209
bromus_lithobius	crozet	bio2_6_12_15	-0.125137472	-0.150850257
bromus_lithobius	crozet	bio3_5_12_15	-15.86912147	-0.879101408
bromus_lithobius	crozet	bio5_7_12_15	-15.86912147	-3.50431213
bromus_lithobius	heard	bio1_3_12_15	-4.509851015	-0.105810907
bromus_lithobius	heard	bio1_7_12_15	-0.050767112	-0.448171568
bromus_lithobius	heard	bio2_5_12_15	-1.755041408	-0.476190457
bromus_lithobius	heard	bio2_6_12_15	-0.015316703	0.197653001
bromus_lithobius	heard	bio3_5_12_15	-16.11809575	-0.846877084
bromus_lithobius	heard	bio5_7_12_15	-2.869979405	-1.367688638
bromus_lithobius	kerguelen	bio1_3_12_15	0	-0.57789291
bromus_lithobius	kerguelen	bio1_7_12_15	0	-1.959260008
bromus_lithobius	kerguelen	bio2_5_12_15	0	-3.832141726
bromus_lithobius	kerguelen	bio2_6_12_15	14.37283859	-0.210848356
bromus_lithobius	kerguelen	bio3_5_12_15	0	-0.44788002
bromus_lithobius	kerguelen	bio5_7_12_15	0	-3.946789437
bromus_lithobius	macquarie	bio1_3_12_15	-0.892574061	0.783404594
bromus_lithobius	macquarie	bio1_7_12_15	0	-0.301300033
bromus_lithobius	macquarie	bio2_5_12_15	-16.11809575	-0.889150689
bromus_lithobius	macquarie	bio2_6_12_15	0	0.579626807
bromus_lithobius	macquarie	bio3_5_12_15	-16.11809575	1.419954909
bromus_lithobius	macquarie	bio5_7_12_15	-1.224855775	-1.764385479
bromus_lithobius	pedward	bio1_3_12_15	-4.585644036	0.205973417
bromus_lithobius	pedward	bio1_7_12_15	0.06873313	-0.042671609
bromus_lithobius	pedward	bio2_5_12_15	-0.745357359	-3.177408983
bromus_lithobius	pedward	bio2_6_12_15	0.13604883	-0.375309262
bromus_lithobius	pedward	bio3_5_12_15	-15.98204692	-0.896886875
bromus_lithobius	pedward	bio5_7_12_15	-15.98204692	-3.151109441
bromus_lithobius	sgeorgia	bio1_3_12_15	-16.01838592	-0.07343696
bromus_lithobius	sgeorgia	bio1_7_12_15	-0.38919117	-0.506454882
bromus_lithobius	sgeorgia	bio2_5_12_15	-1.611760351	-0.349635281
bromus_lithobius	sgeorgia	bio2_6_12_15	0.040384374	-0.007051028
bromus_lithobius	sgeorgia	bio3_5_12_15	-16.01838592	-0.275463433
bromus_lithobius	sgeorgia	bio5_7_12_15	-16.01838592	-0.666462332
calluna_vulgaris	auckland	bio1_3_12_15	0	-0.081343969
calluna_vulgaris	auckland	bio1_7_12_15	0	-1.271151395
calluna_vulgaris	auckland	bio2_5_12_15	0	-0.851226638
calluna_vulgaris	auckland	bio2_6_12_15	0	0.251136074
calluna_vulgaris	auckland	bio3_5_12_15	0	0.696048728
calluna_vulgaris	auckland	bio5_7_12_15	0	-0.851090182
calluna_vulgaris	campbell	bio1_3_12_15	0	-0.33139978
calluna_vulgaris	campbell	bio1_7_12_15	0	-0.668108503
calluna_vulgaris	campbell	bio2_5_12_15	0	-1.061474759
calluna_vulgaris	campbell	bio2_6_12_15	0	-0.079807095
calluna_vulgaris	campbell	bio3_5_12_15	0	-0.136296587
calluna_vulgaris	campbell	bio5_7_12_15	-3.872797585	-1.075931778
calluna_vulgaris	crozet	bio1_3_12_15	-15.60074898	-0.580106098
calluna_vulgaris	crozet	bio1_7_12_15	-15.60074898	-1.432221405
calluna_vulgaris	crozet	bio2_5_12_15	-15.60074898	-1.700418823
calluna_vulgaris	crozet	bio2_6_12_15	-0.389488652	-0.129091466
calluna_vulgaris	crozet	bio3_5_12_15	-15.60074898	-0.80691334
calluna_vulgaris	crozet	bio5_7_12_15	-15.60074898	-1.858665498
calluna_vulgaris	heard	bio1_3_12_15	-16.11809575	0.146197203
calluna_vulgaris	heard	bio1_7_12_15	0	0.136438685
calluna_vulgaris	heard	bio2_5_12_15	0	-1.893435608
calluna_vulgaris	heard	bio2_6_12_15	0	-0.563379474
calluna_vulgaris	heard	bio3_5_12_15	-16.11809575	-1.609844792
calluna_vulgaris	heard	bio5_7_12_15	-16.11809575	-1.97073206
calluna_vulgaris	kerguelen	bio1_3_12_15	-15.928387	-1.002247541
calluna_vulgaris	kerguelen	bio1_7_12_15	-15.928387	-1.814752565
calluna_vulgaris	kerguelen	bio2_5_12_15	-15.928387	-1.479360953
calluna_vulgaris	kerguelen	bio2_6_12_15	0.094958428	-0.200812954
calluna_vulgaris	kerguelen	bio3_5_12_15	-15.928387	-0.645426507
calluna_vulgaris	kerguelen	bio5_7_12_15	-15.928387	-1.475632235
calluna_vulgaris	macquarie	bio1_3_12_15	-16.11809575	0.33255383
calluna_vulgaris	macquarie	bio1_7_12_15	-0.008939841	-1.110428138
calluna_vulgaris	macquarie	bio2_5_12_15	-16.11809575	-1.659356214
calluna_vulgaris	macquarie	bio2_6_12_15	0	0.626565622
calluna_vulgaris	macquarie	bio3_5_12_15	-16.11809575	1.329359785
calluna_vulgaris	macquarie	bio5_7_12_15	-16.11809575	-2.509718136
calluna_vulgaris	pedward	bio1_3_12_15	-15.8734732	-0.781176341
calluna_vulgaris	pedward	bio1_7_12_15	-0.714836511	-1.43506813
calluna_vulgaris	pedward	bio2_5_12_15	-15.8734732	-1.944212707
calluna_vulgaris	pedward	bio2_6_12_15	0.141481807	-0.332588819
calluna_vulgaris	pedward	bio3_5_12_15	-15.8734732	-1.045049856
calluna_vulgaris	pedward	bio5_7_12_15	-15.8734732	-2.019591213
calluna_vulgaris	sgeorgia	bio1_3_12_15	-16.11809575	-0.209177403
calluna_vulgaris	sgeorgia	bio1_7_12_15	0	-0.186969749
calluna_vulgaris	sgeorgia	bio2_5_12_15	0	-1.264320659
calluna_vulgaris	sgeorgia	bio2_6_12_15	0	-0.341710684
calluna_vulgaris	sgeorgia	bio3_5_12_15	-16.11809575	-0.90539422
calluna_vulgaris	sgeorgia	bio5_7_12_15	-16.11809575	-0.97624096
capsella_bursa_pastoris	auckland	bio1_3_12_15	-13.68767832	-0.164618765
capsella_bursa_pastoris	auckland	bio1_7_12_15	-13.68767832	-1.311132694
capsella_bursa_pastoris	auckland	bio2_5_12_15	-13.68767832	-0.699556742
capsella_bursa_pastoris	auckland	bio2_6_12_15	0.295886665	0.317488955
capsella_bursa_pastoris	auckland	bio3_5_12_15	-13.68767832	0.547984883
capsella_bursa_pastoris	auckland	bio5_7_12_15	-13.68767832	-1.011924841
capsella_bursa_pastoris	campbell	bio1_3_12_15	-1.835283239	-1.088750996
capsella_bursa_pastoris	campbell	bio1_7_12_15	-1.218171172	-3.530317726
capsella_bursa_pastoris	campbell	bio2_5_12_15	-0.441372689	-3.759667063
capsella_bursa_pastoris	campbell	bio2_6_12_15	0.391266341	0.024832257
capsella_bursa_pastoris	campbell	bio3_5_12_15	-0.642682253	-0.247667008
capsella_bursa_pastoris	campbell	bio5_7_12_15	-15.72682941	-3.906857014
capsella_bursa_pastoris	crozet	bio1_3_12_15	0	0.403687594
capsella_bursa_pastoris	crozet	bio1_7_12_15	0	0.219930929
capsella_bursa_pastoris	crozet	bio2_5_12_15	-0.414606715	-1.225185252
capsella_bursa_pastoris	crozet	bio2_6_12_15	0	-0.281722101
capsella_bursa_pastoris	crozet	bio3_5_12_15	-16.11809575	-0.523275048
capsella_bursa_pastoris	crozet	bio5_7_12_15	-16.11809575	-1.22418867
capsella_bursa_pastoris	heard	bio1_3_12_15	-16.11809575	0.328971649
capsella_bursa_pastoris	heard	bio1_7_12_15	-0.076881036	0.167858052
capsella_bursa_pastoris	heard	bio2_5_12_15	-0.319792089	-3.239871022
capsella_bursa_pastoris	heard	bio2_6_12_15	0	-0.56543856
capsella_bursa_pastoris	heard	bio3_5_12_15	-16.11809575	-1.209965485
capsella_bursa_pastoris	heard	bio5_7_12_15	-16.11809575	-3.529378879
capsella_bursa_pastoris	kerguelen	bio1_3_12_15	-15.71896062	-1.118920858
capsella_bursa_pastoris	kerguelen	bio1_7_12_15	-15.71896062	-1.406174919
capsella_bursa_pastoris	kerguelen	bio2_5_12_15	-15.71896062	-0.894748925
capsella_bursa_pastoris	kerguelen	bio2_6_12_15	0.119421265	-0.160215282
capsella_bursa_pastoris	kerguelen	bio3_5_12_15	-15.71896062	-0.768246572
capsella_bursa_pastoris	kerguelen	bio5_7_12_15	-15.71896062	-1.078005109
capsella_bursa_pastoris	macquarie	bio1_3_12_15	-16.07591868	-0.770010568
capsella_bursa_pastoris	macquarie	bio1_7_12_15	-16.07591868	-3.324259952
capsella_bursa_pastoris	macquarie	bio2_5_12_15	-16.07591868	-5.341272153
capsella_bursa_pastoris	macquarie	bio2_6_12_15	0.006653522	0.665777869
capsella_bursa_pastoris	macquarie	bio3_5_12_15	-16.07591868	0.60148236
capsella_bursa_pastoris	macquarie	bio5_7_12_15	-16.07591868	-6.191541588
capsella_bursa_pastoris	pedward	bio1_3_12_15	-16.11809575	-0.181052171
capsella_bursa_pastoris	pedward	bio1_7_12_15	-0.308837578	-1.000122214
capsella_bursa_pastoris	pedward	bio2_5_12_15	-16.11809575	-1.6347604
capsella_bursa_pastoris	pedward	bio2_6_12_15	0	0.290455815
capsella_bursa_pastoris	pedward	bio3_5_12_15	-16.11809575	-0.187464853
capsella_bursa_pastoris	pedward	bio5_7_12_15	-16.11809575	-1.757484675
capsella_bursa_pastoris	sgeorgia	bio1_3_12_15	-15.79430283	0.435104282
capsella_bursa_pastoris	sgeorgia	bio1_7_12_15	-0.411635543	-0.437389851
capsella_bursa_pastoris	sgeorgia	bio2_5_12_15	-0.427195147	-3.171421256
capsella_bursa_pastoris	sgeorgia	bio2_6_12_15	0.258080385	-0.197757633
capsella_bursa_pastoris	sgeorgia	bio3_5_12_15	-15.79430283	-0.323486597
capsella_bursa_pastoris	sgeorgia	bio5_7_12_15	-15.79430283	-3.187393742
cardamine_flexuosa	auckland	bio1_3_12_15	0	-0.456717892
cardamine_flexuosa	auckland	bio1_7_12_15	0	-2.001115429
cardamine_flexuosa	auckland	bio2_5_12_15	0	-1.40379665
cardamine_flexuosa	auckland	bio2_6_12_15	16.05142162	0.391173505
cardamine_flexuosa	auckland	bio3_5_12_15	0	0.158704247
cardamine_flexuosa	auckland	bio5_7_12_15	0	-2.119371728
cardamine_flexuosa	campbell	bio1_3_12_15	-16.02587082	-0.392396632
cardamine_flexuosa	campbell	bio1_7_12_15	-16.02587082	-0.825813251
cardamine_flexuosa	campbell	bio2_5_12_15	-2.036406111	-0.667732098
cardamine_flexuosa	campbell	bio2_6_12_15	0	-0.13557409
cardamine_flexuosa	campbell	bio3_5_12_15	-0.358289785	0.131530207
cardamine_flexuosa	campbell	bio5_7_12_15	-16.02587082	-0.661954856
cardamine_flexuosa	crozet	bio1_3_12_15	0	0.410131176
cardamine_flexuosa	crozet	bio1_7_12_15	0	0.24338808
cardamine_flexuosa	crozet	bio2_5_12_15	-16.11809575	-1.814345994
cardamine_flexuosa	crozet	bio2_6_12_15	0	-0.260892898
cardamine_flexuosa	crozet	bio3_5_12_15	-16.11809575	-0.851158766
cardamine_flexuosa	crozet	bio5_7_12_15	-16.11809575	-1.8484305
cardamine_flexuosa	heard	bio1_3_12_15	-16.06953557	-0.724223834
cardamine_flexuosa	heard	bio1_7_12_15	-0.577676203	-1.357727648
cardamine_flexuosa	heard	bio2_5_12_15	-1.593400502	-1.96405323
cardamine_flexuosa	heard	bio2_6_12_15	-0.083258375	-0.435275528
cardamine_flexuosa	heard	bio3_5_12_15	-16.06953557	-1.291177667
cardamine_flexuosa	heard	bio5_7_12_15	-16.06953557	-2.332075954
cardamine_flexuosa	kerguelen	bio1_3_12_15	-16.11809575	-0.855701259
cardamine_flexuosa	kerguelen	bio1_7_12_15	-16.11809575	-0.802049524
cardamine_flexuosa	kerguelen	bio2_5_12_15	-16.11809575	-0.776581796
cardamine_flexuosa	kerguelen	bio2_6_12_15	0	-0.1880414
cardamine_flexuosa	kerguelen	bio3_5_12_15	-16.11809575	-0.88055514
cardamine_flexuosa	kerguelen	bio5_7_12_15	-16.11809575	-0.763077702
cardamine_flexuosa	macquarie	bio1_3_12_15	-15.70982677	0.390080649
cardamine_flexuosa	macquarie	bio1_7_12_15	-15.70982677	-1.0551083
cardamine_flexuosa	macquarie	bio2_5_12_15	-15.70982677	-0.015248023
cardamine_flexuosa	macquarie	bio2_6_12_15	-0.462092676	0.432375614
cardamine_flexuosa	macquarie	bio3_5_12_15	-15.70982677	1.652548231
cardamine_flexuosa	macquarie	bio5_7_12_15	-4.56795049	-0.92873221
cardamine_flexuosa	pedward	bio1_3_12_15	-16.11809575	-0.837880149
cardamine_flexuosa	pedward	bio1_7_12_15	-0.937258883	-2.104902989
cardamine_flexuosa	pedward	bio2_5_12_15	-16.11809575	-2.171040739
cardamine_flexuosa	pedward	bio2_6_12_15	0	0.349865489
cardamine_flexuosa	pedward	bio3_5_12_15	-16.11809575	-0.369897273
cardamine_flexuosa	pedward	bio5_7_12_15	-16.11809575	-2.393058599
cardamine_flexuosa	sgeorgia	bio1_3_12_15	-15.50671296	-0.070226052
cardamine_flexuosa	sgeorgia	bio1_7_12_15	-15.50671296	-1.396342271
cardamine_flexuosa	sgeorgia	bio2_5_12_15	-0.453697821	-1.410068497
cardamine_flexuosa	sgeorgia	bio2_6_12_15	0.256848458	-0.177068374
cardamine_flexuosa	sgeorgia	bio3_5_12_15	-15.50671296	-0.347314915
cardamine_flexuosa	sgeorgia	bio5_7_12_15	-15.50671296	-1.502134518
cardamine_hirsuta	auckland	bio1_3_12_15	0	-0.442033467
cardamine_hirsuta	auckland	bio1_7_12_15	0	-2.930213538
cardamine_hirsuta	auckland	bio2_5_12_15	0	-4.455635967
cardamine_hirsuta	auckland	bio2_6_12_15	0	0.402516451
cardamine_hirsuta	auckland	bio3_5_12_15	0	0.427939006
cardamine_hirsuta	auckland	bio5_7_12_15	0	-5.1711828
cardamine_hirsuta	campbell	bio1_3_12_15	-15.97110274	-0.562298648
cardamine_hirsuta	campbell	bio1_7_12_15	-15.97110274	-0.886285633
cardamine_hirsuta	campbell	bio2_5_12_15	-2.103948002	-0.525144939
cardamine_hirsuta	campbell	bio2_6_12_15	0.082987685	-0.079866806
cardamine_hirsuta	campbell	bio3_5_12_15	-0.43353995	-0.076830737
cardamine_hirsuta	campbell	bio5_7_12_15	-15.97110274	-0.673555203
cardamine_hirsuta	crozet	bio1_3_12_15	-1.056932543	-0.17171263
cardamine_hirsuta	crozet	bio1_7_12_15	-0.57924408	-0.992435359
cardamine_hirsuta	crozet	bio2_5_12_15	-16.00738764	-3.518228644
cardamine_hirsuta	crozet	bio2_6_12_15	0.11070811	-0.260438146
cardamine_hirsuta	crozet	bio3_5_12_15	-16.00738764	-0.586370849
cardamine_hirsuta	crozet	bio5_7_12_15	-16.00738764	-3.472561163
cardamine_hirsuta	heard	bio1_3_12_15	-16.11809575	1.460612221
cardamine_hirsuta	heard	bio1_7_12_15	0	0.996081196
cardamine_hirsuta	heard	bio2_5_12_15	-1.080575732	-1.233428869
cardamine_hirsuta	heard	bio2_6_12_15	0	-0.237915353
cardamine_hirsuta	heard	bio3_5_12_15	-16.11809575	-0.374442175
cardamine_hirsuta	heard	bio5_7_12_15	-16.11809575	-0.771567791
cardamine_hirsuta	kerguelen	bio1_3_12_15	0	-1.181781193
cardamine_hirsuta	kerguelen	bio1_7_12_15	0	-2.121806376
cardamine_hirsuta	kerguelen	bio2_5_12_15	0	-4.5573962
cardamine_hirsuta	kerguelen	bio2_6_12_15	14.55792446	-0.211417787
cardamine_hirsuta	kerguelen	bio3_5_12_15	0	-1.254392566
cardamine_hirsuta	kerguelen	bio5_7_12_15	0	-4.701793353
cardamine_hirsuta	macquarie	bio1_3_12_15	-15.88855682	-0.385221947
cardamine_hirsuta	macquarie	bio1_7_12_15	-1.428563727	-1.145752294
cardamine_hirsuta	macquarie	bio2_5_12_15	-15.88855682	0.271895807
cardamine_hirsuta	macquarie	bio2_6_12_15	-0.869773401	0.588970244
cardamine_hirsuta	macquarie	bio3_5_12_15	-15.88855682	0.664745578
cardamine_hirsuta	macquarie	bio5_7_12_15	-1.966885165	-0.990934999
cardamine_hirsuta	pedward	bio1_3_12_15	-15.40902252	-1.259131261
cardamine_hirsuta	pedward	bio1_7_12_15	-15.40902252	-4.269502101
cardamine_hirsuta	pedward	bio2_5_12_15	-15.40902252	-4.817524411
cardamine_hirsuta	pedward	bio2_6_12_15	-0.160810992	0.393057451
cardamine_hirsuta	pedward	bio3_5_12_15	-15.40902252	-0.32036221
cardamine_hirsuta	pedward	bio5_7_12_15	-15.40902252	-4.333589454
cardamine_hirsuta	sgeorgia	bio1_3_12_15	-1.554155399	1.279522137
cardamine_hirsuta	sgeorgia	bio1_7_12_15	0.306015012	1.281116039
cardamine_hirsuta	sgeorgia	bio2_5_12_15	0.539193754	-0.81992426
cardamine_hirsuta	sgeorgia	bio2_6_12_15	0.679836069	-0.388573215
cardamine_hirsuta	sgeorgia	bio3_5_12_15	-15.43825968	-0.026495086
cardamine_hirsuta	sgeorgia	bio5_7_12_15	-15.43825968	-0.75298531
centaurea_cyanus	auckland	bio1_3_12_15	0	-0.404157474
centaurea_cyanus	auckland	bio1_7_12_15	0	-1.199893279
centaurea_cyanus	auckland	bio2_5_12_15	0	-1.438735932
centaurea_cyanus	auckland	bio2_6_12_15	0	0.214846259
centaurea_cyanus	auckland	bio3_5_12_15	0	0.460458859
centaurea_cyanus	auckland	bio5_7_12_15	0	-0.813374077
centaurea_cyanus	campbell	bio1_3_12_15	-16.11809575	-0.927774448
centaurea_cyanus	campbell	bio1_7_12_15	-0.633369888	-1.069327336
centaurea_cyanus	campbell	bio2_5_12_15	0	-0.920035967
centaurea_cyanus	campbell	bio2_6_12_15	0	-0.091262524
centaurea_cyanus	campbell	bio3_5_12_15	0	-0.602675547
centaurea_cyanus	campbell	bio5_7_12_15	-16.11809575	-0.953770132
centaurea_cyanus	crozet	bio1_3_12_15	-16.05313048	-0.504643312
centaurea_cyanus	crozet	bio1_7_12_15	-16.05313048	-1.34017723
centaurea_cyanus	crozet	bio2_5_12_15	-16.05313048	-1.375435721
centaurea_cyanus	crozet	bio2_6_12_15	0.018083291	-0.297916378
centaurea_cyanus	crozet	bio3_5_12_15	-16.05313048	-0.419139358
centaurea_cyanus	crozet	bio5_7_12_15	-16.05313048	-1.316972186
centaurea_cyanus	heard	bio1_3_12_15	-16.11809575	2.010018237
centaurea_cyanus	heard	bio1_7_12_15	0	1.465152939
centaurea_cyanus	heard	bio2_5_12_15	-16.11809575	-1.561136861
centaurea_cyanus	heard	bio2_6_12_15	0	-0.022159737
centaurea_cyanus	heard	bio3_5_12_15	-16.11809575	-0.547837697
centaurea_cyanus	heard	bio5_7_12_15	-16.11809575	-1.370873955
centaurea_cyanus	kerguelen	bio1_3_12_15	-14.77944832	-1.328824221
centaurea_cyanus	kerguelen	bio1_7_12_15	-14.77944832	-2.680418487
centaurea_cyanus	kerguelen	bio2_5_12_15	-14.77944832	-1.996913906
centaurea_cyanus	kerguelen	bio2_6_12_15	0.792021971	-0.197339856
centaurea_cyanus	kerguelen	bio3_5_12_15	-14.77944832	-0.883950325
centaurea_cyanus	kerguelen	bio5_7_12_15	-14.77944832	-2.19326672
centaurea_cyanus	macquarie	bio1_3_12_15	-16.11809575	-1.810494471
centaurea_cyanus	macquarie	bio1_7_12_15	-0.35967941	-2.606610687
centaurea_cyanus	macquarie	bio2_5_12_15	-16.11809575	-2.09831661
centaurea_cyanus	macquarie	bio2_6_12_15	0	0.642875649
centaurea_cyanus	macquarie	bio3_5_12_15	-16.11809575	-1.436556539
centaurea_cyanus	macquarie	bio5_7_12_15	-4.44815799	-2.97807374
centaurea_cyanus	pedward	bio1_3_12_15	-15.928387	0.098157012
centaurea_cyanus	pedward	bio1_7_12_15	-15.928387	-0.950881533
centaurea_cyanus	pedward	bio2_5_12_15	-15.928387	-0.634135823
centaurea_cyanus	pedward	bio2_6_12_15	-0.260805965	0.026516164
centaurea_cyanus	pedward	bio3_5_12_15	-15.928387	0.569398041
centaurea_cyanus	pedward	bio5_7_12_15	-15.928387	-0.68168481
centaurea_cyanus	sgeorgia	bio1_3_12_15	-3.277351304	1.618073993
centaurea_cyanus	sgeorgia	bio1_7_12_15	-1.891061156	1.637496046
centaurea_cyanus	sgeorgia	bio2_5_12_15	0.193806815	-1.179831795
centaurea_cyanus	sgeorgia	bio2_6_12_15	0.7512	-0.356034788
centaurea_cyanus	sgeorgia	bio3_5_12_15	-15.36689575	-0.075046209
centaurea_cyanus	sgeorgia	bio5_7_12_15	-15.36689575	-1.186427921
centaurea_nigra	auckland	bio1_3_12_15	-16.11809575	1.710050507
centaurea_nigra	auckland	bio1_7_12_15	0	1.73926203
centaurea_nigra	auckland	bio2_5_12_15	0	-1.218203965
centaurea_nigra	auckland	bio2_6_12_15	0	-0.468624675
centaurea_nigra	auckland	bio3_5_12_15	-16.11809575	-0.019124939
centaurea_nigra	auckland	bio5_7_12_15	-16.11809575	-1.145549627
centaurea_nigra	campbell	bio1_3_12_15	-0.808561562	-1.449472249
centaurea_nigra	campbell	bio1_7_12_15	-0.516159405	-3.26913995
centaurea_nigra	campbell	bio2_5_12_15	-0.34499985	-4.330847522
centaurea_nigra	campbell	bio2_6_12_15	0.409171919	0.026166453
centaurea_nigra	campbell	bio3_5_12_15	-0.486581016	-0.69556833
centaurea_nigra	campbell	bio5_7_12_15	-15.70892383	-4.389457431
centaurea_nigra	crozet	bio1_3_12_15	-5.119044781	-0.514194669
centaurea_nigra	crozet	bio1_7_12_15	-1.066966869	-0.866104645
centaurea_nigra	crozet	bio2_5_12_15	-16.05216961	-0.714479853
centaurea_nigra	crozet	bio2_6_12_15	0.036600317	-0.165492074
centaurea_nigra	crozet	bio3_5_12_15	-16.05216961	-0.475142986
centaurea_nigra	crozet	bio5_7_12_15	-16.05216961	-0.902031435
centaurea_nigra	heard	bio1_3_12_15	-14.49252886	0.691910538
centaurea_nigra	heard	bio1_7_12_15	-14.49252886	-0.365918181
centaurea_nigra	heard	bio2_5_12_15	-14.49252886	-3.76313771
centaurea_nigra	heard	bio2_6_12_15	-14.49252886	0.090901286
centaurea_nigra	heard	bio3_5_12_15	-14.49252886	-1.117240926
centaurea_nigra	heard	bio5_7_12_15	-14.49252886	-3.264362309
centaurea_nigra	kerguelen	bio1_3_12_15	-16.11809575	0.043545365
centaurea_nigra	kerguelen	bio1_7_12_15	-0.000700245	-1.15230588
centaurea_nigra	kerguelen	bio2_5_12_15	0	-1.473157708
centaurea_nigra	kerguelen	bio2_6_12_15	0	-0.147787277
centaurea_nigra	kerguelen	bio3_5_12_15	-16.11809575	-0.127009902
centaurea_nigra	kerguelen	bio5_7_12_15	-16.11809575	-1.363790315
centaurea_nigra	macquarie	bio1_3_12_15	-15.99048964	-0.954133511
centaurea_nigra	macquarie	bio1_7_12_15	-15.99048964	-3.173987286
centaurea_nigra	macquarie	bio2_5_12_15	-15.99048964	-4.529304089
centaurea_nigra	macquarie	bio2_6_12_15	-0.020429952	0.667007608
centaurea_nigra	macquarie	bio3_5_12_15	-15.99048964	0.349324315
centaurea_nigra	macquarie	bio5_7_12_15	-15.99048964	-5.984011215
centaurea_nigra	pedward	bio1_3_12_15	-15.87053145	-0.209950599
centaurea_nigra	pedward	bio1_7_12_15	-15.87053145	-1.116563666
centaurea_nigra	pedward	bio2_5_12_15	-15.87053145	-0.19978485
centaurea_nigra	pedward	bio2_6_12_15	-0.202636647	0.326911888
centaurea_nigra	pedward	bio3_5_12_15	-15.87053145	0.142507164
centaurea_nigra	pedward	bio5_7_12_15	-15.87053145	-0.841851834
centaurea_nigra	sgeorgia	bio1_3_12_15	-11.75195024	0.678661624
centaurea_nigra	sgeorgia	bio1_7_12_15	-11.75195024	0.122574955
centaurea_nigra	sgeorgia	bio2_5_12_15	-11.75195024	-4.126724254
centaurea_nigra	sgeorgia	bio2_6_12_15	2.139595932	-0.417979759
centaurea_nigra	sgeorgia	bio3_5_12_15	-11.75195024	-0.05392714
centaurea_nigra	sgeorgia	bio5_7_12_15	-11.75195024	-3.977043945
centaurea_scabiosa	auckland	bio1_3_12_15	-16.11809575	2.00736909
centaurea_scabiosa	auckland	bio1_7_12_15	0	2.050543133
centaurea_scabiosa	auckland	bio2_5_12_15	-0.008939841	-1.520361368
centaurea_scabiosa	auckland	bio2_6_12_15	0	-0.439428872
centaurea_scabiosa	auckland	bio3_5_12_15	-16.11809575	-0.013185713
centaurea_scabiosa	auckland	bio5_7_12_15	-16.11809575	-1.735388075
centaurea_scabiosa	campbell	bio1_3_12_15	-15.40739551	-0.535282464
centaurea_scabiosa	campbell	bio1_7_12_15	-15.40739551	-1.258043782
centaurea_scabiosa	campbell	bio2_5_12_15	-1.205262257	-0.674224662
centaurea_scabiosa	campbell	bio2_6_12_15	0.408107586	-0.052255611
centaurea_scabiosa	campbell	bio3_5_12_15	-0.396750798	0.162588355
centaurea_scabiosa	campbell	bio5_7_12_15	-15.40739551	-0.817565333
centaurea_scabiosa	crozet	bio1_3_12_15	-0.255925012	-0.562486382
centaurea_scabiosa	crozet	bio1_7_12_15	0	-0.595810296
centaurea_scabiosa	crozet	bio2_5_12_15	-16.11809575	-1.339539215
centaurea_scabiosa	crozet	bio2_6_12_15	0	-0.275981352
centaurea_scabiosa	crozet	bio3_5_12_15	-16.11809575	-1.216955555
centaurea_scabiosa	crozet	bio5_7_12_15	-16.11809575	-1.345322099
centaurea_scabiosa	heard	bio1_3_12_15	-15.73522354	0.091757593
centaurea_scabiosa	heard	bio1_7_12_15	-2.231686379	-1.162019595
centaurea_scabiosa	heard	bio2_5_12_15	-15.73522354	-1.971927999
centaurea_scabiosa	heard	bio2_6_12_15	-0.165655205	-0.055868285
centaurea_scabiosa	heard	bio3_5_12_15	-15.73522354	-0.675026713
centaurea_scabiosa	heard	bio5_7_12_15	-15.73522354	-1.441763872
centaurea_scabiosa	kerguelen	bio1_3_12_15	-16.11809575	-0.094201929
centaurea_scabiosa	kerguelen	bio1_7_12_15	-0.011971371	-1.592801677
centaurea_scabiosa	kerguelen	bio2_5_12_15	0	-1.784976991
centaurea_scabiosa	kerguelen	bio2_6_12_15	0	-0.085395692
centaurea_scabiosa	kerguelen	bio3_5_12_15	-16.11809575	-0.241343104
centaurea_scabiosa	kerguelen	bio5_7_12_15	-16.11809575	-1.720372479
centaurea_scabiosa	macquarie	bio1_3_12_15	-14.1953166	0.003765048
centaurea_scabiosa	macquarie	bio1_7_12_15	-14.1953166	-0.887040851
centaurea_scabiosa	macquarie	bio2_5_12_15	-14.1953166	0.095290886
centaurea_scabiosa	macquarie	bio2_6_12_15	-3.336298375	0.33352819
centaurea_scabiosa	macquarie	bio3_5_12_15	-14.1953166	1.380328608
centaurea_scabiosa	macquarie	bio5_7_12_15	-14.1953166	-0.530933488
centaurea_scabiosa	pedward	bio1_3_12_15	-16.11809575	-1.39993382
centaurea_scabiosa	pedward	bio1_7_12_15	-16.11809575	-2.245407665
centaurea_scabiosa	pedward	bio2_5_12_15	-16.11809575	-1.953472931
centaurea_scabiosa	pedward	bio2_6_12_15	0	0.32346464
centaurea_scabiosa	pedward	bio3_5_12_15	-16.11809575	-1.38033541
centaurea_scabiosa	pedward	bio5_7_12_15	-16.11809575	-2.09812824
centaurea_scabiosa	sgeorgia	bio1_3_12_15	-16.02838985	-0.160051931
centaurea_scabiosa	sgeorgia	bio1_7_12_15	-16.02838985	-1.492388089
centaurea_scabiosa	sgeorgia	bio2_5_12_15	-16.02838985	-2.191056504
centaurea_scabiosa	sgeorgia	bio2_6_12_15	0.018639463	-0.421001018
centaurea_scabiosa	sgeorgia	bio3_5_12_15	-16.02838985	-0.302782479
centaurea_scabiosa	sgeorgia	bio5_7_12_15	-16.02838985	-2.070102934
cerastium_fontanum	auckland	bio1_3_12_15	-16.09564563	0.468984883
cerastium_fontanum	auckland	bio1_7_12_15	-0.472666139	0.222180975
cerastium_fontanum	auckland	bio2_5_12_15	-16.09564563	-4.53651955
cerastium_fontanum	auckland	bio2_6_12_15	-0.594291638	-0.578080724
cerastium_fontanum	auckland	bio3_5_12_15	-16.09564563	-0.625531551
cerastium_fontanum	auckland	bio5_7_12_15	-16.09564563	-4.371937267
cerastium_fontanum	campbell	bio1_3_12_15	-0.760997733	0.880861457
cerastium_fontanum	campbell	bio1_7_12_15	0	0.536831466
cerastium_fontanum	campbell	bio2_5_12_15	0	-0.987537186
cerastium_fontanum	campbell	bio2_6_12_15	0	-0.129512154
cerastium_fontanum	campbell	bio3_5_12_15	-16.11809575	0.151604645
cerastium_fontanum	campbell	bio5_7_12_15	-16.11809575	-1.068411741
cerastium_fontanum	crozet	bio1_3_12_15	-0.900667994	-0.281151354
cerastium_fontanum	crozet	bio1_7_12_15	-0.396860058	-0.98149162
cerastium_fontanum	crozet	bio2_5_12_15	-15.94932203	-3.733751478
cerastium_fontanum	crozet	bio2_6_12_15	0.131071863	-0.254637336
cerastium_fontanum	crozet	bio3_5_12_15	-15.94932203	-0.808710859
cerastium_fontanum	crozet	bio5_7_12_15	-15.94932203	-3.815179552
cerastium_fontanum	heard	bio1_3_12_15	-15.60543518	-0.369318291
cerastium_fontanum	heard	bio1_7_12_15	-0.548366767	-0.524110557
cerastium_fontanum	heard	bio2_5_12_15	-15.60543518	-0.383658521
cerastium_fontanum	heard	bio2_6_12_15	-0.452820241	0.130150824
cerastium_fontanum	heard	bio3_5_12_15	-15.60543518	-0.646012027
cerastium_fontanum	heard	bio5_7_12_15	-15.60543518	-0.879443835
cerastium_fontanum	kerguelen	bio1_3_12_15	-15.82090195	-0.001885374
cerastium_fontanum	kerguelen	bio1_7_12_15	-15.82090195	-3.343301884
cerastium_fontanum	kerguelen	bio2_5_12_15	-2.277198806	-3.994204631
cerastium_fontanum	kerguelen	bio2_6_12_15	0.297193798	0.008765283
cerastium_fontanum	kerguelen	bio3_5_12_15	-15.82090195	-0.19767596
cerastium_fontanum	kerguelen	bio5_7_12_15	-15.82090195	-3.215492705
cerastium_fontanum	macquarie	bio1_3_12_15	-0.946241633	1.313088806
cerastium_fontanum	macquarie	bio1_7_12_15	0.533923604	1.308983035
cerastium_fontanum	macquarie	bio2_5_12_15	0.470344629	-0.866373644
cerastium_fontanum	macquarie	bio2_6_12_15	0.533923604	-0.500502594
cerastium_fontanum	macquarie	bio3_5_12_15	-15.58417215	0.136821568
cerastium_fontanum	macquarie	bio5_7_12_15	-15.58417215	-0.800331169
cerastium_fontanum	pedward	bio1_3_12_15	-15.47392928	-1.361010662
cerastium_fontanum	pedward	bio1_7_12_15	-15.47392928	-4.20661581
cerastium_fontanum	pedward	bio2_5_12_15	-15.47392928	-4.342427237
cerastium_fontanum	pedward	bio2_6_12_15	-0.085229738	0.397490088
cerastium_fontanum	pedward	bio3_5_12_15	-15.47392928	-0.436572822
cerastium_fontanum	pedward	bio5_7_12_15	-15.47392928	-4.460648514
cerastium_fontanum	sgeorgia	bio1_3_12_15	-15.80584776	-0.405010672
cerastium_fontanum	sgeorgia	bio1_7_12_15	-1.36493314	-0.574186162
cerastium_fontanum	sgeorgia	bio2_5_12_15	-15.80584776	-0.913503051
cerastium_fontanum	sgeorgia	bio2_6_12_15	-0.12146223	-0.173617903
cerastium_fontanum	sgeorgia	bio3_5_12_15	-15.80584776	-0.725655792
cerastium_fontanum	sgeorgia	bio5_7_12_15	-15.80584776	-1.213636771
cerastium_glomeratum	auckland	bio1_3_12_15	-16.05919465	-0.433443384
cerastium_glomeratum	auckland	bio1_7_12_15	-1.638821279	-1.978167508
cerastium_glomeratum	auckland	bio2_5_12_15	-16.05919465	-2.798692126
cerastium_glomeratum	auckland	bio2_6_12_15	-0.015930201	-0.570749833
cerastium_glomeratum	auckland	bio3_5_12_15	-16.05919465	-0.524117309
cerastium_glomeratum	auckland	bio5_7_12_15	-16.05919465	-2.58420474
cerastium_glomeratum	campbell	bio1_3_12_15	-0.351971693	0.688341573
cerastium_glomeratum	campbell	bio1_7_12_15	0	0.3179697
cerastium_glomeratum	campbell	bio2_5_12_15	0	-1.453962108
cerastium_glomeratum	campbell	bio2_6_12_15	0	-0.044581477
cerastium_glomeratum	campbell	bio3_5_12_15	-16.11809575	-0.076885091
cerastium_glomeratum	campbell	bio5_7_12_15	-16.11809575	-1.588261012
cerastium_glomeratum	crozet	bio1_3_12_15	-15.63374982	-0.833575319
cerastium_glomeratum	crozet	bio1_7_12_15	-15.63374982	-1.806857525
cerastium_glomeratum	crozet	bio2_5_12_15	-15.63374982	-1.572298206
cerastium_glomeratum	crozet	bio2_6_12_15	0.195329667	-0.256772967
cerastium_glomeratum	crozet	bio3_5_12_15	-15.63374982	-0.680556117
cerastium_glomeratum	crozet	bio5_7_12_15	-15.63374982	-1.596190844
cerastium_glomeratum	heard	bio1_3_12_15	-16.11809575	-0.0397246
cerastium_glomeratum	heard	bio1_7_12_15	0	-0.223722808
cerastium_glomeratum	heard	bio2_5_12_15	-16.11809575	-1.718239572
cerastium_glomeratum	heard	bio2_6_12_15	0	-0.066939037
cerastium_glomeratum	heard	bio3_5_12_15	-16.11809575	-1.212283281
cerastium_glomeratum	heard	bio5_7_12_15	-16.11809575	-1.308658568
cerastium_glomeratum	kerguelen	bio1_3_12_15	-15.97699293	0.750606472
cerastium_glomeratum	kerguelen	bio1_7_12_15	-15.97699293	-0.421597074
cerastium_glomeratum	kerguelen	bio2_5_12_15	-0.60375868	-0.645612029
cerastium_glomeratum	kerguelen	bio2_6_12_15	0.047670891	-0.559916704
cerastium_glomeratum	kerguelen	bio3_5_12_15	-15.97699293	0.690311735
cerastium_glomeratum	kerguelen	bio5_7_12_15	-15.97699293	-0.222598922
cerastium_glomeratum	macquarie	bio1_3_12_15	-2.058854224	1.626109523
cerastium_glomeratum	macquarie	bio1_7_12_15	0	1.645677995
cerastium_glomeratum	macquarie	bio2_5_12_15	-0.214307679	-1.262769914
cerastium_glomeratum	macquarie	bio2_6_12_15	0	-0.461240379
cerastium_glomeratum	macquarie	bio3_5_12_15	-16.11809575	0.116865539
cerastium_glomeratum	macquarie	bio5_7_12_15	-16.11809575	-1.24137804
cerastium_glomeratum	pedward	bio1_3_12_15	-14.86703159	-0.025665934
cerastium_glomeratum	pedward	bio1_7_12_15	-14.86703159	-0.941615824
cerastium_glomeratum	pedward	bio2_5_12_15	-14.86703159	-0.357528892
cerastium_glomeratum	pedward	bio2_6_12_15	-0.921369468	0.171796838
cerastium_glomeratum	pedward	bio3_5_12_15	-14.86703159	0.701212006
cerastium_glomeratum	pedward	bio5_7_12_15	-14.86703159	-0.547116943
cerastium_glomeratum	sgeorgia	bio1_3_12_15	-16.11809575	0.075061008
cerastium_glomeratum	sgeorgia	bio1_7_12_15	-0.762925961	0.27115362
cerastium_glomeratum	sgeorgia	bio2_5_12_15	-16.11809575	-1.481484963
cerastium_glomeratum	sgeorgia	bio2_6_12_15	0	-0.39662497
cerastium_glomeratum	sgeorgia	bio3_5_12_15	-16.11809575	-1.548218811
cerastium_glomeratum	sgeorgia	bio5_7_12_15	-16.11809575	-1.427805005
cerastium_holosteoides	auckland	bio1_3_12_15	-16.09492948	-0.664442263
cerastium_holosteoides	auckland	bio1_7_12_15	-0.35080012	-0.77549183
cerastium_holosteoides	auckland	bio2_5_12_15	-16.09492948	-0.554597001
cerastium_holosteoides	auckland	bio2_6_12_15	-0.311886928	-0.07442897
cerastium_holosteoides	auckland	bio3_5_12_15	-16.09492948	-1.093807274
cerastium_holosteoides	auckland	bio5_7_12_15	-16.09492948	-1.555159187
cerastium_holosteoides	campbell	bio1_3_12_15	-16.09891293	-0.288648578
cerastium_holosteoides	campbell	bio1_7_12_15	-3.248355655	-2.218995816
cerastium_holosteoides	campbell	bio2_5_12_15	-1.655860418	-3.686223182
cerastium_holosteoides	campbell	bio2_6_12_15	0.019182817	0.02280253
cerastium_holosteoides	campbell	bio3_5_12_15	-16.09891293	-0.18184937
cerastium_holosteoides	campbell	bio5_7_12_15	-16.09891293	-3.699851234
cerastium_holosteoides	crozet	bio1_3_12_15	0	1.147998534
cerastium_holosteoides	crozet	bio1_7_12_15	0	0.723851262
cerastium_holosteoides	crozet	bio2_5_12_15	-16.11809575	-0.710454163
cerastium_holosteoides	crozet	bio2_6_12_15	0	-0.010727864
cerastium_holosteoides	crozet	bio3_5_12_15	-16.11809575	0.228647371
cerastium_holosteoides	crozet	bio5_7_12_15	-1.422958031	-1.324023344
cerastium_holosteoides	heard	bio1_3_12_15	-14.79496424	0.423901338
cerastium_holosteoides	heard	bio1_7_12_15	-1.301035927	-0.370600973
cerastium_holosteoides	heard	bio2_5_12_15	-14.79496424	-3.356242835
cerastium_holosteoides	heard	bio2_6_12_15	-14.79496424	0.116296309
cerastium_holosteoides	heard	bio3_5_12_15	-14.79496424	-1.790193469
cerastium_holosteoides	heard	bio5_7_12_15	-14.79496424	-3.792496833
cerastium_holosteoides	kerguelen	bio1_3_12_15	-15.94588295	0.285470223
cerastium_holosteoides	kerguelen	bio1_7_12_15	-15.94588295	-0.658664043
cerastium_holosteoides	kerguelen	bio2_5_12_15	-2.656309959	0.006015327
cerastium_holosteoides	kerguelen	bio2_6_12_15	0.07217146	0.033577135
cerastium_holosteoides	kerguelen	bio3_5_12_15	-15.94588295	0.269219741
cerastium_holosteoides	kerguelen	bio5_7_12_15	-15.94588295	-0.453542399
cerastium_holosteoides	macquarie	bio1_3_12_15	-15.79485562	0.536668488
cerastium_holosteoides	macquarie	bio1_7_12_15	-2.721680387	0.261868628
cerastium_holosteoides	macquarie	bio2_5_12_15	-15.79485562	-3.690428508
cerastium_holosteoides	macquarie	bio2_6_12_15	-0.166639666	-0.453693496
cerastium_holosteoides	macquarie	bio3_5_12_15	-15.79485562	-0.320796201
cerastium_holosteoides	macquarie	bio5_7_12_15	-15.79485562	-3.606812077
cerastium_holosteoides	pedward	bio1_3_12_15	-0.163225043	0.504754943
cerastium_holosteoides	pedward	bio1_7_12_15	0	0.205535606
cerastium_holosteoides	pedward	bio2_5_12_15	0	-1.121598144
cerastium_holosteoides	pedward	bio2_6_12_15	0	-0.307547923
cerastium_holosteoides	pedward	bio3_5_12_15	-16.11809575	-0.31843121
cerastium_holosteoides	pedward	bio5_7_12_15	-16.11809575	-0.918932535
cerastium_holosteoides	sgeorgia	bio1_3_12_15	0	0.266030008
cerastium_holosteoides	sgeorgia	bio1_7_12_15	0	0.022805143
cerastium_holosteoides	sgeorgia	bio2_5_12_15	0	-4.236102703
cerastium_holosteoides	sgeorgia	bio2_6_12_15	13.66236054	-0.406856712
cerastium_holosteoides	sgeorgia	bio3_5_12_15	0	-0.890143511
cerastium_holosteoides	sgeorgia	bio5_7_12_15	0	-4.52489479
cirsium_arvense	auckland	bio1_3_12_15	-16.11809575	0.204445937
cirsium_arvense	auckland	bio1_7_12_15	0	0.349407166
cirsium_arvense	auckland	bio2_5_12_15	-16.11809575	-2.027764536
cirsium_arvense	auckland	bio2_6_12_15	0	-0.517063893
cirsium_arvense	auckland	bio3_5_12_15	-16.11809575	-1.913986696
cirsium_arvense	auckland	bio5_7_12_15	-16.11809575	-2.046196667
cirsium_arvense	campbell	bio1_3_12_15	-16.06880046	-0.093187112
cirsium_arvense	campbell	bio1_7_12_15	-16.06880046	-1.306557279
cirsium_arvense	campbell	bio2_5_12_15	-0.525357922	-1.310551183
cirsium_arvense	campbell	bio2_6_12_15	-0.016951352	-0.119142803
cirsium_arvense	campbell	bio3_5_12_15	-16.06880046	0.085056254
cirsium_arvense	campbell	bio5_7_12_15	-16.06880046	-1.264260987
cirsium_arvense	crozet	bio1_3_12_15	0	0.902107313
cirsium_arvense	crozet	bio1_7_12_15	0	0.477079248
cirsium_arvense	crozet	bio2_5_12_15	-16.11809575	-1.082088441
cirsium_arvense	crozet	bio2_6_12_15	0	0.056728773
cirsium_arvense	crozet	bio3_5_12_15	-16.11809575	-0.022416592
cirsium_arvense	crozet	bio5_7_12_15	-16.11809575	-1.739722774
cirsium_arvense	heard	bio1_3_12_15	-14.9539847	-0.239793995
cirsium_arvense	heard	bio1_7_12_15	-14.9539847	-1.835927952
cirsium_arvense	heard	bio2_5_12_15	-14.9539847	-1.493362428
cirsium_arvense	heard	bio2_6_12_15	-2.274785183	0.122257553
cirsium_arvense	heard	bio3_5_12_15	-14.9539847	-1.027248893
cirsium_arvense	heard	bio5_7_12_15	-14.9539847	-1.988829375
cirsium_arvense	kerguelen	bio1_3_12_15	-16.11809575	-0.983455895
cirsium_arvense	kerguelen	bio1_7_12_15	-16.11809575	-1.637523209
cirsium_arvense	kerguelen	bio2_5_12_15	0	-1.707039868
cirsium_arvense	kerguelen	bio2_6_12_15	0	-0.107496278
cirsium_arvense	kerguelen	bio3_5_12_15	-16.11809575	-0.938125199
cirsium_arvense	kerguelen	bio5_7_12_15	-16.11809575	-1.602037699
cirsium_arvense	macquarie	bio1_3_12_15	-16.02466382	-0.445549624
cirsium_arvense	macquarie	bio1_7_12_15	-3.46091323	-1.526827257
cirsium_arvense	macquarie	bio2_5_12_15	-16.02466382	-2.189362304
cirsium_arvense	macquarie	bio2_6_12_15	0.046549954	-0.467544898
cirsium_arvense	macquarie	bio3_5_12_15	-16.02466382	-0.446281332
cirsium_arvense	macquarie	bio5_7_12_15	-16.02466382	-2.094631263
cirsium_arvense	pedward	bio1_3_12_15	-2.058854224	0.533239367
cirsium_arvense	pedward	bio1_7_12_15	0	0.235088846
cirsium_arvense	pedward	bio2_5_12_15	0	-1.601404514
cirsium_arvense	pedward	bio2_6_12_15	0	-0.273092516
cirsium_arvense	pedward	bio3_5_12_15	-16.11809575	-0.572575635
cirsium_arvense	pedward	bio5_7_12_15	-16.11809575	-1.482205385
cirsium_arvense	sgeorgia	bio1_3_12_15	-15.09588897	-0.59605818
cirsium_arvense	sgeorgia	bio1_7_12_15	-15.09588897	-1.954305275
cirsium_arvense	sgeorgia	bio2_5_12_15	-15.09588897	-2.501862011
cirsium_arvense	sgeorgia	bio2_6_12_15	0.134260664	-0.387848848
cirsium_arvense	sgeorgia	bio3_5_12_15	-15.09588897	-0.737058566
cirsium_arvense	sgeorgia	bio5_7_12_15	-15.09588897	-2.573907898
cirsium_palustre	auckland	bio1_3_12_15	-16.03482284	0.368513587
cirsium_palustre	auckland	bio1_7_12_15	-0.37844508	0.267924043
cirsium_palustre	auckland	bio2_5_12_15	-16.03482284	-3.46113366
cirsium_palustre	auckland	bio2_6_12_15	-0.530323907	-0.542015665
cirsium_palustre	auckland	bio3_5_12_15	-16.03482284	-1.096108621
cirsium_palustre	auckland	bio5_7_12_15	-16.03482284	-4.721122288
cirsium_palustre	campbell	bio1_3_12_15	-16.08629544	-0.429334821
cirsium_palustre	campbell	bio1_7_12_15	-1.622634546	-1.107086211
cirsium_palustre	campbell	bio2_5_12_15	-3.558135674	-0.624330862
cirsium_palustre	campbell	bio2_6_12_15	-0.025405159	0.082226866
cirsium_palustre	campbell	bio3_5_12_15	-16.08629544	-0.287875285
cirsium_palustre	campbell	bio5_7_12_15	-16.08629544	-1.068008765
cirsium_palustre	crozet	bio1_3_12_15	-3.451435544	-0.440811172
cirsium_palustre	crozet	bio1_7_12_15	-0.199671173	-2.129884019
cirsium_palustre	crozet	bio2_5_12_15	-16.11809575	-3.443527074
cirsium_palustre	crozet	bio2_6_12_15	0	0.119575235
cirsium_palustre	crozet	bio3_5_12_15	-16.11809575	-0.171451744
cirsium_palustre	crozet	bio5_7_12_15	-16.11809575	-3.996932465
cirsium_palustre	heard	bio1_3_12_15	0	0.703287962
cirsium_palustre	heard	bio1_7_12_15	0	-0.173949558
cirsium_palustre	heard	bio2_5_12_15	16.11809575	-0.825620702
cirsium_palustre	heard	bio2_6_12_15	16.11809575	0.409757612
cirsium_palustre	heard	bio3_5_12_15	0	0.058272646
cirsium_palustre	heard	bio5_7_12_15	0	-2.405483719
cirsium_palustre	kerguelen	bio1_3_12_15	-15.8003668	-0.137366828
cirsium_palustre	kerguelen	bio1_7_12_15	-15.8003668	-3.200006488
cirsium_palustre	kerguelen	bio2_5_12_15	-2.190649921	-3.610518774
cirsium_palustre	kerguelen	bio2_6_12_15	0.262955936	0.013077016
cirsium_palustre	kerguelen	bio3_5_12_15	-15.8003668	-0.337216497
cirsium_palustre	kerguelen	bio5_7_12_15	-15.8003668	-3.089779544
cirsium_palustre	macquarie	bio1_3_12_15	-7.176657735	-0.392599863
cirsium_palustre	macquarie	bio1_7_12_15	-0.98297816	-0.479686275
cirsium_palustre	macquarie	bio2_5_12_15	-16.03046601	-0.793284738
cirsium_palustre	macquarie	bio2_6_12_15	-0.116937402	-0.163984496
cirsium_palustre	macquarie	bio3_5_12_15	-16.03046601	-0.738789098
cirsium_palustre	macquarie	bio5_7_12_15	-16.03046601	-1.221503714
cirsium_palustre	pedward	bio1_3_12_15	-15.64360212	0.133215082
cirsium_palustre	pedward	bio1_7_12_15	-0.987817882	-1.300232752
cirsium_palustre	pedward	bio2_5_12_15	-15.64360212	-3.583392513
cirsium_palustre	pedward	bio2_6_12_15	0.474493634	-0.270045289
cirsium_palustre	pedward	bio3_5_12_15	-15.64360212	-0.331545468
cirsium_palustre	pedward	bio5_7_12_15	-15.64360212	-3.333445091
cirsium_palustre	sgeorgia	bio1_3_12_15	-16.09031337	0.354908616
cirsium_palustre	sgeorgia	bio1_7_12_15	-16.09031337	0.000477952
cirsium_palustre	sgeorgia	bio2_5_12_15	-16.09031337	-1.105092294
cirsium_palustre	sgeorgia	bio2_6_12_15	0.027782378	-0.078252231
cirsium_palustre	sgeorgia	bio3_5_12_15	-16.09031337	-0.70675704
cirsium_palustre	sgeorgia	bio5_7_12_15	-16.09031337	-1.221170204
cirsium_vulgare	auckland	bio1_3_12_15	-15.85386979	-1.071784696
cirsium_vulgare	auckland	bio1_7_12_15	-4.628613059	-2.307745932
cirsium_vulgare	auckland	bio2_5_12_15	-15.85386979	-2.231060753
cirsium_vulgare	auckland	bio2_6_12_15	-0.387971136	-0.478817286
cirsium_vulgare	auckland	bio3_5_12_15	-15.85386979	-1.192042702
cirsium_vulgare	auckland	bio5_7_12_15	-15.85386979	-3.029823737
cirsium_vulgare	campbell	bio1_3_12_15	-16.11809575	-1.062472732
cirsium_vulgare	campbell	bio1_7_12_15	-0.725876899	-1.330785208
cirsium_vulgare	campbell	bio2_5_12_15	0	-1.576711589
cirsium_vulgare	campbell	bio2_6_12_15	0	-0.050875831
cirsium_vulgare	campbell	bio3_5_12_15	-16.11809575	-1.26352713
cirsium_vulgare	campbell	bio5_7_12_15	-16.11809575	-1.665617857
cirsium_vulgare	crozet	bio1_3_12_15	-16.1157931	-0.114110947
cirsium_vulgare	crozet	bio1_7_12_15	-4.825998689	-1.356682826
cirsium_vulgare	crozet	bio2_5_12_15	-16.1157931	-0.973311732
cirsium_vulgare	crozet	bio2_6_12_15	-0.056598453	-0.069585747
cirsium_vulgare	crozet	bio3_5_12_15	-16.1157931	0.095779797
cirsium_vulgare	crozet	bio5_7_12_15	-16.1157931	-1.300015905
cirsium_vulgare	heard	bio1_3_12_15	0	0.523981007
cirsium_vulgare	heard	bio1_7_12_15	0	-0.3805052
cirsium_vulgare	heard	bio2_5_12_15	16.11809575	-0.866066141
cirsium_vulgare	heard	bio2_6_12_15	16.11809575	0.419686825
cirsium_vulgare	heard	bio3_5_12_15	0	-0.068396086
cirsium_vulgare	heard	bio5_7_12_15	0	-2.631397739
cirsium_vulgare	kerguelen	bio1_3_12_15	-15.26360556	0.746491206
cirsium_vulgare	kerguelen	bio1_7_12_15	-15.26360556	-0.410675683
cirsium_vulgare	kerguelen	bio2_5_12_15	-3.57671838	-0.125223703
cirsium_vulgare	kerguelen	bio2_6_12_15	0.426012367	-0.189474448
cirsium_vulgare	kerguelen	bio3_5_12_15	-15.26360556	0.675321094
cirsium_vulgare	kerguelen	bio5_7_12_15	-15.26360556	-0.016751923
cirsium_vulgare	macquarie	bio1_3_12_15	-16.11809575	0.16453454
cirsium_vulgare	macquarie	bio1_7_12_15	0	0.319231305
cirsium_vulgare	macquarie	bio2_5_12_15	-16.11809575	-1.545600521
cirsium_vulgare	macquarie	bio2_6_12_15	0	-0.468053681
cirsium_vulgare	macquarie	bio3_5_12_15	-16.11809575	-1.362376192
cirsium_vulgare	macquarie	bio5_7_12_15	-16.11809575	-1.498930848
cirsium_vulgare	pedward	bio1_3_12_15	-16.02466382	-0.055068332
cirsium_vulgare	pedward	bio1_7_12_15	-16.02466382	-1.244086933
cirsium_vulgare	pedward	bio2_5_12_15	-2.568688002	-1.272594959
cirsium_vulgare	pedward	bio2_6_12_15	0.060908747	-0.324628525
cirsium_vulgare	pedward	bio3_5_12_15	-16.02466382	-0.133760875
cirsium_vulgare	pedward	bio5_7_12_15	-16.02466382	-1.003077196
cirsium_vulgare	sgeorgia	bio1_3_12_15	-15.56592724	0.34718905
cirsium_vulgare	sgeorgia	bio1_7_12_15	-15.56592724	-0.098229046
cirsium_vulgare	sgeorgia	bio2_5_12_15	-15.56592724	-1.646236385
cirsium_vulgare	sgeorgia	bio2_6_12_15	0.552168514	-0.151235764
cirsium_vulgare	sgeorgia	bio3_5_12_15	-15.56592724	-0.814230048
cirsium_vulgare	sgeorgia	bio5_7_12_15	-15.56592724	-1.778508012
cynosurus_cristatus	auckland	bio1_3_12_15	-1.420471499	1.14991445
cynosurus_cristatus	auckland	bio1_7_12_15	0	0.773583512
cynosurus_cristatus	auckland	bio2_5_12_15	-0.000700245	-1.26005117
cynosurus_cristatus	auckland	bio2_6_12_15	0	-0.239182271
cynosurus_cristatus	auckland	bio3_5_12_15	-16.11809575	0.023874223
cynosurus_cristatus	auckland	bio5_7_12_15	-16.11809575	-1.31390762
cynosurus_cristatus	campbell	bio1_3_12_15	-16.03319125	-0.705081362
cynosurus_cristatus	campbell	bio1_7_12_15	-1.482431859	-2.12998691
cynosurus_cristatus	campbell	bio2_5_12_15	-2.320820345	-3.689377599
cynosurus_cristatus	campbell	bio2_6_12_15	0.05331063	0.031059354
cynosurus_cristatus	campbell	bio3_5_12_15	-16.03319125	-0.711505115
cynosurus_cristatus	campbell	bio5_7_12_15	-16.03319125	-3.931441195
cynosurus_cristatus	crozet	bio1_3_12_15	-8.100131714	-0.345840154
cynosurus_cristatus	crozet	bio1_7_12_15	-0.354020083	-1.201638128
cynosurus_cristatus	crozet	bio2_5_12_15	-16.10683256	-0.343616016
cynosurus_cristatus	crozet	bio2_6_12_15	-0.03645754	0.242055502
cynosurus_cristatus	crozet	bio3_5_12_15	-16.10683256	-0.285459999
cynosurus_cristatus	crozet	bio5_7_12_15	-16.10683256	-1.181195225
cynosurus_cristatus	heard	bio1_3_12_15	0	0.475774755
cynosurus_cristatus	heard	bio1_7_12_15	0	-1.150577002
cynosurus_cristatus	heard	bio2_5_12_15	16.11809575	-0.456695949
cynosurus_cristatus	heard	bio2_6_12_15	16.11809575	0.357368223
cynosurus_cristatus	heard	bio3_5_12_15	0	0.485911703
cynosurus_cristatus	heard	bio5_7_12_15	0	-2.381807795
cynosurus_cristatus	kerguelen	bio1_3_12_15	-1.236151458	0.911895941
cynosurus_cristatus	kerguelen	bio1_7_12_15	0	0.909446211
cynosurus_cristatus	kerguelen	bio2_5_12_15	-0.006018072	-0.49756095
cynosurus_cristatus	kerguelen	bio2_6_12_15	0	-0.377874398
cynosurus_cristatus	kerguelen	bio3_5_12_15	-16.11809575	0.162380773
cynosurus_cristatus	kerguelen	bio5_7_12_15	-16.11809575	-0.490828573
cynosurus_cristatus	macquarie	bio1_3_12_15	-15.79014712	0.436545343
cynosurus_cristatus	macquarie	bio1_7_12_15	-2.360297576	0.329130765
cynosurus_cristatus	macquarie	bio2_5_12_15	-15.79014712	-3.69507021
cynosurus_cristatus	macquarie	bio2_6_12_15	-0.206828147	-0.442383041
cynosurus_cristatus	macquarie	bio3_5_12_15	-15.79014712	-0.795317257
cynosurus_cristatus	macquarie	bio5_7_12_15	-15.79014712	-3.86160341
cynosurus_cristatus	pedward	bio1_3_12_15	-15.98353527	-0.399129147
cynosurus_cristatus	pedward	bio1_7_12_15	-1.084525725	-0.851418213
cynosurus_cristatus	pedward	bio2_5_12_15	-5.183939287	-0.421480284
cynosurus_cristatus	pedward	bio2_6_12_15	0.122184209	-0.130989092
cynosurus_cristatus	pedward	bio3_5_12_15	-15.98353527	-0.34178103
cynosurus_cristatus	pedward	bio5_7_12_15	-15.98353527	-0.636462284
cynosurus_cristatus	sgeorgia	bio1_3_12_15	0	-0.417803076
cynosurus_cristatus	sgeorgia	bio1_7_12_15	0	-1.755760987
cynosurus_cristatus	sgeorgia	bio2_5_12_15	0	-4.138423208
cynosurus_cristatus	sgeorgia	bio2_6_12_15	16.11809575	-0.260412148
cynosurus_cristatus	sgeorgia	bio3_5_12_15	0	-1.049357473
cynosurus_cristatus	sgeorgia	bio5_7_12_15	0	-4.138196583
cystopteris_fragilis	auckland	bio1_3_12_15	-1.969690061	1.070346929
cystopteris_fragilis	auckland	bio1_7_12_15	0	0.730340786
cystopteris_fragilis	auckland	bio2_5_12_15	-0.014910611	-1.559513809
cystopteris_fragilis	auckland	bio2_6_12_15	0	-0.166740664
cystopteris_fragilis	auckland	bio3_5_12_15	-16.11809575	-0.217248535
cystopteris_fragilis	auckland	bio5_7_12_15	-16.11809575	-1.785021784
cystopteris_fragilis	campbell	bio1_3_12_15	-15.75898933	-0.23571625
cystopteris_fragilis	campbell	bio1_7_12_15	-15.75898933	-1.642041838
cystopteris_fragilis	campbell	bio2_5_12_15	-3.37476631	-1.330044363
cystopteris_fragilis	campbell	bio2_6_12_15	-0.13469815	-0.003699765
cystopteris_fragilis	campbell	bio3_5_12_15	-15.75898933	-0.008471756
cystopteris_fragilis	campbell	bio5_7_12_15	-15.75898933	-1.454984416
cystopteris_fragilis	crozet	bio1_3_12_15	-16.11809575	-0.795570333
cystopteris_fragilis	crozet	bio1_7_12_15	0	-1.444612964
cystopteris_fragilis	crozet	bio2_5_12_15	-16.11809575	-1.315265097
cystopteris_fragilis	crozet	bio2_6_12_15	0	0.056258829
cystopteris_fragilis	crozet	bio3_5_12_15	-16.11809575	-1.257088219
cystopteris_fragilis	crozet	bio5_7_12_15	-16.11809575	-1.930870522
cystopteris_fragilis	heard	bio1_3_12_15	0	0.205882892
cystopteris_fragilis	heard	bio1_7_12_15	0	-0.652418643
cystopteris_fragilis	heard	bio2_5_12_15	16.11809575	-0.480538603
cystopteris_fragilis	heard	bio2_6_12_15	16.04820963	-0.523848181
cystopteris_fragilis	heard	bio3_5_12_15	0	0.445272949
cystopteris_fragilis	heard	bio5_7_12_15	0	-0.550909823
cystopteris_fragilis	kerguelen	bio1_3_12_15	-1.365707436	1.155239848
cystopteris_fragilis	kerguelen	bio1_7_12_15	0	1.194362895
cystopteris_fragilis	kerguelen	bio2_5_12_15	-0.033143215	-0.832518958
cystopteris_fragilis	kerguelen	bio2_6_12_15	0	-0.365644178
cystopteris_fragilis	kerguelen	bio3_5_12_15	-16.11809575	0.081154375
cystopteris_fragilis	kerguelen	bio5_7_12_15	-16.11809575	-0.846547985
cystopteris_fragilis	macquarie	bio1_3_12_15	-15.53164827	-1.030660536
[truncated: 4,817 more rows]
