# Supplementary material for: Venturing Into the Unknown: The Importance of Variable Selection When Modelling Alien Species Under Non‐Analogue Climatic Conditions
Source: Ecol Evol. 2024 Oct 28;14(10):e70490. doi: 10.1002/ece3.70490 (PMC11518623; doi:10.1002/ece3.70490)
Supplement: Supplementary file 1 — Data S1. [file ECE3-14-e70490-s001.zip › S2.csv]

Species	Auckland Islands	Campbell Islands	Crozet Islands (Possession Isl.)	Heard Island	Kerguelen Islands	Macquarie Island	Prince Edward Islands	South Georgia Islands	Successful SDM/Included in study
Achillea millefolium L.	1	1	1		1			1	Yes
Achillea ptarmica L.			1					1	Yes
Agrostis canina L.			1		1			1	No
Agrostis capillaris L.	1	1	1		1	1		1	Yes
Agrostis castellana Boiss. & Reut.		1							Yes
Agrostis gigantea Roth					1		1		Yes
Agrostis stolonifera L.	1	1	1		1	1	1	1	Yes
Agrostis vinealis Schreb.								1	Yes
Aira praecox L.			1		1				Yes
Allium schoenoprasum L.								1	Yes
Alopecurus geniculatus L.	1	1	1		1		1		Yes
Alopecurus pratensis L.					1				Yes
Anthemis arvensis L.					1				Yes
Anthemis cotula L.					1				Yes
Anthoxanthum odoratum L.	1	1			1	1		1	Yes
Anthriscus sylvestris (L.) Hoffm.								1	Yes
Arabidopsis thaliana (L.) Heynh.					1				Yes
Arnoseris minima (L.) Schweigg. & Körte					1				Yes
Arrhenatherum elatius (L.) P.Beauv. ex J.Presl & C.Presl		1			1				Yes
Avena fatua L.	1								Yes
Avena sativa L.						1			Yes
Avenella flexuosa (L.) Drejer								1	Yes
Barbarea verna (Mill.) Asch.					1				Yes
Bellis perennis L.	1	1	1		1				Yes
Brassica napus L.			1		1				Yes
Brassica oleracea L.	1		1						Yes
Bromus hordeaceus L.			1		1				Yes
Bromus lithobius Trin.		1							Yes
Calluna vulgaris (L.) Hull		1	1						Yes
Capsella bursa-pastoris (L.) Medik.	1	1			1				Yes
Cardamine flexuosa With.								1	Yes
Cardamine glacialis (G.Forst.) DC.								1	No
Cardamine hirsuta L.		1							Yes
Centaurea cyanus L.					1				Yes
Centaurea nigra L.			1						Yes
Centaurea scabiosa L.			1						Yes
Cerastium fontanum Baumg.	1	1	1		1	1	1	1	Yes
Cerastium glomeratum Thuill.	1		1		1				Yes
Cerastium holosteoides Fr.	1	1							Yes
Cirsium arvense (L.) Scop.			1		1				Yes
Cirsium palustre (L.) Scop.					1				Yes
Cirsium vulgare (Savi) Ten.			1						Yes
Cynosurus cristatus L.	1	1							Yes
Cystopteris fragilis (L.) Bernh.			1		1			1	Yes
Cytisus scoparius (L.) Link		1							Yes
Dactylis glomerata L.		1	1		1			1	Yes
Deschampsia cespitosa (L.) P.Beauv.								1	Yes
Digitalis purpurea L.		1							Yes
Draba verna L.					1				Yes
Elymus repens (L.) Gould		1	1		1		1	1	Yes
Empetrum rubrum Vahl ex Willd.								1	Yes
Epilobium roseum (Schreb.) Schreb.			1						Yes
Epilobium tetragonum L.			1		1				Yes
Erica scoparia L.			1						Yes
Erythranthe guttata (DC.) G.L.Nesom		1							Yes
Festuca bromoides L.		1			1				Yes
Festuca nigrescens Lam.					1				Yes
Festuca ovina L.					1			1	Yes
Festuca rubra L.	1	1					1	1	Yes
Fragaria ×ananassa (Weston) Rozier		1							Yes
Fragaria chiloensis (L.) Mill.	1								Yes
Galium aparine L.			1						Yes
Galium mollugo L.			1						Yes
Galium saxatile L.								1	Yes
Galium uliginosum L.			1						No
Gaudinia fragilis (L.) P.Beauv.					1				Yes
Geranium molle L.		1							Yes
Holcus lanatus L.	1	1	1		1		1	1	Yes
Holcus mollis L.			1		1				Yes
Hordeum distichon L.					1				Yes
Hypericum androsaemum L.		1							Yes
Hypericum humifusum L.			1						Yes
Hypericum tetrapterum Fr.								1	Yes
Hypochaeris radicata L.		1			1		1		Yes
Koeleria spicata (L.) Barberá, Quintanar, Soreng & P.M.Peterson					1			1	Yes
Lactuca serriola L.			1						Yes
Lamium purpureum L.		1	1						Yes
Leontodon taraxacoides Lacaita, 1918			1						No
Lepidium campestre (L.) W.T.Aiton					1				Yes
Lepidium didymum L.	1								Yes
Leucanthemum vulgare Lam.		1			1				Yes
Lobelia pratiana Gaudich., 1829								1	No
Lolium arundinaceum (Schreb.) Darbysh.					1				Yes
Lolium multiflorum Lam.			1		1				Yes
Lolium perenne L.		1	1		1				Yes
Lolium pratense (Huds.) Darbysh.					1				Yes
Lotus corniculatus L.					1			1	Yes
Lotus pedunculatus Cav.		1							Yes
Luzula multiflora (Ehrh.) Lej.					1				Yes
Lysimachia arvensis (L.) U.Manns & Anderb.			1						Yes
Matricaria chamomilla L.			1						Yes
Medicago sativa L.			1		1				Yes
Melilotus officinalis (L.) Lam.					1				Yes
Myosotis discolor Pers.					1				Yes
Nardus stricta L.								1	No
Oxalis corniculata L.			1		1				Yes
Oxybasis rubra (L.) S.Fuentes, Uotila & Borsch					1				Yes
Petroselinum crispum (Mill.) Fuss			1						Yes
Phleum bertolonii DC.					1				Yes
Phleum pratense L.		1	1		1			1	Yes
Phormium tenax J.R.Forst. & G.Forst.	1	1							Yes
Picea sitchensis (Bong.) Carrière		1							Yes
Plantago lanceolata L.		1	1		1		1		Yes
Plantago media L.								1	Yes
Poa annua L.	1	1	1	1	1	1	1	1	Yes
Poa nemoralis L.					1				Yes
Poa pratensis L.	1	1	1		1		1	1	Yes
Poa trivialis L.	1	1	1		1			1	Yes
Prunella vulgaris L.		1							Yes
Ranunculus bulbosus L.					1				Yes
Ranunculus repens L.		1	1		1			1	Yes
Ranunculus sceleratus L.					1				Yes
Raphanus raphanistrum L.			1		1				Yes
Ribes nigrum L.		1							Yes
Rumex acetosa L.	1							1	Yes
Rumex acetosella L.	1	1	1		1		1	1	Yes
Rumex conglomeratus Murray			1		1				Yes
Rumex crispus L.		1	1		1	1			Yes
Rumex obtusifolius L.	1	1							Yes
Sagina procumbens L.	1	1	1		1		1	1	Yes
Scorzoneroides autumnalis (L.) Moench								1	Yes
Secale cereale L.					1				Yes
Senecio jacobaea Loscos & Pardo			1						Yes
Senecio vulgaris L.		1	1		1				Yes
Sherardia arvensis L.			1						Yes
Silene latifolia Poir.					1				Yes
Sinapis arvensis L.			1		1				Yes
Solanum tuberosum L.		1							Yes
Sonchus asper (L.) Hill	1	1							Yes
Sonchus oleraceus L.	1	1	1						Yes
Spergula arvensis L.		1			1				Yes
Stellaria alsine Grimm			1		1				Yes
Stellaria graminea L.		1							Yes
Stellaria media (L.) Vill.	1	1	1		1	1	1		Yes
Tanacetum vulgare L.					1				Yes
Taraxacum erythrospermum Andrz. ex Besser			1		1				Yes
Taraxacum officinale Weber ex F.H.Wigg.		1	1		1			1	Yes
Trifolium pratense L.		1			1				Yes
Trifolium repens L.	1	1	1		1				Yes
Tripleurospermum inodorum (L.) Sch.-Bip			1		1			1	Yes
Tripleurospermum maritimum (L.) W.D.J.Koch					1				Yes
Triticum aestivum L.		1							Yes
Ulex europaeus L.	1								Yes
Ulex minor Roth			1						Yes
Vaccinium vitis-idaea L.								1	Yes
Veronica arvensis L.		1							Yes
Veronica officinalis L.			1						Yes
Veronica serpyllifolia L.			1					1	Yes
