# Supplementary material for: Venturing Into the Unknown: The Importance of Variable Selection When Modelling Alien Species Under Non‐Analogue Climatic Conditions
Source: Ecol Evol. 2024 Oct 28;14(10):e70490. doi: 10.1002/ece3.70490 (PMC11518623; doi:10.1002/ece3.70490)
Supplement: Supplementary file 1 — Data S1. [file ECE3-14-e70490-s001.zip › S3.csv]

	Mean_Annual_Temp	Diurnal_Range	Isothermality	Temp_Seasonality	Max_Temp_Warmest_Month	Min_Temp_Coldest_Month	Temp_Annual_Range	Mean_Temp_Wettest_Quarter	Mean_Temp_Driest_Quarter	Mean_Temp_Warmest_Quarter	Mean_Temp_Coldest_Quarter	Annual_Precip	Precip_Wettest_Month	Precip_Driest_Month	Precip_Seasonality	Precip_Wettest_Quarter	Precip_Driest_Quarter	Precip_Warmest_Quarter	Precip_Coldest_Quarter
	BIO1	BIO2	BIO3	BIO4	BIO5	BIO6	BIO7	BIO8	BIO9	BIO10	BIO11	BIO12	BIO13	BIO14	BIO15	BIO16	BIO17	BIO18	BIO19
BIO1	1	-0.084	0.522	-0.651	0.939	0.969	-0.555	0.944	0.936	0.965	0.98	0.508	0.551	0.315	0.317	0.549	0.326	0.476	0.369
BIO2	-0.084	1	0.238	0.488	0.181	-0.269	0.687	0.004	-0.148	0.066	-0.202	-0.275	-0.171	-0.333	0.44	-0.174	-0.336	-0.226	-0.255
BIO3	0.522	0.238	1	-0.519	0.464	0.532	-0.367	0.431	0.537	0.445	0.557	0.561	0.554	0.383	0.166	0.559	0.392	0.434	0.457
BIO4	-0.651	0.488	-0.519	1	-0.364	-0.807	0.967	-0.432	-0.759	-0.434	-0.788	-0.547	-0.497	-0.449	0.099	-0.501	-0.456	-0.401	-0.48
BIO5	0.939	0.181	0.464	-0.364	1	0.83	-0.238	0.956	0.822	0.993	0.856	0.381	0.463	0.176	0.454	0.459	0.186	0.394	0.245
BIO6	0.969	-0.269	0.532	-0.807	0.83	1	-0.739	0.861	0.953	0.878	0.997	0.565	0.58	0.387	0.196	0.579	0.398	0.498	0.437
BIO7	-0.555	0.687	-0.367	0.967	-0.238	-0.739	1	-0.345	-0.667	-0.33	-0.704	-0.524	-0.451	-0.462	0.207	-0.455	-0.469	-0.39	-0.466
BIO8	0.944	0.004	0.431	-0.432	0.956	0.861	-0.345	1	0.789	0.969	0.876	0.429	0.492	0.244	0.383	0.488	0.253	0.466	0.268
BIO9	0.936	-0.148	0.537	-0.759	0.822	0.953	-0.667	0.789	1	0.858	0.958	0.511	0.531	0.335	0.218	0.53	0.346	0.417	0.415
BIO10	0.965	0.066	0.445	-0.434	0.993	0.878	-0.33	0.969	0.858	1	0.896	0.419	0.489	0.218	0.413	0.485	0.228	0.428	0.277
BIO11	0.98	-0.202	0.557	-0.788	0.856	0.997	-0.704	0.876	0.958	0.896	1	0.555	0.577	0.37	0.232	0.577	0.381	0.489	0.425
BIO12	0.508	-0.275	0.561	-0.547	0.381	0.565	-0.524	0.429	0.511	0.419	0.555	1	0.909	0.814	-0.163	0.92	0.831	0.831	0.829
BIO13	0.551	-0.171	0.554	-0.497	0.463	0.58	-0.451	0.492	0.531	0.489	0.577	0.909	1	0.555	0.144	0.997	0.568	0.794	0.681
BIO14	0.315	-0.333	0.383	-0.449	0.176	0.387	-0.462	0.244	0.335	0.218	0.37	0.814	0.555	1	-0.477	0.566	0.994	0.665	0.761
BIO15	0.317	0.44	0.166	0.099	0.454	0.196	0.207	0.383	0.218	0.413	0.232	-0.163	0.144	-0.477	1	0.127	-0.476	-0.041	-0.276
BIO16	0.549	-0.174	0.559	-0.501	0.459	0.579	-0.455	0.488	0.53	0.485	0.577	0.92	0.997	0.566	0.127	1	0.582	0.797	0.694
BIO17	0.326	-0.336	0.392	-0.456	0.186	0.398	-0.469	0.253	0.346	0.228	0.381	0.831	0.568	0.994	-0.476	0.582	1	0.677	0.773
BIO18	0.476	-0.226	0.434	-0.401	0.394	0.498	-0.39	0.466	0.417	0.428	0.489	0.831	0.794	0.665	-0.041	0.797	0.677	1	0.519
BIO19	0.369	-0.255	0.457	-0.48	0.245	0.437	-0.466	0.268	0.415	0.277	0.425	0.829	0.681	0.761	-0.276	0.694	0.773	0.519	1
