# Supplementary material for: Venturing Into the Unknown: The Importance of Variable Selection When Modelling Alien Species Under Non‐Analogue Climatic Conditions
Source: Ecol Evol. 2024 Oct 28;14(10):e70490. doi: 10.1002/ece3.70490 (PMC11518623; doi:10.1002/ece3.70490)
Supplement: Supplementary file 1 — Data S1. [file ECE3-14-e70490-s001.zip › S4.csv]

species	var_set	sensitivity	specificity	TSS
achillea_millefolium	bio1_3_12_15	92.368	74.418	0.668
achillea_millefolium	bio1_7_12_15	91.732	74.657	0.664
achillea_millefolium	bio2_5_12_15	93.336	70.654	0.64
achillea_millefolium	bio2_6_12_15	92.583	72.431	0.65
achillea_millefolium	bio3_5_12_15	92.592	73.642	0.662
achillea_millefolium	bio5_7_12_15	93.507	70.952	0.645
achillea_millefolium	bio6_7_12_15	84.176	81.398	0.656
achillea_ptarmica	bio1_3_12_15	90.386	81.328	0.717
achillea_ptarmica	bio1_7_12_15	91.477	79.337	0.708
achillea_ptarmica	bio2_5_12_15	89.999	80.876	0.709
achillea_ptarmica	bio2_6_12_15	90.214	81.547	0.718
achillea_ptarmica	bio3_5_12_15	89.879	80.38	0.703
achillea_ptarmica	bio5_7_12_15	89.473	82.025	0.715
achillea_ptarmica	bio6_7_12_15	89.176	81.808	0.71
agrostis_capillaris	bio1_3_12_15	92.313	82.331	0.746
agrostis_capillaris	bio1_7_12_15	91.284	82.562	0.739
agrostis_capillaris	bio2_5_12_15	88.759	83.489	0.723
agrostis_capillaris	bio2_6_12_15	90.341	82.828	0.732
agrostis_capillaris	bio3_5_12_15	90.523	82.587	0.731
agrostis_capillaris	bio5_7_12_15	92.546	81.046	0.736
agrostis_capillaris	bio6_7_12_15	91.746	81.661	0.734
agrostis_castellana	bio1_3_12_15	91.005	87.778	0.788
agrostis_castellana	bio1_7_12_15	93.386	87.725	0.812
agrostis_castellana	bio2_5_12_15	92.063	84.074	0.762
agrostis_castellana	bio2_6_12_15	91.27	89.153	0.804
agrostis_castellana	bio3_5_12_15	92.328	84.392	0.768
agrostis_castellana	bio5_7_12_15	91.27	87.884	0.793
agrostis_castellana	bio6_7_12_15	91.005	90.529	0.816
agrostis_gigantea	bio1_3_12_15	86.813	86.737	0.736
agrostis_gigantea	bio1_7_12_15	89.762	81.967	0.717
agrostis_gigantea	bio2_5_12_15	90.493	81.43	0.719
agrostis_gigantea	bio2_6_12_15	84.147	86.341	0.706
agrostis_gigantea	bio3_5_12_15	88.063	84.142	0.723
agrostis_gigantea	bio5_7_12_15	87.473	83.539	0.71
agrostis_gigantea	bio6_7_12_15	89.597	81.76	0.713
agrostis_stolonifera	bio1_3_12_15	86.802	87.393	0.742
agrostis_stolonifera	bio1_7_12_15	86.99	87.031	0.74
agrostis_stolonifera	bio2_5_12_15	85.493	87.687	0.732
agrostis_stolonifera	bio2_6_12_15	86.444	87.904	0.743
agrostis_stolonifera	bio3_5_12_15	86.039	87.397	0.734
agrostis_stolonifera	bio5_7_12_15	86.466	87.181	0.736
agrostis_stolonifera	bio6_7_12_15	86.791	86.861	0.736
agrostis_vinealis	bio1_3_12_15	88.556	83.228	0.717
agrostis_vinealis	bio1_7_12_15	84.98	86.562	0.716
agrostis_vinealis	bio2_5_12_15	87.662	82.718	0.705
agrostis_vinealis	bio2_6_12_15	89.316	82.155	0.715
agrostis_vinealis	bio3_5_12_15	93.071	77.211	0.703
agrostis_vinealis	bio5_7_12_15	90.97	81.43	0.725
agrostis_vinealis	bio6_7_12_15	86.723	84.372	0.711
aira_praecox	bio1_3_12_15	92.782	87.664	0.805
aira_praecox	bio1_7_12_15	93.876	91.26	0.851
aira_praecox	bio2_5_12_15	90.157	88.714	0.789
aira_praecox	bio2_6_12_15	91.776	92.817	0.846
aira_praecox	bio3_5_12_15	90.201	86.413	0.766
aira_praecox	bio5_7_12_15	95.013	88.854	0.839
aira_praecox	bio6_7_12_15	94.401	90.28	0.847
allium_schoenoprasum	bio1_3_12_15	91.173	79.925	0.711
allium_schoenoprasum	bio1_7_12_15	87.022	84.238	0.713
allium_schoenoprasum	bio2_5_12_15	89.152	82.042	0.712
allium_schoenoprasum	bio2_6_12_15	86.671	84.168	0.708
allium_schoenoprasum	bio3_5_12_15	87.088	87.874	0.75
allium_schoenoprasum	bio5_7_12_15	86.495	88.186	0.747
allium_schoenoprasum	bio6_7_12_15	89.043	83.188	0.722
alopecurus_geniculatus	bio1_3_12_15	86.262	87.624	0.739
alopecurus_geniculatus	bio1_7_12_15	87.375	86.533	0.739
alopecurus_geniculatus	bio2_5_12_15	86.243	87.035	0.733
alopecurus_geniculatus	bio2_6_12_15	90.564	82.97	0.736
alopecurus_geniculatus	bio3_5_12_15	86.394	85.846	0.722
alopecurus_geniculatus	bio5_7_12_15	87.998	85.684	0.737
alopecurus_geniculatus	bio6_7_12_15	86.507	86.137	0.726
alopecurus_pratensis	bio1_3_12_15	90.644	79.063	0.697
alopecurus_pratensis	bio1_7_12_15	93.567	76.186	0.698
alopecurus_pratensis	bio2_5_12_15	92.968	75.46	0.684
alopecurus_pratensis	bio2_6_12_15	91.184	78.174	0.694
alopecurus_pratensis	bio3_5_12_15	85.374	82.003	0.674
alopecurus_pratensis	bio5_7_12_15	87.59	81.073	0.687
alopecurus_pratensis	bio6_7_12_15	91.483	77.671	0.691
anthemis_arvensis	bio1_3_12_15	91.287	81.632	0.729
anthemis_arvensis	bio1_7_12_15	89.449	83.11	0.725
anthemis_arvensis	bio2_5_12_15	86.14	81.221	0.674
anthemis_arvensis	bio2_6_12_15	86.912	84.059	0.709
anthemis_arvensis	bio3_5_12_15	86.838	83.184	0.701
anthemis_arvensis	bio5_7_12_15	86.949	83.206	0.702
anthemis_arvensis	bio6_7_12_15	86.912	84.11	0.711
anthemis_cotula	bio1_3_12_15	91.549	77.878	0.695
anthemis_cotula	bio1_7_12_15	87.7	80.864	0.686
anthemis_cotula	bio2_5_12_15	88.732	80.094	0.688
anthemis_cotula	bio2_6_12_15	90.329	77.296	0.675
anthemis_cotula	bio3_5_12_15	92.019	76.638	0.687
anthemis_cotula	bio5_7_12_15	88.169	79.455	0.676
anthemis_cotula	bio6_7_12_15	89.577	77.239	0.669
anthoxanthum_odoratum	bio1_3_12_15	89.014	84.224	0.733
anthoxanthum_odoratum	bio1_7_12_15	96.345	77.302	0.736
anthoxanthum_odoratum	bio2_5_12_15	86.723	84.762	0.715
anthoxanthum_odoratum	bio2_6_12_15	87.55	85.124	0.727
anthoxanthum_odoratum	bio3_5_12_15	87.803	84.922	0.727
anthoxanthum_odoratum	bio5_7_12_15	94.744	77.437	0.722
anthoxanthum_odoratum	bio6_7_12_15	95.125	77.89	0.73
anthriscus_sylvestris	bio1_3_12_15	89.033	80.523	0.696
anthriscus_sylvestris	bio1_7_12_15	86.682	81.549	0.682
anthriscus_sylvestris	bio2_5_12_15	86.341	81.479	0.678
anthriscus_sylvestris	bio2_6_12_15	86.296	82.458	0.688
anthriscus_sylvestris	bio3_5_12_15	86.47	82.684	0.692
anthriscus_sylvestris	bio5_7_12_15	86.595	82.489	0.691
anthriscus_sylvestris	bio6_7_12_15	88.16	80.469	0.687
arabidopsis_thaliana	bio1_3_12_15	91.852	82.903	0.748
arabidopsis_thaliana	bio1_7_12_15	93.906	80.258	0.742
arabidopsis_thaliana	bio2_5_12_15	88.932	82.709	0.717
arabidopsis_thaliana	bio2_6_12_15	91.852	83.188	0.75
arabidopsis_thaliana	bio3_5_12_15	90.647	81.002	0.716
arabidopsis_thaliana	bio5_7_12_15	93.38	79.362	0.728
arabidopsis_thaliana	bio6_7_12_15	90.749	82.451	0.732
arnoseris_minima	bio1_3_12_15	93.165	81.223	0.745
arnoseris_minima	bio1_7_12_15	89.209	85.683	0.747
arnoseris_minima	bio2_5_12_15	92.086	82.158	0.743
arnoseris_minima	bio2_6_12_15	94.604	81.871	0.765
arnoseris_minima	bio3_5_12_15	91.367	85.971	0.771
arnoseris_minima	bio5_7_12_15	85.252	86.475	0.718
arnoseris_minima	bio6_7_12_15	89.928	83.237	0.732
arrhenatherum_elatius	bio1_3_12_15	93.949	83.531	0.775
arrhenatherum_elatius	bio1_7_12_15	95.759	81.455	0.772
arrhenatherum_elatius	bio2_5_12_15	84.74	89.457	0.742
arrhenatherum_elatius	bio2_6_12_15	95.246	81.651	0.769
arrhenatherum_elatius	bio3_5_12_15	93.742	81.515	0.753
arrhenatherum_elatius	bio5_7_12_15	94.583	81.244	0.758
arrhenatherum_elatius	bio6_7_12_15	96.6	79.743	0.764
avena_fatua	bio1_3_12_15	86.414	85.291	0.718
avena_fatua	bio1_7_12_15	90.504	80.217	0.707
avena_fatua	bio2_5_12_15	91.982	75.832	0.679
avena_fatua	bio2_6_12_15	88.309	81.978	0.702
avena_fatua	bio3_5_12_15	86.83	83.581	0.705
avena_fatua	bio5_7_12_15	90.619	78.563	0.692
avena_fatua	bio6_7_12_15	92.398	77.283	0.697
avena_sativa	bio1_3_12_15	88.373	81.841	0.702
avena_sativa	bio1_7_12_15	92.714	77.624	0.703
avena_sativa	bio2_5_12_15	90.056	78.694	0.687
avena_sativa	bio2_6_12_15	90.308	80.148	0.705
avena_sativa	bio3_5_12_15	87.498	81.08	0.686
avena_sativa	bio5_7_12_15	90.914	79.623	0.705
avena_sativa	bio6_7_12_15	90.291	79.542	0.699
avenella_flexuosa	bio1_3_12_15	92.687	78.096	0.708
avenella_flexuosa	bio1_7_12_15	91.346	80.261	0.716
avenella_flexuosa	bio2_5_12_15	90.641	79.036	0.697
avenella_flexuosa	bio2_6_12_15	90.405	79.775	0.702
avenella_flexuosa	bio3_5_12_15	90.596	78.933	0.695
avenella_flexuosa	bio5_7_12_15	91.868	79.312	0.712
avenella_flexuosa	bio6_7_12_15	91.248	79.851	0.711
barbarea_verna	bio1_3_12_15	94.555	81.597	0.762
barbarea_verna	bio1_7_12_15	92.922	83.811	0.772
barbarea_verna	bio2_5_12_15	92.377	78.766	0.711
barbarea_verna	bio2_6_12_15	95.281	82.686	0.78
barbarea_verna	bio3_5_12_15	94.918	76.697	0.72
barbarea_verna	bio5_7_12_15	92.377	83.702	0.761
barbarea_verna	bio6_7_12_15	93.466	83.122	0.765
bellis_perennis	bio1_3_12_15	94.024	82.72	0.768
bellis_perennis	bio1_7_12_15	94.785	81.95	0.767
bellis_perennis	bio2_5_12_15	90.159	81.614	0.718
bellis_perennis	bio2_6_12_15	92.507	83.966	0.765
bellis_perennis	bio3_5_12_15	92.424	81.949	0.744
bellis_perennis	bio5_7_12_15	93.76	81.479	0.753
bellis_perennis	bio6_7_12_15	95.022	80.31	0.754
brassica_napus	bio1_3_12_15	89.379	87.209	0.766
brassica_napus	bio1_7_12_15	91.744	84.286	0.76
brassica_napus	bio2_5_12_15	89.506	85.718	0.752
brassica_napus	bio2_6_12_15	92.694	84.903	0.776
brassica_napus	bio3_5_12_15	90.139	84.367	0.745
brassica_napus	bio5_7_12_15	90.625	84.535	0.752
brassica_napus	bio6_7_12_15	93.201	82.922	0.762
brassica_oleracea	bio1_3_12_15	93.646	78.465	0.721
brassica_oleracea	bio1_7_12_15	91.919	79.356	0.713
brassica_oleracea	bio2_5_12_15	93.07	76.763	0.698
brassica_oleracea	bio2_6_12_15	90.043	82.004	0.721
brassica_oleracea	bio3_5_12_15	86.994	82.533	0.695
brassica_oleracea	bio5_7_12_15	91.791	78.426	0.702
brassica_oleracea	bio6_7_12_15	92.004	78.205	0.703
bromus_hordeaceus	bio1_3_12_15	93.893	79.477	0.734
bromus_hordeaceus	bio1_7_12_15	94.7	78.47	0.732
bromus_hordeaceus	bio2_5_12_15	88.317	78.951	0.673
bromus_hordeaceus	bio2_6_12_15	94.078	78.889	0.73
bromus_hordeaceus	bio3_5_12_15	92.269	77.034	0.693
bromus_hordeaceus	bio5_7_12_15	91.946	79.074	0.71
bromus_hordeaceus	bio6_7_12_15	93.651	77.896	0.715
bromus_lithobius	bio1_3_12_15	100	89.4	0.894
bromus_lithobius	bio1_7_12_15	94.595	95	0.896
bromus_lithobius	bio2_5_12_15	100	90.2	0.902
bromus_lithobius	bio2_6_12_15	97.297	93.6	0.909
bromus_lithobius	bio3_5_12_15	94.595	94.6	0.892
bromus_lithobius	bio5_7_12_15	100	90	0.9
bromus_lithobius	bio6_7_12_15	97.297	96.4	0.937
calluna_vulgaris	bio1_3_12_15	89.371	81.827	0.712
calluna_vulgaris	bio1_7_12_15	89.558	79.125	0.687
calluna_vulgaris	bio2_5_12_15	88.217	78.446	0.667
calluna_vulgaris	bio2_6_12_15	89.311	78.056	0.673
calluna_vulgaris	bio3_5_12_15	89.305	78.105	0.674
calluna_vulgaris	bio5_7_12_15	88.693	79.333	0.68
calluna_vulgaris	bio6_7_12_15	88.398	80.178	0.686
capsella_bursa_pastoris	bio1_3_12_15	87.863	80.152	0.68
capsella_bursa_pastoris	bio1_7_12_15	90.881	76.365	0.672
capsella_bursa_pastoris	bio2_5_12_15	85.225	80.565	0.658
capsella_bursa_pastoris	bio2_6_12_15	91.806	74.953	0.667
capsella_bursa_pastoris	bio3_5_12_15	85.719	80.613	0.663
capsella_bursa_pastoris	bio5_7_12_15	86.989	78.532	0.655
capsella_bursa_pastoris	bio6_7_12_15	85.111	80.429	0.656
cardamine_flexuosa	bio1_3_12_15	89.75	85.014	0.747
cardamine_flexuosa	bio1_7_12_15	91.955	83.818	0.758
cardamine_flexuosa	bio2_5_12_15	91.568	80.686	0.723
cardamine_flexuosa	bio2_6_12_15	93.273	82.145	0.755
cardamine_flexuosa	bio3_5_12_15	91.136	81.864	0.73
cardamine_flexuosa	bio5_7_12_15	92.091	83.455	0.756
cardamine_flexuosa	bio6_7_12_15	93.318	81.714	0.75
cardamine_hirsuta	bio1_3_12_15	94.984	80.382	0.753
cardamine_hirsuta	bio1_7_12_15	93.384	80.879	0.743
cardamine_hirsuta	bio2_5_12_15	87.649	81.92	0.696
cardamine_hirsuta	bio2_6_12_15	93.181	81.106	0.743
cardamine_hirsuta	bio3_5_12_15	89.154	81.757	0.709
cardamine_hirsuta	bio5_7_12_15	93.099	78.557	0.717
cardamine_hirsuta	bio6_7_12_15	93.479	79.477	0.73
centaurea_cyanus	bio1_3_12_15	92.558	76.705	0.693
centaurea_cyanus	bio1_7_12_15	90.09	78.75	0.689
centaurea_cyanus	bio2_5_12_15	86.946	79.22	0.662
centaurea_cyanus	bio2_6_12_15	91.006	76.644	0.676
centaurea_cyanus	bio3_5_12_15	86.973	79.196	0.662
centaurea_cyanus	bio5_7_12_15	85.991	80.228	0.662
centaurea_cyanus	bio6_7_12_15	91.112	76.519	0.677
centaurea_nigra	bio1_3_12_15	92.889	86.631	0.795
centaurea_nigra	bio1_7_12_15	95.233	86.061	0.813
centaurea_nigra	bio2_5_12_15	94.514	83.941	0.784
centaurea_nigra	bio2_6_12_15	93.635	86.754	0.804
centaurea_nigra	bio3_5_12_15	93.236	83.936	0.772
centaurea_nigra	bio5_7_12_15	95.632	84.543	0.802
centaurea_nigra	bio6_7_12_15	93.289	86.626	0.799
centaurea_scabiosa	bio1_3_12_15	85.644	86.888	0.726
centaurea_scabiosa	bio1_7_12_15	85.564	84.993	0.706
centaurea_scabiosa	bio2_5_12_15	86.904	82.945	0.698
centaurea_scabiosa	bio2_6_12_15	86.728	82.983	0.698
centaurea_scabiosa	bio3_5_12_15	85.181	87.606	0.727
centaurea_scabiosa	bio5_7_12_15	87.414	85.028	0.724
centaurea_scabiosa	bio6_7_12_15	87.877	86.783	0.747
cerastium_fontanum	bio1_3_12_15	87.842	85.052	0.729
cerastium_fontanum	bio1_7_12_15	86.831	86.023	0.729
cerastium_fontanum	bio2_5_12_15	94.139	78.212	0.723
cerastium_fontanum	bio2_6_12_15	93.403	79.237	0.726
cerastium_fontanum	bio3_5_12_15	93.028	78.4	0.714
cerastium_fontanum	bio5_7_12_15	85.545	86.824	0.724
cerastium_fontanum	bio6_7_12_15	89.833	82.276	0.721
cerastium_glomeratum	bio1_3_12_15	92.58	80.199	0.728
cerastium_glomeratum	bio1_7_12_15	93.091	79.589	0.727
cerastium_glomeratum	bio2_5_12_15	90.597	77.032	0.677
cerastium_glomeratum	bio2_6_12_15	93.03	80.72	0.737
cerastium_glomeratum	bio3_5_12_15	91.497	77.801	0.693
cerastium_glomeratum	bio5_7_12_15	90.062	80.937	0.71
cerastium_glomeratum	bio6_7_12_15	91.668	79.908	0.716
cerastium_holosteoides	bio1_3_12_15	89.837	84.134	0.74
cerastium_holosteoides	bio1_7_12_15	88.567	84.642	0.732
cerastium_holosteoides	bio2_5_12_15	88.081	84.451	0.725
cerastium_holosteoides	bio2_6_12_15	88.016	85.201	0.733
cerastium_holosteoides	bio3_5_12_15	89.552	84.095	0.736
cerastium_holosteoides	bio5_7_12_15	88.755	84.823	0.736
cerastium_holosteoides	bio6_7_12_15	88.865	84.313	0.732
cirsium_arvense	bio1_3_12_15	91.848	77.496	0.694
cirsium_arvense	bio1_7_12_15	89.24	79.313	0.686
cirsium_arvense	bio2_5_12_15	89.762	77.335	0.671
cirsium_arvense	bio2_6_12_15	91.002	77.337	0.683
cirsium_arvense	bio3_5_12_15	87.152	79.931	0.671
cirsium_arvense	bio5_7_12_15	89.575	77.478	0.671
cirsium_arvense	bio6_7_12_15	91.155	77.134	0.683
cirsium_palustre	bio1_3_12_15	91.19	81.45	0.727
cirsium_palustre	bio1_7_12_15	93.102	78.485	0.716
cirsium_palustre	bio2_5_12_15	89.093	81.072	0.702
cirsium_palustre	bio2_6_12_15	88.831	83.1	0.719
cirsium_palustre	bio3_5_12_15	90.3	80.418	0.707
cirsium_palustre	bio5_7_12_15	92.487	79.014	0.715
cirsium_palustre	bio6_7_12_15	91.087	80.765	0.718
cirsium_vulgare	bio1_3_12_15	93.327	75.966	0.693
cirsium_vulgare	bio1_7_12_15	91.476	77.85	0.693
cirsium_vulgare	bio2_5_12_15	89.415	78.201	0.676
cirsium_vulgare	bio2_6_12_15	90.747	77.783	0.685
cirsium_vulgare	bio3_5_12_15	92.4	74.497	0.669
cirsium_vulgare	bio5_7_12_15	92.618	76.156	0.688
cirsium_vulgare	bio6_7_12_15	89.678	78.726	0.684
cynosurus_cristatus	bio1_3_12_15	93.969	84.032	0.78
cynosurus_cristatus	bio1_7_12_15	96.756	82.273	0.79
cynosurus_cristatus	bio2_5_12_15	89.245	85.574	0.749
cynosurus_cristatus	bio2_6_12_15	95.711	82.678	0.783
cynosurus_cristatus	bio3_5_12_15	93.207	83.087	0.763
cynosurus_cristatus	bio5_7_12_15	97.083	81.219	0.783
cynosurus_cristatus	bio6_7_12_15	97.562	79.978	0.775
cystopteris_fragilis	bio1_3_12_15	84.993	79.979	0.65
cystopteris_fragilis	bio1_7_12_15	87.066	79.354	0.665
cystopteris_fragilis	bio2_5_12_15	88.088	81.271	0.694
cystopteris_fragilis	bio2_6_12_15	90.596	81.247	0.719
cystopteris_fragilis	bio3_5_12_15	88.854	79.838	0.687
cystopteris_fragilis	bio5_7_12_15	90.041	80.805	0.709
cystopteris_fragilis	bio6_7_12_15	85.804	81.559	0.674
cytisus_scoparius	bio1_3_12_15	93.075	85.363	0.785
cytisus_scoparius	bio1_7_12_15	96.025	82.685	0.787
cytisus_scoparius	bio2_5_12_15	89.844	82.706	0.726
cytisus_scoparius	bio2_6_12_15	95.666	83.588	0.793
cytisus_scoparius	bio3_5_12_15	94.742	79.962	0.747
cytisus_scoparius	bio5_7_12_15	92.242	84.527	0.768
cytisus_scoparius	bio6_7_12_15	94.563	83.088	0.776
dactylis_glomerata	bio1_3_12_15	91.576	79.561	0.712
dactylis_glomerata	bio1_7_12_15	90.856	80.273	0.711
dactylis_glomerata	bio2_5_12_15	90.93	79.023	0.7
dactylis_glomerata	bio2_6_12_15	92.569	78.453	0.71
dactylis_glomerata	bio3_5_12_15	88.5	80.749	0.692
dactylis_glomerata	bio5_7_12_15	91.77	78.434	0.702
dactylis_glomerata	bio6_7_12_15	93.108	76.623	0.697
deschampsia_cespitosa	bio1_3_12_15	91.908	81.412	0.733
deschampsia_cespitosa	bio1_7_12_15	92.061	80.598	0.727
deschampsia_cespitosa	bio2_5_12_15	92.208	78.924	0.711
deschampsia_cespitosa	bio2_6_12_15	89.743	82.561	0.723
deschampsia_cespitosa	bio3_5_12_15	92.452	80.214	0.727
deschampsia_cespitosa	bio5_7_12_15	91.964	80.681	0.727
deschampsia_cespitosa	bio6_7_12_15	92.48	80.31	0.728
digitalis_purpurea	bio1_3_12_15	93.538	84.846	0.784
digitalis_purpurea	bio1_7_12_15	95.418	83.828	0.792
digitalis_purpurea	bio2_5_12_15	89.44	85.657	0.751
digitalis_purpurea	bio2_6_12_15	93.805	84.57	0.784
digitalis_purpurea	bio3_5_12_15	90.762	84.809	0.756
digitalis_purpurea	bio5_7_12_15	94.116	83.681	0.778
digitalis_purpurea	bio6_7_12_15	92.785	85.222	0.78
draba_verna	bio1_3_12_15	92.298	79.317	0.716
draba_verna	bio1_7_12_15	91.83	79.302	0.711
draba_verna	bio2_5_12_15	89.218	77.708	0.669
draba_verna	bio2_6_12_15	95.575	75.612	0.711
draba_verna	bio3_5_12_15	86.001	80.541	0.666
draba_verna	bio5_7_12_15	88.312	81.012	0.694
draba_verna	bio6_7_12_15	91.709	77.753	0.695
elymus_repens	bio1_3_12_15	89.508	85.183	0.747
elymus_repens	bio1_7_12_15	85.057	87.086	0.722
elymus_repens	bio2_5_12_15	88.597	84.069	0.727
elymus_repens	bio2_6_12_15	85.814	86.844	0.726
elymus_repens	bio3_5_12_15	87.373	86.575	0.739
elymus_repens	bio5_7_12_15	87.609	85.092	0.727
elymus_repens	bio6_7_12_15	86.518	85.439	0.719
empetrum_rubrum	bio1_3_12_15	100	96.8	0.968
empetrum_rubrum	bio1_7_12_15	98.864	94.2	0.931
empetrum_rubrum	bio2_5_12_15	94.318	95.6	0.899
empetrum_rubrum	bio2_6_12_15	100	95.6	0.956
empetrum_rubrum	bio3_5_12_15	100	94.4	0.944
empetrum_rubrum	bio5_7_12_15	95.455	95	0.905
empetrum_rubrum	bio6_7_12_15	96.591	92.8	0.894
epilobium_roseum	bio1_3_12_15	91.605	80.886	0.726
epilobium_roseum	bio1_7_12_15	86.07	85.406	0.714
epilobium_roseum	bio2_5_12_15	88.284	86.015	0.743
epilobium_roseum	bio2_6_12_15	91.144	84.779	0.759
epilobium_roseum	bio3_5_12_15	89.945	83.579	0.736
epilobium_roseum	bio5_7_12_15	94.557	79.022	0.737
epilobium_roseum	bio6_7_12_15	92.066	80.923	0.731
epilobium_tetragonum	bio1_3_12_15	93.592	79.239	0.729
epilobium_tetragonum	bio1_7_12_15	94.895	77.129	0.72
epilobium_tetragonum	bio2_5_12_15	93.905	77.734	0.716
epilobium_tetragonum	bio2_6_12_15	93.384	77.692	0.711
epilobium_tetragonum	bio3_5_12_15	93.123	78.234	0.714
epilobium_tetragonum	bio5_7_12_15	95.52	75.827	0.714
epilobium_tetragonum	bio6_7_12_15	92.498	78.39	0.709
erica_scoparia	bio1_3_12_15	93.563	90.299	0.839
erica_scoparia	bio1_7_12_15	94.828	89.494	0.843
erica_scoparia	bio2_5_12_15	94.598	86.598	0.812
erica_scoparia	bio2_6_12_15	92.759	90.851	0.836
erica_scoparia	bio3_5_12_15	94.253	87.287	0.815
erica_scoparia	bio5_7_12_15	95.402	88.437	0.839
erica_scoparia	bio6_7_12_15	94.023	90.874	0.849
erythranthe_guttata	bio1_3_12_15	91.502	74.83	0.663
erythranthe_guttata	bio1_7_12_15	95.099	76.719	0.718
erythranthe_guttata	bio2_5_12_15	90.04	78.332	0.684
erythranthe_guttata	bio2_6_12_15	88.498	82.522	0.71
erythranthe_guttata	bio3_5_12_15	90.474	77.455	0.679
erythranthe_guttata	bio5_7_12_15	92.055	78.016	0.701
erythranthe_guttata	bio6_7_12_15	90.395	80.972	0.714
festuca_bromoides	bio1_3_12_15	91.378	86.731	0.781
festuca_bromoides	bio1_7_12_15	91.136	87.154	0.783
festuca_bromoides	bio2_5_12_15	89.404	81.662	0.711
festuca_bromoides	bio2_6_12_15	92.659	85.755	0.784
festuca_bromoides	bio3_5_12_15	88.712	84.688	0.734
festuca_bromoides	bio5_7_12_15	89.751	87.327	0.771
festuca_bromoides	bio6_7_12_15	90.443	87.334	0.778
festuca_nigrescens	bio1_3_12_15	89.878	84.433	0.744
festuca_nigrescens	bio1_7_12_15	85.166	87.818	0.73
festuca_nigrescens	bio2_5_12_15	89.878	88.342	0.781
festuca_nigrescens	bio2_6_12_15	87.26	88.935	0.762
festuca_nigrescens	bio3_5_12_15	88.656	85.585	0.743
festuca_nigrescens	bio5_7_12_15	83.944	89.599	0.736
festuca_nigrescens	bio6_7_12_15	85.166	86.841	0.721
festuca_ovina	bio1_3_12_15	89.745	79.382	0.691
festuca_ovina	bio1_7_12_15	92.284	75.813	0.681
festuca_ovina	bio2_5_12_15	91.378	75.56	0.669
festuca_ovina	bio2_6_12_15	91.776	74.843	0.667
festuca_ovina	bio3_5_12_15	90.404	76.351	0.668
festuca_ovina	bio5_7_12_15	92.669	75.124	0.678
festuca_ovina	bio6_7_12_15	92.312	75.184	0.675
festuca_rubra	bio1_3_12_15	89.546	84.984	0.745
festuca_rubra	bio1_7_12_15	92.15	82.374	0.745
festuca_rubra	bio2_5_12_15	92.847	80.177	0.73
festuca_rubra	bio2_6_12_15	93.429	80.265	0.737
festuca_rubra	bio3_5_12_15	92.088	80.777	0.729
festuca_rubra	bio5_7_12_15	92.776	80.962	0.737
festuca_rubra	bio6_7_12_15	91.221	82.592	0.738
fragaria_ananassa	bio1_3_12_15	89.464	79.319	0.688
fragaria_ananassa	bio1_7_12_15	91.356	76.707	0.68
fragaria_ananassa	bio2_5_12_15	89.653	79.142	0.688
fragaria_ananassa	bio2_6_12_15	84.606	82.953	0.676
fragaria_ananassa	bio3_5_12_15	82.65	82.902	0.656
fragaria_ananassa	bio5_7_12_15	89.338	78.662	0.68
fragaria_ananassa	bio6_7_12_15	89.338	78.208	0.675
fragaria_chiloensis	bio1_3_12_15	93.151	92.329	0.855
fragaria_chiloensis	bio1_7_12_15	94.521	91.123	0.856
fragaria_chiloensis	bio2_5_12_15	93.699	88.822	0.825
fragaria_chiloensis	bio2_6_12_15	94.247	92.822	0.873
fragaria_chiloensis	bio3_5_12_15	93.151	90.521	0.837
fragaria_chiloensis	bio5_7_12_15	90.959	93.534	0.845
fragaria_chiloensis	bio6_7_12_15	93.699	92.548	0.863
galium_aparine	bio1_3_12_15	90.296	84.837	0.751
galium_aparine	bio1_7_12_15	93.02	81.269	0.743
galium_aparine	bio2_5_12_15	90.06	81.249	0.713
galium_aparine	bio2_6_12_15	92.029	82.36	0.744
galium_aparine	bio3_5_12_15	88.773	83.312	0.721
galium_aparine	bio5_7_12_15	89.378	83.675	0.731
galium_aparine	bio6_7_12_15	92.953	80.27	0.732
galium_mollugo	bio1_3_12_15	92.288	75.587	0.679
galium_mollugo	bio1_7_12_15	88.991	79.435	0.684
galium_mollugo	bio2_5_12_15	89.016	76.806	0.658
galium_mollugo	bio2_6_12_15	92.76	74.298	0.671
galium_mollugo	bio3_5_12_15	88.543	77.243	0.658
galium_mollugo	bio5_7_12_15	90.26	77.811	0.68
galium_mollugo	bio6_7_12_15	91.243	78.49	0.697
galium_saxatile	bio1_3_12_15	89.281	78.222	0.675
galium_saxatile	bio1_7_12_15	85.025	85.12	0.702
galium_saxatile	bio2_5_12_15	87.957	77.951	0.659
galium_saxatile	bio2_6_12_15	87.673	80.687	0.684
galium_saxatile	bio3_5_12_15	90.605	74.994	0.657
galium_saxatile	bio5_7_12_15	93.19	76.04	0.692
galium_saxatile	bio6_7_12_15	88.871	80.744	0.697
gaudinia_fragilis	bio1_3_12_15	95.703	86.328	0.82
gaudinia_fragilis	bio1_7_12_15	94.727	86.641	0.814
gaudinia_fragilis	bio2_5_12_15	97.07	80.352	0.775
gaudinia_fragilis	bio2_6_12_15	92.188	90.352	0.826
gaudinia_fragilis	bio3_5_12_15	93.164	88.594	0.818
gaudinia_fragilis	bio5_7_12_15	95.703	82.578	0.783
gaudinia_fragilis	bio6_7_12_15	91.406	86.484	0.779
geranium_molle	bio1_3_12_15	91.672	84.085	0.758
geranium_molle	bio1_7_12_15	93.595	82.626	0.763
geranium_molle	bio2_5_12_15	90.989	79.11	0.701
geranium_molle	bio2_6_12_15	95.884	81.341	0.772
geranium_molle	bio3_5_12_15	92.117	79.469	0.716
geranium_molle	bio5_7_12_15	93.055	80.801	0.738
geranium_molle	bio6_7_12_15	94.056	81.322	0.754
holcus_lanatus	bio1_3_12_15	95.535	83.213	0.788
holcus_lanatus	bio1_7_12_15	96.282	85.09	0.814
holcus_lanatus	bio2_5_12_15	90.573	83.822	0.744
holcus_lanatus	bio2_6_12_15	93.615	85.656	0.793
holcus_lanatus	bio3_5_12_15	92.723	83.264	0.76
holcus_lanatus	bio5_7_12_15	93.038	85.564	0.786
holcus_lanatus	bio6_7_12_15	95.469	84.162	0.796
holcus_mollis	bio1_3_12_15	92.223	86.596	0.788
holcus_mollis	bio1_7_12_15	92.59	86.156	0.788
holcus_mollis	bio2_5_12_15	90.911	84.543	0.754
holcus_mollis	bio2_6_12_15	93.535	84.863	0.783
holcus_mollis	bio3_5_12_15	93.574	84.558	0.781
holcus_mollis	bio5_7_12_15	95.291	83.072	0.783
holcus_mollis	bio6_7_12_15	94.037	84.523	0.786
hordeum_distichon	bio1_3_12_15	85.294	84.118	0.696
hordeum_distichon	bio1_7_12_15	92.892	81.176	0.738
hordeum_distichon	bio2_5_12_15	92.157	80.686	0.729
hordeum_distichon	bio2_6_12_15	89.951	83.333	0.733
hordeum_distichon	bio3_5_12_15	83.824	88.627	0.725
hordeum_distichon	bio5_7_12_15	92.892	80.588	0.735
hordeum_distichon	bio6_7_12_15	94.608	80.539	0.751
hypericum_androsaemum	bio1_3_12_15	93.372	90.123	0.835
hypericum_androsaemum	bio1_7_12_15	96.184	89.01	0.852
hypericum_androsaemum	bio2_5_12_15	92.626	85.222	0.779
hypericum_androsaemum	bio2_6_12_15	95.753	88.488	0.842
hypericum_androsaemum	bio3_5_12_15	92.941	85.234	0.782
hypericum_androsaemum	bio5_7_12_15	94.577	88.075	0.827
hypericum_androsaemum	bio6_7_12_15	94.175	89.664	0.839
hypericum_humifusum	bio1_3_12_15	84.845	80.379	0.652
hypericum_humifusum	bio1_7_12_15	85.344	77.537	0.629
hypericum_humifusum	bio2_5_12_15	88.634	77.248	0.659
hypericum_humifusum	bio2_6_12_15	82.901	79.472	0.622
hypericum_humifusum	bio3_5_12_15	81.057	85.763	0.669
hypericum_humifusum	bio5_7_12_15	84.696	78.345	0.631
hypericum_humifusum	bio6_7_12_15	84.447	79.023	0.634
hypericum_tetrapterum	bio1_3_12_15	87.575	88.207	0.758
hypericum_tetrapterum	bio1_7_12_15	90.307	84.62	0.75
hypericum_tetrapterum	bio2_5_12_15	89.411	82.442	0.72
hypericum_tetrapterum	bio2_6_12_15	94.492	81.093	0.756
hypericum_tetrapterum	bio3_5_12_15	94.705	77.319	0.721
hypericum_tetrapterum	bio5_7_12_15	91.759	82.63	0.744
hypericum_tetrapterum	bio6_7_12_15	91.418	83.749	0.752
hypochaeris_radicata	bio1_3_12_15	94.314	80.262	0.746
hypochaeris_radicata	bio1_7_12_15	93.341	83.119	0.765
hypochaeris_radicata	bio2_5_12_15	89.499	81.334	0.708
hypochaeris_radicata	bio2_6_12_15	92.694	83.267	0.76
hypochaeris_radicata	bio3_5_12_15	92.831	80.537	0.734
hypochaeris_radicata	bio5_7_12_15	94.125	80.934	0.751
hypochaeris_radicata	bio6_7_12_15	94.796	80.743	0.756
koeleria_spicata	bio1_3_12_15	88.973	85.787	0.746
koeleria_spicata	bio1_7_12_15	93.214	80.641	0.739
koeleria_spicata	bio2_5_12_15	91.329	85.881	0.772
koeleria_spicata	bio2_6_12_15	87.37	85.542	0.729
koeleria_spicata	bio3_5_12_15	89.538	83.431	0.73
koeleria_spicata	bio5_7_12_15	90.198	85.598	0.759
koeleria_spicata	bio6_7_12_15	91.612	83.035	0.747
lactuca_serriola	bio1_3_12_15	89.367	78.385	0.677
lactuca_serriola	bio1_7_12_15	89.049	77.904	0.67
lactuca_serriola	bio2_5_12_15	92.376	72.232	0.646
lactuca_serriola	bio2_6_12_15	91.197	75.635	0.668
lactuca_serriola	bio3_5_12_15	89.057	77.566	0.666
lactuca_serriola	bio5_7_12_15	93.299	73.008	0.663
lactuca_serriola	bio6_7_12_15	89.639	75.975	0.656
lamium_purpureum	bio1_3_12_15	93.152	84.04	0.772
lamium_purpureum	bio1_7_12_15	94.616	80.311	0.749
lamium_purpureum	bio2_5_12_15	89.969	83.134	0.731
lamium_purpureum	bio2_6_12_15	93.199	82.583	0.758
lamium_purpureum	bio3_5_12_15	90.38	83.309	0.737
lamium_purpureum	bio5_7_12_15	91.894	80.956	0.729
lamium_purpureum	bio6_7_12_15	94.266	80.228	0.745
lepidium_campestre	bio1_3_12_15	91.531	80.275	0.718
lepidium_campestre	bio1_7_12_15	90.241	81.195	0.715
lepidium_campestre	bio2_5_12_15	92.003	76.819	0.689
lepidium_campestre	bio2_6_12_15	92.992	77.24	0.702
lepidium_campestre	bio3_5_12_15	90.843	77.979	0.688
lepidium_campestre	bio5_7_12_15	90.843	79.381	0.702
lepidium_campestre	bio6_7_12_15	90.327	79.278	0.696
lepidium_didymum	bio1_3_12_15	89.711	83.078	0.727
lepidium_didymum	bio1_7_12_15	89.795	81.096	0.709
lepidium_didymum	bio2_5_12_15	89.586	79.18	0.687
lepidium_didymum	bio2_6_12_15	92.848	81.096	0.74
lepidium_didymum	bio3_5_12_15	90.088	80.636	0.707
lepidium_didymum	bio5_7_12_15	93.057	78.361	0.715
lepidium_didymum	bio6_7_12_15	91.928	78.653	0.706
leucanthemum_vulgare	bio1_3_12_15	87.953	81.887	0.698
leucanthemum_vulgare	bio1_7_12_15	90.286	79.038	0.693
leucanthemum_vulgare	bio2_5_12_15	93.583	73.591	0.671
leucanthemum_vulgare	bio2_6_12_15	85.815	82.712	0.685
leucanthemum_vulgare	bio3_5_12_15	93.301	74.797	0.681
leucanthemum_vulgare	bio5_7_12_15	82.452	84.846	0.673
leucanthemum_vulgare	bio6_7_12_15	85.989	83.244	0.692
lolium_arundinaceum	bio1_3_12_15	92.051	76.672	0.687
lolium_arundinaceum	bio1_7_12_15	85.431	84.476	0.698
lolium_arundinaceum	bio2_5_12_15	86.602	79.095	0.657
lolium_arundinaceum	bio2_6_12_15	84.44	85.404	0.699
lolium_arundinaceum	bio3_5_12_15	88.313	79.932	0.683
lolium_arundinaceum	bio5_7_12_15	90.295	79.009	0.693
lolium_arundinaceum	bio6_7_12_15	85.093	83.76	0.689
lolium_multiflorum	bio1_3_12_15	88.809	81.475	0.703
lolium_multiflorum	bio1_7_12_15	91.615	79.302	0.709
lolium_multiflorum	bio2_5_12_15	89.103	79.008	0.681
lolium_multiflorum	bio2_6_12_15	90.571	80.561	0.711
lolium_multiflorum	bio3_5_12_15	86.982	79.302	0.663
lolium_multiflorum	bio5_7_12_15	90.962	79.132	0.701
lolium_multiflorum	bio6_7_12_15	91.843	77.462	0.694
lolium_perenne	bio1_3_12_15	89.34	85.07	0.744
lolium_perenne	bio1_7_12_15	94.038	80.156	0.742
lolium_perenne	bio2_5_12_15	90.549	80.955	0.715
lolium_perenne	bio2_6_12_15	92.128	83.001	0.751
lolium_perenne	bio3_5_12_15	91.752	80.369	0.721
lolium_perenne	bio5_7_12_15	92.768	80.996	0.738
lolium_perenne	bio6_7_12_15	91.355	82.693	0.741
lolium_pratense	bio1_3_12_15	89.754	84.89	0.746
lolium_pratense	bio1_7_12_15	88.97	84.084	0.731
lolium_pratense	bio2_5_12_15	88.751	83.336	0.72
lolium_pratense	bio2_6_12_15	87.074	86.567	0.736
lolium_pratense	bio3_5_12_15	90.155	83.446	0.736
lolium_pratense	bio5_7_12_15	91.121	82.421	0.736
lolium_pratense	bio6_7_12_15	91.304	81.553	0.729
lotus_corniculatus	bio1_3_12_15	89.77	83.822	0.736
lotus_corniculatus	bio1_7_12_15	92.445	80.654	0.731
lotus_corniculatus	bio2_5_12_15	87.253	82.819	0.701
lotus_corniculatus	bio2_6_12_15	91.38	81.216	0.726
lotus_corniculatus	bio3_5_12_15	88.85	83.386	0.722
lotus_corniculatus	bio5_7_12_15	90.358	81.214	0.716
lotus_corniculatus	bio6_7_12_15	90.595	81.421	0.72
lotus_pedunculatus	bio1_3_12_15	92.404	86.441	0.789
lotus_pedunculatus	bio1_7_12_15	95.462	85.159	0.806
lotus_pedunculatus	bio2_5_12_15	90.111	84.207	0.744
lotus_pedunculatus	bio2_6_12_15	92.429	86.54	0.789
lotus_pedunculatus	bio3_5_12_15	94.969	81.736	0.767
lotus_pedunculatus	bio5_7_12_15	93.884	85.662	0.796
lotus_pedunculatus	bio6_7_12_15	95.586	83.753	0.794
luzula_multiflora	bio1_3_12_15	90.429	78.897	0.693
luzula_multiflora	bio1_7_12_15	88.161	82.442	0.706
luzula_multiflora	bio2_5_12_15	93.097	75.272	0.683
luzula_multiflora	bio2_6_12_15	92.489	76.661	0.691
luzula_multiflora	bio3_5_12_15	88.928	78.846	0.678
luzula_multiflora	bio5_7_12_15	85.183	84.114	0.693
luzula_multiflora	bio6_7_12_15	89.983	80.185	0.702
lysimachia_arvensis	bio1_3_12_15	90.368	79.087	0.695
lysimachia_arvensis	bio1_7_12_15	88.383	81.358	0.698
lysimachia_arvensis	bio2_5_12_15	90.155	76.374	0.665
lysimachia_arvensis	bio2_6_12_15	89.597	79.241	0.688
lysimachia_arvensis	bio3_5_12_15	87.266	79.947	0.672
lysimachia_arvensis	bio5_7_12_15	88.533	80.165	0.686
lysimachia_arvensis	bio6_7_12_15	87.825	80.787	0.686
matricaria_chamomilla	bio1_3_12_15	89.827	82.673	0.725
matricaria_chamomilla	bio1_7_12_15	93.636	78.969	0.726
matricaria_chamomilla	bio2_5_12_15	87.34	82.5	0.698
matricaria_chamomilla	bio2_6_12_15	90.602	82.158	0.728
matricaria_chamomilla	bio3_5_12_15	87.705	80.839	0.686
matricaria_chamomilla	bio5_7_12_15	91.127	80.018	0.711
matricaria_chamomilla	bio6_7_12_15	92.199	79.015	0.712
medicago_sativa	bio1_3_12_15	90.323	77.284	0.676
medicago_sativa	bio1_7_12_15	87.094	80.639	0.677
medicago_sativa	bio2_5_12_15	88.209	76.685	0.649
medicago_sativa	bio2_6_12_15	89.729	80.041	0.698
medicago_sativa	bio3_5_12_15	89.461	78.657	0.681
medicago_sativa	bio5_7_12_15	91.055	75.853	0.669
medicago_sativa	bio6_7_12_15	87.046	79.296	0.664
melilotus_officinalis	bio1_3_12_15	91.599	74.936	0.665
melilotus_officinalis	bio1_7_12_15	85.372	80.163	0.655
melilotus_officinalis	bio2_5_12_15	87.948	76.917	0.649
melilotus_officinalis	bio2_6_12_15	86.006	81.662	0.676
melilotus_officinalis	bio3_5_12_15	87.793	77.657	0.655
melilotus_officinalis	bio5_7_12_15	88.893	81.03	0.699
melilotus_officinalis	bio6_7_12_15	91.159	75.221	0.664
myosotis_discolor	bio1_3_12_15	92.694	85.51	0.782
myosotis_discolor	bio1_7_12_15	96.62	82.984	0.796
myosotis_discolor	bio2_5_12_15	87.436	86.931	0.743
myosotis_discolor	bio2_6_12_15	94.776	85.524	0.803
myosotis_discolor	bio3_5_12_15	91.567	82.185	0.737
myosotis_discolor	bio5_7_12_15	93.786	84.131	0.779
myosotis_discolor	bio6_7_12_15	96.005	82.882	0.789
oxalis_corniculata	bio1_3_12_15	91.204	74.118	0.653
oxalis_corniculata	bio1_7_12_15	89.974	76.497	0.665
oxalis_corniculata	bio2_5_12_15	89.411	76.443	0.659
oxalis_corniculata	bio2_6_12_15	87.516	78.015	0.655
oxalis_corniculata	bio3_5_12_15	86.62	79.762	0.664
oxalis_corniculata	bio5_7_12_15	90.102	78.015	0.681
oxalis_corniculata	bio6_7_12_15	87.081	79.739	0.668
oxybasis_rubra	bio1_3_12_15	88.022	85.962	0.74
oxybasis_rubra	bio1_7_12_15	90.136	83.816	0.74
oxybasis_rubra	bio2_5_12_15	88.943	86.623	0.756
oxybasis_rubra	bio2_6_12_15	90.081	84.054	0.742
oxybasis_rubra	bio3_5_12_15	86.179	85.734	0.719
oxybasis_rubra	bio5_7_12_15	90.786	83.089	0.739
oxybasis_rubra	bio6_7_12_15	89.16	83.447	0.726
petroselinum_crispum	bio1_3_12_15	92.4	82.578	0.75
petroselinum_crispum	bio1_7_12_15	92.737	81.76	0.745
petroselinum_crispum	bio2_5_12_15	90.476	82.78	0.733
petroselinum_crispum	bio2_6_12_15	93.843	81.655	0.755
petroselinum_crispum	bio3_5_12_15	89.947	82.251	0.722
petroselinum_crispum	bio5_7_12_15	92.063	82.02	0.741
petroselinum_crispum	bio6_7_12_15	91.005	81.924	0.73
phleum_bertolonii	bio1_3_12_15	89.942	80.561	0.705
phleum_bertolonii	bio1_7_12_15	89.591	83.088	0.727
phleum_bertolonii	bio2_5_12_15	89.006	82.924	0.72
phleum_bertolonii	bio2_6_12_15	91.111	83.462	0.745
phleum_bertolonii	bio3_5_12_15	90.643	81.708	0.723
phleum_bertolonii	bio5_7_12_15	89.123	83.556	0.726
phleum_bertolonii	bio6_7_12_15	87.135	85.24	0.724
phleum_pratense	bio1_3_12_15	86.113	84.173	0.703
phleum_pratense	bio1_7_12_15	85.003	83.816	0.688
phleum_pratense	bio2_5_12_15	84.337	84.499	0.689
phleum_pratense	bio2_6_12_15	83.853	85.083	0.689
phleum_pratense	bio3_5_12_15	84.663	84.619	0.693
phleum_pratense	bio5_7_12_15	85.227	84.115	0.694
phleum_pratense	bio6_7_12_15	87.541	81.9	0.694
phormium_tenax	bio1_3_12_15	94.328	90.456	0.848
phormium_tenax	bio1_7_12_15	96.178	92.454	0.886
phormium_tenax	bio2_5_12_15	93.342	89.815	0.832
phormium_tenax	bio2_6_12_15	94.945	91.862	0.868
phormium_tenax	bio3_5_12_15	95.068	88.952	0.84
phormium_tenax	bio5_7_12_15	96.301	93.613	0.899
phormium_tenax	bio6_7_12_15	94.698	93.243	0.879
picea_sitchensis	bio1_3_12_15	92.966	88.019	0.81
picea_sitchensis	bio1_7_12_15	93.669	89.363	0.83
picea_sitchensis	bio2_5_12_15	93.318	86.612	0.799
picea_sitchensis	bio2_6_12_15	94.764	87.894	0.827
picea_sitchensis	bio3_5_12_15	93.982	83.072	0.771
picea_sitchensis	bio5_7_12_15	93.787	89.238	0.83
picea_sitchensis	bio6_7_12_15	93.005	90.043	0.831
plantago_lanceolata	bio1_3_12_15	92.065	79.675	0.717
plantago_lanceolata	bio1_7_12_15	93.257	78.546	0.718
plantago_lanceolata	bio2_5_12_15	87.353	81.298	0.686
plantago_lanceolata	bio2_6_12_15	90.444	80.677	0.711
plantago_lanceolata	bio3_5_12_15	88.731	80.323	0.691
plantago_lanceolata	bio5_7_12_15	91.439	79.729	0.712
plantago_lanceolata	bio6_7_12_15	91.801	78.884	0.707
plantago_media	bio1_3_12_15	90.5	79.157	0.697
plantago_media	bio1_7_12_15	91.426	79.217	0.706
plantago_media	bio2_5_12_15	90.239	76.007	0.663
plantago_media	bio2_6_12_15	91.387	79.595	0.71
plantago_media	bio3_5_12_15	93.123	75.226	0.683
plantago_media	bio5_7_12_15	90.709	78.969	0.697
plantago_media	bio6_7_12_15	92.275	79.64	0.719
poa_annua	bio1_3_12_15	86.638	82.906	0.696
poa_annua	bio1_7_12_15	93.143	75.552	0.687
poa_annua	bio2_5_12_15	88.041	80.906	0.689
poa_annua	bio2_6_12_15	90.618	79.622	0.702
poa_annua	bio3_5_12_15	86.706	81.939	0.686
poa_annua	bio5_7_12_15	91.132	77.187	0.683
poa_annua	bio6_7_12_15	89.654	78.721	0.684
poa_nemoralis	bio1_3_12_15	86.155	80.386	0.665
poa_nemoralis	bio1_7_12_15	94.37	71.755	0.662
poa_nemoralis	bio2_5_12_15	84.353	79.396	0.637
poa_nemoralis	bio2_6_12_15	86.574	77.835	0.644
poa_nemoralis	bio3_5_12_15	85.289	81.277	0.666
poa_nemoralis	bio5_7_12_15	90.165	75.493	0.657
poa_nemoralis	bio6_7_12_15	93.49	71.959	0.654
poa_pratensis	bio1_3_12_15	85.798	84.096	0.699
poa_pratensis	bio1_7_12_15	85.012	83.734	0.687
poa_pratensis	bio2_5_12_15	85.11	83.482	0.686
poa_pratensis	bio2_6_12_15	83.674	85.487	0.692
poa_pratensis	bio3_5_12_15	83.787	85.099	0.689
poa_pratensis	bio5_7_12_15	85.197	84.015	0.692
poa_pratensis	bio6_7_12_15	85.227	82.884	0.681
poa_trivialis	bio1_3_12_15	89.201	85.905	0.751
poa_trivialis	bio1_7_12_15	87.669	86.042	0.737
poa_trivialis	bio2_5_12_15	87.987	84.917	0.729
poa_trivialis	bio2_6_12_15	88.547	85.646	0.742
poa_trivialis	bio3_5_12_15	89.307	84.569	0.739
poa_trivialis	bio5_7_12_15	89.066	85.474	0.745
poa_trivialis	bio6_7_12_15	85.824	87.54	0.733
prunella_vulgaris	bio1_3_12_15	91.979	79.812	0.718
prunella_vulgaris	bio1_7_12_15	95.085	75.669	0.708
prunella_vulgaris	bio2_5_12_15	91.993	77.341	0.693
prunella_vulgaris	bio2_6_12_15	91.273	78.851	0.701
prunella_vulgaris	bio3_5_12_15	90.137	79.962	0.701
prunella_vulgaris	bio5_7_12_15	91.58	77.718	0.693
prunella_vulgaris	bio6_7_12_15	93.962	75.425	0.694
ranunculus_bulbosus	bio1_3_12_15	90.335	83.547	0.739
ranunculus_bulbosus	bio1_7_12_15	95.77	78.639	0.744
ranunculus_bulbosus	bio2_5_12_15	89.763	78.688	0.684
ranunculus_bulbosus	bio2_6_12_15	91.541	81.741	0.733
ranunculus_bulbosus	bio3_5_12_15	91.255	78.034	0.693
ranunculus_bulbosus	bio5_7_12_15	95.811	79.195	0.75
ranunculus_bulbosus	bio6_7_12_15	91.398	82.17	0.736
ranunculus_repens	bio1_3_12_15	94.257	78.855	0.731
ranunculus_repens	bio1_7_12_15	94.577	78.224	0.728
ranunculus_repens	bio2_5_12_15	92.558	79.456	0.72
ranunculus_repens	bio2_6_12_15	96.654	76.356	0.73
ranunculus_repens	bio3_5_12_15	87.603	83.812	0.714
ranunculus_repens	bio5_7_12_15	94.949	76.633	0.716
ranunculus_repens	bio6_7_12_15	88.328	83.732	0.721
ranunculus_sceleratus	bio1_3_12_15	89.22	80.81	0.7
ranunculus_sceleratus	bio1_7_12_15	87.882	80.416	0.683
ranunculus_sceleratus	bio2_5_12_15	85.911	83.237	0.692
ranunculus_sceleratus	bio2_6_12_15	90.595	78.025	0.686
ranunculus_sceleratus	bio3_5_12_15	85.097	81.653	0.668
ranunculus_sceleratus	bio5_7_12_15	87.303	80.81	0.682
ranunculus_sceleratus	bio6_7_12_15	88.696	78.155	0.669
raphanus_raphanistrum	bio1_3_12_15	86.116	82.577	0.687
raphanus_raphanistrum	bio1_7_12_15	89.473	79.2	0.687
raphanus_raphanistrum	bio2_5_12_15	89.144	79.132	0.683
raphanus_raphanistrum	bio2_6_12_15	89.687	79.94	0.696
raphanus_raphanistrum	bio3_5_12_15	90.744	74.335	0.651
raphanus_raphanistrum	bio5_7_12_15	91.758	76.663	0.684
raphanus_raphanistrum	bio6_7_12_15	89.501	78.6	0.681
ribes_nigrum	bio1_3_12_15	92.474	75.752	0.682
ribes_nigrum	bio1_7_12_15	95.009	72.947	0.68
ribes_nigrum	bio2_5_12_15	91.385	75.761	0.672
ribes_nigrum	bio2_6_12_15	94.184	73.093	0.673
ribes_nigrum	bio3_5_12_15	90.624	75.316	0.66
ribes_nigrum	bio5_7_12_15	93.034	74.094	0.672
ribes_nigrum	bio6_7_12_15	91.852	75.444	0.673
rumex_acetosa	bio1_3_12_15	88.554	81.302	0.699
rumex_acetosa	bio1_7_12_15	87.96	80.886	0.689
rumex_acetosa	bio2_5_12_15	89.187	78.67	0.679
rumex_acetosa	bio2_6_12_15	88.764	80.584	0.693
rumex_acetosa	bio3_5_12_15	90.347	78.349	0.687
rumex_acetosa	bio5_7_12_15	89.266	80.232	0.695
rumex_acetosa	bio6_7_12_15	89.554	79.353	0.689
rumex_acetosella	bio1_3_12_15	85.886	84.4	0.703
rumex_acetosella	bio1_7_12_15	95.49	73.834	0.693
rumex_acetosella	bio2_5_12_15	83.091	84.849	0.679
rumex_acetosella	bio2_6_12_15	91.52	78.195	0.697
rumex_acetosella	bio3_5_12_15	82.57	86.453	0.69
rumex_acetosella	bio5_7_12_15	92.151	76.14	0.683
rumex_acetosella	bio6_7_12_15	85.812	83.342	0.692
rumex_conglomeratus	bio1_3_12_15	90.954	83.632	0.746
rumex_conglomeratus	bio1_7_12_15	91.484	84.281	0.758
rumex_conglomeratus	bio2_5_12_15	91.783	78.33	0.701
rumex_conglomeratus	bio2_6_12_15	91.054	84.122	0.751
rumex_conglomeratus	bio3_5_12_15	91.75	78.926	0.707
rumex_conglomeratus	bio5_7_12_15	87.409	86.978	0.743
rumex_conglomeratus	bio6_7_12_15	92.71	81.935	0.747
rumex_crispus	bio1_3_12_15	91.015	80.014	0.71
rumex_crispus	bio1_7_12_15	91.973	78.059	0.7
rumex_crispus	bio2_5_12_15	86.193	82.454	0.686
rumex_crispus	bio2_6_12_15	91.891	77.705	0.696
rumex_crispus	bio3_5_12_15	86.119	81.687	0.678
rumex_crispus	bio5_7_12_15	88.092	81.255	0.693
rumex_crispus	bio6_7_12_15	88.929	80.598	0.695
rumex_obtusifolius	bio1_3_12_15	94.416	83.987	0.784
rumex_obtusifolius	bio1_7_12_15	93.656	83.768	0.774
rumex_obtusifolius	bio2_5_12_15	92.668	82.234	0.749
rumex_obtusifolius	bio2_6_12_15	91.71	85.432	0.771
rumex_obtusifolius	bio3_5_12_15	92.276	83.127	0.755
rumex_obtusifolius	bio5_7_12_15	93.718	82.94	0.767
rumex_obtusifolius	bio6_7_12_15	94.869	80.88	0.758
sagina_procumbens	bio1_3_12_15	86.271	83.533	0.698
sagina_procumbens	bio1_7_12_15	93.558	76.276	0.698
sagina_procumbens	bio2_5_12_15	89.523	81.102	0.706
sagina_procumbens	bio2_6_12_15	89.927	81.198	0.711
sagina_procumbens	bio3_5_12_15	87.103	82.141	0.693
sagina_procumbens	bio5_7_12_15	88.565	81.556	0.701
sagina_procumbens	bio6_7_12_15	90.066	79.854	0.699
scorzoneroides_autumnalis	bio1_3_12_15	91.99	79.957	0.72
scorzoneroides_autumnalis	bio1_7_12_15	91.334	80.365	0.717
scorzoneroides_autumnalis	bio2_5_12_15	89.25	81.144	0.704
scorzoneroides_autumnalis	bio2_6_12_15	88.091	83.505	0.716
scorzoneroides_autumnalis	bio3_5_12_15	85.929	84.895	0.708
scorzoneroides_autumnalis	bio5_7_12_15	91.825	79.61	0.714
scorzoneroides_autumnalis	bio6_7_12_15	87.561	83.76	0.713
secale_cereale	bio1_3_12_15	90	80.413	0.704
secale_cereale	bio1_7_12_15	93.099	76.704	0.698
secale_cereale	bio2_5_12_15	90.141	78.667	0.688
secale_cereale	bio2_6_12_15	89.812	79.746	0.696
secale_cereale	bio3_5_12_15	88.732	79.624	0.684
secale_cereale	bio5_7_12_15	90	79.878	0.699
secale_cereale	bio6_7_12_15	90.329	78.92	0.692
senecio_jacobaea	bio1_3_12_15	93.28	81.891	0.752
senecio_jacobaea	bio1_7_12_15	92.141	82.141	0.743
senecio_jacobaea	bio2_5_12_15	95.444	71.913	0.674
senecio_jacobaea	bio2_6_12_15	91.458	81.617	0.731
senecio_jacobaea	bio3_5_12_15	93.736	78.451	0.721
senecio_jacobaea	bio5_7_12_15	89.977	83.235	0.732
senecio_jacobaea	bio6_7_12_15	92.597	80.979	0.736
senecio_vulgaris	bio1_3_12_15	87.627	85.905	0.736
senecio_vulgaris	bio1_7_12_15	92.202	80.291	0.725
senecio_vulgaris	bio2_5_12_15	89.909	80.476	0.704
senecio_vulgaris	bio2_6_12_15	90.959	82.741	0.737
senecio_vulgaris	bio3_5_12_15	86.783	83.812	0.706
senecio_vulgaris	bio5_7_12_15	92.671	78.05	0.707
senecio_vulgaris	bio6_7_12_15	93.224	77.469	0.707
sherardia_arvensis	bio1_3_12_15	95.232	82.693	0.779
sherardia_arvensis	bio1_7_12_15	94.5	82.011	0.766
sherardia_arvensis	bio2_5_12_15	88.681	82.614	0.713
sherardia_arvensis	bio2_6_12_15	96.359	81.002	0.774
sherardia_arvensis	bio3_5_12_15	90.158	81.249	0.714
sherardia_arvensis	bio5_7_12_15	92.733	81.429	0.741
sherardia_arvensis	bio6_7_12_15	94.775	80.311	0.751
silene_latifolia	bio1_3_12_15	87.603	82.255	0.698
silene_latifolia	bio1_7_12_15	88.814	80.174	0.69
silene_latifolia	bio2_5_12_15	89.011	78.729	0.678
silene_latifolia	bio2_6_12_15	88.118	80.233	0.683
silene_latifolia	bio3_5_12_15	90.54	77.581	0.681
silene_latifolia	bio5_7_12_15	89.435	77.978	0.674
silene_latifolia	bio6_7_12_15	87.172	80.631	0.678
sinapis_arvensis	bio1_3_12_15	88.004	86.276	0.743
sinapis_arvensis	bio1_7_12_15	92.216	81.288	0.735
sinapis_arvensis	bio2_5_12_15	87.409	83.793	0.712
sinapis_arvensis	bio2_6_12_15	93.583	79.85	0.735
sinapis_arvensis	bio3_5_12_15	89.195	80.657	0.699
sinapis_arvensis	bio5_7_12_15	90.143	81.993	0.721
sinapis_arvensis	bio6_7_12_15	90.695	81.111	0.718
solanum_tuberosum	bio1_3_12_15	90.693	79.251	0.7
solanum_tuberosum	bio1_7_12_15	90.975	78.517	0.695
solanum_tuberosum	bio2_5_12_15	89.807	77.518	0.673
solanum_tuberosum	bio2_6_12_15	89.525	79.412	0.689
solanum_tuberosum	bio3_5_12_15	91.7	74.569	0.663
solanum_tuberosum	bio5_7_12_15	91.579	76.398	0.68
solanum_tuberosum	bio6_7_12_15	89.001	79.17	0.682
sonchus_asper	bio1_3_12_15	92.63	78.107	0.707
sonchus_asper	bio1_7_12_15	90.028	80.538	0.706
sonchus_asper	bio2_5_12_15	86.769	80.872	0.676
sonchus_asper	bio2_6_12_15	90.145	80.764	0.709
sonchus_asper	bio3_5_12_15	87.053	80.186	0.672
sonchus_asper	bio5_7_12_15	91.275	78.298	0.696
sonchus_asper	bio6_7_12_15	88.147	81.271	0.694
sonchus_oleraceus	bio1_3_12_15	84.527	84.47	0.69
sonchus_oleraceus	bio1_7_12_15	89.39	77.978	0.674
sonchus_oleraceus	bio2_5_12_15	84.248	81.212	0.654
sonchus_oleraceus	bio2_6_12_15	87.92	79.842	0.678
sonchus_oleraceus	bio3_5_12_15	90.054	79.957	0.7
sonchus_oleraceus	bio5_7_12_15	86.574	79.537	0.661
sonchus_oleraceus	bio6_7_12_15	91.034	75.74	0.668
spergula_arvensis	bio1_3_12_15	86.192	86.797	0.73
spergula_arvensis	bio1_7_12_15	89.717	82.966	0.727
spergula_arvensis	bio2_5_12_15	88.223	85.884	0.741
spergula_arvensis	bio2_6_12_15	88.775	85.533	0.743
spergula_arvensis	bio3_5_12_15	85.445	86.062	0.715
spergula_arvensis	bio5_7_12_15	89.734	82.443	0.722
spergula_arvensis	bio6_7_12_15	87.118	84.529	0.717
stellaria_alsine	bio1_3_12_15	89.262	84.128	0.734
stellaria_alsine	bio1_7_12_15	90.357	84.097	0.745
stellaria_alsine	bio2_5_12_15	84.936	85.786	0.708
stellaria_alsine	bio2_6_12_15	88.142	85.275	0.734
stellaria_alsine	bio3_5_12_15	92.807	79.666	0.724
stellaria_alsine	bio5_7_12_15	91.582	82.7	0.743
stellaria_alsine	bio6_7_12_15	90.018	84.107	0.741
stellaria_graminea	bio1_3_12_15	83.949	83.949	0.679
stellaria_graminea	bio1_7_12_15	89.638	77.357	0.67
stellaria_graminea	bio2_5_12_15	87.974	79.246	0.672
stellaria_graminea	bio2_6_12_15	86.127	81.608	0.677
stellaria_graminea	bio3_5_12_15	88.633	79.487	0.681
stellaria_graminea	bio5_7_12_15	87.147	81.484	0.686
stellaria_graminea	bio6_7_12_15	87.687	79.944	0.676
stellaria_media	bio1_3_12_15	91.104	78.212	0.693
stellaria_media	bio1_7_12_15	90.867	77.837	0.687
stellaria_media	bio2_5_12_15	90.968	76.653	0.676
stellaria_media	bio2_6_12_15	88.92	80.866	0.698
stellaria_media	bio3_5_12_15	83.811	83.223	0.67
stellaria_media	bio5_7_12_15	88.802	78.767	0.676
stellaria_media	bio6_7_12_15	88.974	78.526	0.675
tanacetum_vulgare	bio1_3_12_15	91.818	81.768	0.736
tanacetum_vulgare	bio1_7_12_15	90.631	81.483	0.721
tanacetum_vulgare	bio2_5_12_15	91.109	79.701	0.708
tanacetum_vulgare	bio2_6_12_15	90.361	81.085	0.714
tanacetum_vulgare	bio3_5_12_15	93.93	77.707	0.716
tanacetum_vulgare	bio5_7_12_15	89.299	80.599	0.699
tanacetum_vulgare	bio6_7_12_15	91.92	79.669	0.716
taraxacum_erythrospermum	bio1_3_12_15	84.514	84.838	0.697
taraxacum_erythrospermum	bio1_7_12_15	88.259	83.057	0.713
taraxacum_erythrospermum	bio2_5_12_15	84.413	81.538	0.66
taraxacum_erythrospermum	bio2_6_12_15	88.057	81.073	0.691
taraxacum_erythrospermum	bio3_5_12_15	84.413	82.045	0.665
taraxacum_erythrospermum	bio5_7_12_15	85.324	83.421	0.688
taraxacum_erythrospermum	bio6_7_12_15	89.676	80.87	0.704
taraxacum_officinale	bio1_3_12_15	89.269	76.574	0.658
taraxacum_officinale	bio1_7_12_15	85.953	79.173	0.651
taraxacum_officinale	bio2_5_12_15	89.364	76.532	0.659
taraxacum_officinale	bio2_6_12_15	91.223	79.558	0.708
taraxacum_officinale	bio3_5_12_15	88.207	76.363	0.646
taraxacum_officinale	bio5_7_12_15	89.84	80.047	0.699
taraxacum_officinale	bio6_7_12_15	89.4	78.176	0.676
trifolium_pratense	bio1_3_12_15	89.176	81.393	0.706
trifolium_pratense	bio1_7_12_15	87.888	81.174	0.691
trifolium_pratense	bio2_5_12_15	92.055	75.231	0.673
trifolium_pratense	bio2_6_12_15	91.781	76.201	0.68
trifolium_pratense	bio3_5_12_15	86.317	82.383	0.687
trifolium_pratense	bio5_7_12_15	86.1	80.941	0.67
trifolium_pratense	bio6_7_12_15	85.65	83.352	0.69
trifolium_repens	bio1_3_12_15	87.936	78.289	0.662
trifolium_repens	bio1_7_12_15	91.463	73.569	0.65
trifolium_repens	bio2_5_12_15	88.138	76.499	0.646
trifolium_repens	bio2_6_12_15	86.886	78.404	0.653
trifolium_repens	bio3_5_12_15	85.033	79.469	0.645
trifolium_repens	bio5_7_12_15	87.23	77.084	0.643
trifolium_repens	bio6_7_12_15	84.257	80.72	0.65
tripleurospermum_inodorum	bio1_3_12_15	90.051	82.215	0.723
tripleurospermum_inodorum	bio1_7_12_15	89.685	80.437	0.701
tripleurospermum_inodorum	bio2_5_12_15	88.465	81.725	0.702
tripleurospermum_inodorum	bio2_6_12_15	90.646	79.997	0.707
tripleurospermum_inodorum	bio3_5_12_15	90	80.389	0.704
tripleurospermum_inodorum	bio5_7_12_15	87.51	82.46	0.7
tripleurospermum_inodorum	bio6_7_12_15	89.325	80.826	0.702
tripleurospermum_maritimum	bio1_3_12_15	90.311	86.262	0.766
tripleurospermum_maritimum	bio1_7_12_15	92.096	86.456	0.786
tripleurospermum_maritimum	bio2_5_12_15	90.974	87.639	0.786
tripleurospermum_maritimum	bio2_6_12_15	91.892	86.68	0.786
tripleurospermum_maritimum	bio3_5_12_15	89.393	85.385	0.748
tripleurospermum_maritimum	bio5_7_12_15	90.056	88.23	0.783
tripleurospermum_maritimum	bio6_7_12_15	90.566	87.139	0.777
triticum_aestivum	bio1_3_12_15	86.985	83.535	0.705
triticum_aestivum	bio1_7_12_15	91.841	78.133	0.7
triticum_aestivum	bio2_5_12_15	88.596	79.88	0.685
triticum_aestivum	bio2_6_12_15	87.883	82.391	0.703
triticum_aestivum	bio3_5_12_15	84.108	84.11	0.682
triticum_aestivum	bio5_7_12_15	89.264	80.23	0.695
triticum_aestivum	bio6_7_12_15	91.266	77.507	0.688
ulex_europaeus	bio1_3_12_15	92.454	89.34	0.818
ulex_europaeus	bio1_7_12_15	96.06	89.382	0.854
ulex_europaeus	bio2_5_12_15	89.876	86.477	0.763
ulex_europaeus	bio2_6_12_15	95.515	90.388	0.859
ulex_europaeus	bio3_5_12_15	93.859	83.827	0.776
ulex_europaeus	bio5_7_12_15	93.104	90.078	0.832
ulex_europaeus	bio6_7_12_15	95.913	88.589	0.845
ulex_minor	bio1_3_12_15	93.261	86.712	0.8
ulex_minor	bio1_7_12_15	94.205	87.763	0.82
ulex_minor	bio2_5_12_15	91.914	84.42	0.764
ulex_minor	bio2_6_12_15	91.914	89.865	0.819
ulex_minor	bio3_5_12_15	91.375	85.013	0.764
ulex_minor	bio5_7_12_15	94.205	88.032	0.822
ulex_minor	bio6_7_12_15	92.453	89.784	0.822
vaccinium_vitis_idaea	bio1_3_12_15	90.135	79.216	0.694
vaccinium_vitis_idaea	bio1_7_12_15	88.042	81.086	0.691
vaccinium_vitis_idaea	bio2_5_12_15	92.002	76.695	0.687
vaccinium_vitis_idaea	bio2_6_12_15	93.561	75.461	0.69
vaccinium_vitis_idaea	bio3_5_12_15	90.582	77.622	0.682
vaccinium_vitis_idaea	bio5_7_12_15	91.009	78.041	0.691
vaccinium_vitis_idaea	bio6_7_12_15	92.613	76.549	0.692
veronica_arvensis	bio1_3_12_15	93.603	79.599	0.732
veronica_arvensis	bio1_7_12_15	93.01	78.686	0.717
veronica_arvensis	bio2_5_12_15	90.673	78.442	0.691
veronica_arvensis	bio2_6_12_15	93.25	79.095	0.723
veronica_arvensis	bio3_5_12_15	89.019	80.978	0.7
veronica_arvensis	bio5_7_12_15	89.008	81.241	0.703
veronica_arvensis	bio6_7_12_15	94.151	76.034	0.702
veronica_officinalis	bio1_3_12_15	89.21	79.617	0.689
veronica_officinalis	bio1_7_12_15	88.892	79.982	0.689
veronica_officinalis	bio2_5_12_15	84.809	83.313	0.681
veronica_officinalis	bio2_6_12_15	86.955	80.726	0.677
veronica_officinalis	bio3_5_12_15	85.548	83.542	0.691
veronica_officinalis	bio5_7_12_15	88.49	79.141	0.677
veronica_officinalis	bio6_7_12_15	86.246	82.199	0.685
veronica_serpyllifolia	bio1_3_12_15	92.929	77.946	0.709
veronica_serpyllifolia	bio1_7_12_15	95.647	74.732	0.704
veronica_serpyllifolia	bio2_5_12_15	94.774	73.445	0.682
veronica_serpyllifolia	bio2_6_12_15	92.22	77.572	0.698
veronica_serpyllifolia	bio3_5_12_15	94.402	75.668	0.701
veronica_serpyllifolia	bio5_7_12_15	89.03	79.175	0.682
veronica_serpyllifolia	bio6_7_12_15	90.521	79.066	0.696
