# Supplementary material for: Venturing Into the Unknown: The Importance of Variable Selection When Modelling Alien Species Under Non‐Analogue Climatic Conditions
Source: Ecol Evol. 2024 Oct 28;14(10):e70490. doi: 10.1002/ece3.70490 (PMC11518623; doi:10.1002/ece3.70490)
Supplement: Supplementary file 1 — Data S1. [file ECE3-14-e70490-s001.zip › S5.csv]

variable	model	achillea_millefolium	achillea_ptarmica	agrostis_canina	agrostis_capillaris	agrostis_castellana	agrostis_gigantea	agrostis_stolonifera	agrostis_vinealis	aira_praecox	allium_schoenoprasum	alopecurus_geniculatus	alopecurus_pratensis	anthemis_arvensis	anthemis_cotula	anthoxanthum_odoratum	anthriscus_sylvestris	arabidopsis_thaliana	arnoseris_minima	arrhenatherum_elatius	avena_fatua	avena_sativa	avenella_flexuosa	barbarea_verna	bellis_perennis	brassica_napus	brassica_oleracea	bromus_hordeaceus	bromus_lithobius	calluna_vulgaris	capsella_bursa_pastoris	cardamine_flexuosa	cardamine_hirsuta	centaurea_cyanus	centaurea_nigra	centaurea_scabiosa	cerastium_fontanum	cerastium_glomeratum	cerastium_holosteoides	cirsium_arvense	cirsium_palustre	cirsium_vulgare	cynosurus_cristatus	cystopteris_fragilis	cytisus_scoparius	dactylis_glomerata	deschampsia_cespitosa	digitalis_purpurea	draba_verna
bio1	bio1_3_12_15	0.416	0.440	0.573	0.408	0.578	0.508	0.471	0.592	0.599	0.278	0.434	0.484	0.708	0.741	0.417	0.428	0.477	0.768	0.547	0.589	0.443	0.333	0.506	0.570	0.442	0.493	0.654	0.869	0.368	0.390	0.390	0.490	0.545	0.462	0.597	0.392	0.510	0.400	0.573	0.447	0.529	0.532	0.681	0.579	0.496	0.400	0.563	0.626
bio3	bio1_3_12_15	0.359	0.217	0.520	0.159	0.196	0.302	0.204	0.297	0.096	0.239	0.245	0.189	0.186	0.238	0.163	0.238	0.314	0.110	0.214	0.226	0.165	0.236	0.092	0.237	0.269	0.507	0.231	0.116	0.212	0.541	0.227	0.313	0.375	0.137	0.200	0.252	0.264	0.234	0.276	0.190	0.184	0.135	0.161	0.241	0.275	0.229	0.164	0.265
bio12	bio1_3_12_15	0.113	0.155	0.165	0.200	0.135	0.074	0.147	0.099	0.190	0.144	0.104	0.121	0.177	0.145	0.206	0.167	0.112	0.092	0.179	0.197	0.193	0.191	0.264	0.177	0.149	0.135	0.155	0.078	0.234	0.136	0.294	0.169	0.148	0.240	0.256	0.187	0.193	0.166	0.122	0.183	0.147	0.190	0.100	0.177	0.149	0.167	0.209	0.096
bio15	bio1_3_12_15	0.115	0.361	0.138	0.371	0.170	0.144	0.285	0.158	0.159	0.407	0.332	0.239	0.188	0.134	0.328	0.338	0.176	0.347	0.189	0.194	0.242	0.418	0.067	0.111	0.213	0.130	0.134	0.069	0.401	0.129	0.173	0.106	0.103	0.253	0.144	0.303	0.146	0.266	0.123	0.385	0.190	0.204	0.134	0.063	0.158	0.351	0.102	0.107
bio1	bio1_7_12_15	0.623	0.398	0.677	0.424	0.422	0.598	0.443	0.499	0.409	0.312	0.470	0.522	0.395	0.695	0.416	0.365	0.535	0.666	0.497	0.436	0.398	0.365	0.497	0.551	0.437	0.520	0.551	0.885	0.335	0.466	0.343	0.520	0.587	0.372	0.630	0.451	0.449	0.465	0.632	0.412	0.532	0.460	0.758	0.572	0.533	0.518	0.574	0.661
bio7	bio1_7_12_15	0.068	0.302	0.301	0.331	0.382	0.084	0.325	0.481	0.487	0.177	0.342	0.154	0.422	0.116	0.241	0.240	0.107	0.183	0.266	0.144	0.143	0.416	0.123	0.201	0.141	0.075	0.218	0.129	0.433	0.077	0.348	0.102	0.052	0.221	0.289	0.283	0.203	0.192	0.082	0.330	0.080	0.288	0.110	0.201	0.081	0.317	0.181	0.112
bio12	bio1_7_12_15	0.152	0.119	0.097	0.153	0.043	0.098	0.083	0.089	0.033	0.151	0.077	0.117	0.091	0.161	0.163	0.170	0.104	0.058	0.086	0.206	0.184	0.131	0.236	0.147	0.111	0.186	0.127	0.076	0.154	0.214	0.155	0.189	0.216	0.134	0.149	0.107	0.177	0.155	0.147	0.118	0.158	0.084	0.094	0.119	0.166	0.101	0.132	0.086
bio15	bio1_7_12_15	0.195	0.323	0.180	0.290	0.264	0.220	0.217	0.150	0.050	0.425	0.248	0.228	0.148	0.071	0.279	0.334	0.217	0.302	0.156	0.270	0.219	0.326	0.062	0.128	0.246	0.226	0.143	0.062	0.310	0.260	0.106	0.190	0.153	0.211	0.247	0.236	0.190	0.265	0.223	0.336	0.265	0.137	0.141	0.110	0.251	0.258	0.106	0.128
bio2	bio2_5_12_15	0.152	0.354	0.358	0.324	0.243	0.437	0.381	0.538	0.571	0.257	0.464	0.302	0.444	0.335	0.254	0.352	0.435	0.244	0.389	0.365	0.259	0.314	0.162	0.330	0.431	0.486	0.366	0.497	0.338	0.345	0.361	0.293	0.350	0.307	0.217	0.401	0.348	0.257	0.265	0.268	0.195	0.285	0.129	0.236	0.230	0.224	0.270	0.388
bio5	bio2_5_12_15	0.342	0.313	0.488	0.322	0.455	0.264	0.295	0.245	0.202	0.295	0.211	0.305	0.485	0.522	0.327	0.286	0.215	0.570	0.357	0.347	0.292	0.287	0.264	0.348	0.214	0.293	0.368	0.335	0.285	0.188	0.285	0.208	0.350	0.253	0.550	0.214	0.227	0.341	0.429	0.386	0.328	0.362	0.591	0.416	0.308	0.371	0.415	0.338
bio12	bio2_5_12_15	0.153	0.064	0.138	0.103	0.159	0.073	0.080	0.127	0.097	0.103	0.041	0.070	0.135	0.252	0.156	0.093	0.098	0.128	0.128	0.236	0.174	0.115	0.264	0.152	0.098	0.165	0.138	0.077	0.133	0.198	0.222	0.206	0.200	0.205	0.200	0.088	0.201	0.091	0.105	0.100	0.147	0.146	0.093	0.162	0.152	0.077	0.167	0.130
bio15	bio2_5_12_15	0.321	0.363	0.189	0.339	0.254	0.236	0.294	0.233	0.219	0.379	0.300	0.280	0.224	0.154	0.342	0.356	0.309	0.225	0.303	0.384	0.303	0.398	0.293	0.216	0.300	0.251	0.314	0.102	0.359	0.328	0.249	0.391	0.218	0.385	0.232	0.293	0.370	0.301	0.252	0.369	0.376	0.309	0.323	0.238	0.318	0.310	0.190	0.281
bio2	bio2_6_12_15	0.206	0.400	0.503	0.456	0.162	0.382	0.445	0.618	0.524	0.310	0.545	0.465	0.265	0.350	0.335	0.390	0.405	0.116	0.364	0.271	0.296	0.408	0.107	0.372	0.433	0.469	0.391	0.864	0.402	0.362	0.389	0.219	0.223	0.284	0.306	0.526	0.303	0.393	0.388	0.358	0.225	0.371	0.181	0.326	0.306	0.463	0.389	0.239
bio6	bio2_6_12_15	0.497	0.264	0.368	0.255	0.689	0.317	0.326	0.382	0.479	0.139	0.262	0.252	0.684	0.634	0.342	0.264	0.448	0.743	0.473	0.482	0.357	0.279	0.462	0.523	0.372	0.444	0.575	0.206	0.317	0.377	0.432	0.531	0.482	0.365	0.248	0.262	0.562	0.269	0.384	0.320	0.389	0.431	0.618	0.625	0.398	0.255	0.519	0.616
bio12	bio2_6_12_15	0.128	0.100	0.126	0.112	0.106	0.110	0.082	0.061	0.038	0.128	0.062	0.097	0.127	0.145	0.145	0.121	0.073	0.149	0.083	0.214	0.191	0.120	0.253	0.108	0.089	0.124	0.127	0.053	0.128	0.154	0.138	0.129	0.167	0.122	0.335	0.077	0.122	0.113	0.124	0.130	0.140	0.099	0.122	0.084	0.128	0.089	0.098	0.084
bio15	bio2_6_12_15	0.152	0.296	0.216	0.256	0.204	0.133	0.161	0.115	0.036	0.462	0.186	0.162	0.096	0.119	0.228	0.264	0.083	0.182	0.087	0.182	0.166	0.304	0.079	0.063	0.122	0.106	0.072	0.056	0.282	0.127	0.056	0.085	0.099	0.186	0.439	0.156	0.072	0.212	0.145	0.329	0.210	0.101	0.154	0.051	0.145	0.217	0.049	0.070
bio3	bio3_5_12_15	0.421	0.166	0.280	0.143	0.528	0.294	0.196	0.226	0.102	0.187	0.146	0.190	0.161	0.254	0.183	0.163	0.283	0.188	0.258	0.210	0.124	0.190	0.228	0.301	0.231	0.368	0.318	0.134	0.182	0.440	0.256	0.344	0.304	0.230	0.196	0.205	0.357	0.176	0.290	0.176	0.204	0.225	0.329	0.419	0.287	0.204	0.207	0.276
bio5	bio3_5_12_15	0.224	0.375	0.489	0.425	0.150	0.288	0.367	0.388	0.471	0.258	0.428	0.370	0.367	0.444	0.354	0.340	0.219	0.554	0.343	0.220	0.280	0.379	0.132	0.318	0.232	0.261	0.342	0.795	0.362	0.167	0.285	0.156	0.264	0.280	0.563	0.360	0.167	0.375	0.380	0.408	0.306	0.372	0.412	0.299	0.288	0.433	0.384	0.263
bio12	bio3_5_12_15	0.127	0.116	0.155	0.157	0.180	0.078	0.122	0.154	0.158	0.127	0.083	0.092	0.225	0.224	0.196	0.148	0.137	0.091	0.156	0.229	0.163	0.152	0.355	0.179	0.138	0.156	0.175	0.100	0.194	0.165	0.271	0.217	0.180	0.199	0.172	0.119	0.225	0.132	0.108	0.131	0.145	0.143	0.092	0.180	0.168	0.104	0.200	0.122
bio15	bio3_5_12_15	0.233	0.496	0.274	0.433	0.228	0.360	0.434	0.397	0.366	0.465	0.443	0.394	0.352	0.198	0.393	0.495	0.378	0.277	0.368	0.375	0.370	0.494	0.162	0.225	0.375	0.180	0.263	0.078	0.464	0.302	0.245	0.271	0.270	0.339	0.208	0.411	0.249	0.395	0.312	0.455	0.352	0.315	0.222	0.125	0.299	0.411	0.208	0.342
bio5	bio5_7_12_15	0.410	0.347	0.582	0.409	0.280	0.480	0.367	0.384	0.301	0.279	0.438	0.468	0.226	0.472	0.354	0.330	0.326	0.447	0.355	0.196	0.265	0.325	0.249	0.385	0.285	0.304	0.303	0.865	0.303	0.237	0.288	0.195	0.361	0.259	0.542	0.436	0.173	0.432	0.494	0.379	0.341	0.376	0.554	0.371	0.353	0.506	0.437	0.376
bio7	bio5_7_12_15	0.147	0.259	0.278	0.271	0.560	0.137	0.340	0.525	0.632	0.157	0.272	0.153	0.619	0.362	0.243	0.238	0.217	0.381	0.412	0.289	0.204	0.345	0.314	0.337	0.212	0.179	0.376	0.070	0.390	0.138	0.414	0.239	0.156	0.371	0.218	0.230	0.338	0.187	0.145	0.299	0.157	0.410	0.189	0.355	0.146	0.199	0.287	0.261
bio12	bio5_7_12_15	0.130	0.092	0.097	0.119	0.078	0.091	0.090	0.121	0.033	0.126	0.075	0.098	0.104	0.226	0.152	0.139	0.129	0.069	0.096	0.244	0.178	0.120	0.262	0.146	0.114	0.207	0.138	0.064	0.125	0.225	0.165	0.222	0.247	0.155	0.158	0.098	0.196	0.117	0.134	0.094	0.149	0.082	0.080	0.122	0.159	0.087	0.118	0.139
bio15	bio5_7_12_15	0.329	0.366	0.282	0.311	0.249	0.321	0.266	0.219	0.070	0.473	0.287	0.307	0.170	0.084	0.324	0.381	0.357	0.292	0.217	0.404	0.290	0.356	0.184	0.185	0.342	0.343	0.261	0.064	0.342	0.416	0.150	0.417	0.270	0.271	0.265	0.279	0.341	0.310	0.321	0.358	0.396	0.172	0.227	0.172	0.366	0.298	0.172	0.265
bio6	bio6_7_12_15	0.663	0.369	0.541	0.389	0.460	0.567	0.386	0.385	0.337	0.243	0.434	0.488	0.400	0.647	0.399	0.330	0.535	0.633	0.442	0.458	0.341	0.327	0.448	0.505	0.370	0.504	0.455	0.316	0.295	0.491	0.316	0.518	0.599	0.290	0.516	0.452	0.450	0.450	0.591	0.376	0.503	0.378	0.774	0.534	0.503	0.495	0.517	0.659
bio7	bio6_7_12_15	0.155	0.444	0.516	0.442	0.279	0.243	0.466	0.706	0.564	0.315	0.491	0.327	0.359	0.222	0.330	0.365	0.147	0.196	0.387	0.148	0.171	0.471	0.119	0.266	0.171	0.122	0.250	0.666	0.505	0.121	0.390	0.067	0.106	0.292	0.431	0.484	0.159	0.296	0.241	0.456	0.167	0.452	0.261	0.221	0.156	0.458	0.272	0.097
bio12	bio6_7_12_15	0.175	0.187	0.147	0.203	0.078	0.179	0.141	0.119	0.062	0.173	0.126	0.207	0.121	0.243	0.181	0.233	0.147	0.060	0.141	0.234	0.228	0.168	0.326	0.176	0.142	0.253	0.167	0.123	0.184	0.247	0.180	0.226	0.234	0.179	0.202	0.164	0.211	0.206	0.191	0.156	0.196	0.135	0.131	0.156	0.202	0.167	0.164	0.117
bio15	bio6_7_12_15	0.239	0.373	0.318	0.322	0.301	0.278	0.242	0.242	0.080	0.518	0.282	0.286	0.163	0.080	0.305	0.385	0.253	0.262	0.158	0.329	0.286	0.376	0.086	0.146	0.309	0.301	0.201	0.059	0.361	0.299	0.142	0.217	0.199	0.232	0.411	0.266	0.227	0.305	0.298	0.383	0.345	0.167	0.162	0.142	0.316	0.289	0.152	0.154
[truncated: 97 more columns]
