# Supplementary material for: Venturing Into the Unknown: The Importance of Variable Selection When Modelling Alien Species Under Non‐Analogue Climatic Conditions
Source: Ecol Evol. 2024 Oct 28;14(10):e70490. doi: 10.1002/ece3.70490 (PMC11518623; doi:10.1002/ece3.70490)
Supplement: Supplementary file 1 — Data S1. [file ECE3-14-e70490-s001.zip › S6.csv]

Species	Model	Auckland Islands	Campbell Islands	Crozet Islands (Possession Island)	Heard Island	Kerguelen Islands	Macquarie Island	Prince Edward Islands	South Georgia Islands
achillea.millefolium	bio1_3_12_15	66.73	100	42.22	61.9	2.93	80.35	0.15	29.52
achillea.ptarmica	bio1_3_12_15	12.18	0.89	0	0	0	0	0	0
agrostis.capillaris	bio1_3_12_15	100	100	70.48	5.49	9.4	83.28	18.49	0.47
agrostis.castellana	bio1_3_12_15	0	0	0	0	0	0	0	0
agrostis.gigantea	bio1_3_12_15	0	0	0	0	0	0	0	0
agrostis.stolonifera	bio1_3_12_15	24.16	13.95	0	0	0	0	0	0
agrostis.vinealis	bio1_3_12_15	0	0	0	0	0	0	0	0
aira.praecox	bio1_3_12_15	5.22	1.78	0	0	0	0	0	0
allium.schoenoprasum	bio1_3_12_15	100	100	100	69.11	99.93	100	100	87.47
alopecurus.geniculatus	bio1_3_12_15	0	0	0	0	0	0	0	0
alopecurus.pratensis	bio1_3_12_15	20.55	2.97	0	0	0	0	0	0
anthemis.arvensis	bio1_3_12_15	0	0	0	0	0	0	0	0
anthemis.cotula	bio1_3_12_15	0.6	0	0	0	0	0	0	0
anthoxanthum.odoratum	bio1_3_12_15	100	100	82.86	0	1.07	58.06	31.66	0
anthriscus.sylvestris	bio1_3_12_15	18.54	6.53	0	0	0	0	0	0
arabidopsis.thaliana	bio1_3_12_15	29.52	4.45	0	0	0	0	0	0
arnoseris.minima	bio1_3_12_15	0	0	0	0	0	0	0	0
arrhenatherum.elatius	bio1_3_12_15	39.96	55.49	0	0	0	0	0	0
avena.fatua	bio1_3_12_15	0	0	0	0	0	0	0	0
avena.sativa	bio1_3_12_15	29.12	0	0	0	0	0	0	0
avenella.flexuosa	bio1_3_12_15	48.86	95.55	85.71	56.86	11.14	93.26	19.53	31.09
barbarea.verna	bio1_3_12_15	100	100	10.79	0	0	0	29.59	0
bellis.perennis	bio1_3_12_15	46.72	70.33	0	0	0	0	0	0
brassica.napus	bio1_3_12_15	0	0	0	0	0	0	0	0
brassica.oleracea	bio1_3_12_15	73.03	100	0	0	0	0	0	0
bromus.hordeaceus	bio1_3_12_15	13.72	0	0	0	0	0	0	0
bromus.lithobius	bio1_3_12_15	100	100	100	100	100	100	100	100
calluna.vulgaris	bio1_3_12_15	22.09	12.46	0	1.26	0.27	0	0	0
capsella.bursa.pastoris	bio1_3_12_15	22.29	10.68	0	0	0	0	0	0
cardamine.flexuosa	bio1_3_12_15	47.72	73.89	73.02	0	0.05	0	25	0
cardamine.hirsuta	bio1_3_12_15	95.45	93.18	0	0	0	0	0	0
centaurea.cyanus	bio1_3_12_15	22.16	1.78	0	0	0	0	0	0
centaurea.nigra	bio1_3_12_15	77.11	100	70.16	0	0.01	0	3.99	0
centaurea.scabiosa	bio1_3_12_15	23.36	18.99	21.59	48.86	3.5	41.94	10.8	12.04
cerastium.fontanum	bio1_3_12_15	27.38	11.57	6.35	0	0	0	0	0
cerastium.glomeratum	bio1_3_12_15	73.96	0	0	0	0	0	0	0
cerastium.holosteoides	bio1_3_12_15	20.55	8.01	0	0	0.18	0	0	0
cirsium.arvense	bio1_3_12_15	68.34	100	0	0	0.01	0	0	0
cirsium.palustre	bio1_3_12_15	23.76	14.84	0	0	0.04	0	0	0
cirsium.vulgare	bio1_3_12_15	100	100	31.11	0	0.56	77.42	34.32	0
cynosurus.cristatus	bio1_3_12_15	100	100	3.17	0	0.03	0	0	0
cystopteris.fragilis	bio1_3_12_15	29.32	35.31	72.06	77.69	6.34	5.28	7.69	63.15
cytisus.scoparius	bio1_3_12_15	96.65	95.25	0	0	0	0	0	0
dactylis.glomerata	bio1_3_12_15	100	100	5.71	0	0.04	71.55	0	0
deschampsia.cespitosa	bio1_3_12_15	30.39	32.05	98.1	64.19	9.34	28.74	30.33	49.03
digitalis.purpurea	bio1_3_12_15	100	100	56.19	0	0	0	9.32	0
draba.verna	bio1_3_12_15	27.71	0	0	0	0	0	0	0
elymus.repens	bio1_3_12_15	0	0	0	0	0	0	0	0
empetrum.rubrum	bio1_3_12_15	100	100	100	100	82.96	100	100	100
epilobium.roseum	bio1_3_12_15	17.14	6.23	26.67	0	0	0	0	0
epilobium.tetragonum	bio1_3_12_15	18.74	0	0	0	0	0	0	0
erica.scoparia	bio1_3_12_15	0	0	0	0	0	0	0	0
erythranthe.guttata	bio1_3_12_15	100	100	100	61.56	99.65	100	100	38.23
festuca.bromoides	bio1_3_12_15	37.88	0	0	0	0	0	0	0
festuca.nigrescens	bio1_3_12_15	99.53	100	100	73.11	95.41	100	100	85.19
festuca.ovina	bio1_3_12_15	43.24	62.02	0.32	24.94	2.15	0	0	0
festuca.rubra	bio1_3_12_15	21.08	12.46	12.38	0	1.1	0	0	0
fragaria.ananassa	bio1_3_12_15	0	0	0	0	0	0	0	0
fragaria.chiloensis	bio1_3_12_15	0	0	0	0	0	0	0	0
galium.aparine	bio1_3_12_15	29.12	1.19	0	0	0	0	0	0
galium.mollugo	bio1_3_12_15	88.42	88.43	0	0	0	0	0	0
galium.saxatile	bio1_3_12_15	100	100	100	0	40.39	15.25	96.01	0
gaudinia.fragilis	bio1_3_12_15	0	0	0	0	0	0	0	0
geranium.molle	bio1_3_12_15	8.37	0	0	0	0	0	0	0
holcus.lanatus	bio1_3_12_15	100	99.41	26.98	0	0	0	40.09	0
holcus.mollis	bio1_3_12_15	42.77	27	17.46	0	0	0	0	0
hordeum.distichon	bio1_3_12_15	0	0	0	0	0	0	0	0
hypericum.androsaemum	bio1_3_12_15	59.37	0	0	0	0	0	0	0
hypericum.humifusum	bio1_3_12_15	4.15	0	0	0	0	0	0	0
hypericum.tetrapterum	bio1_3_12_15	0.87	0	0	0	0	0	0	0
hypochaeris.radicata	bio1_3_12_15	100	100	64.13	0	0	47.51	59.76	0
koeleria.spicata	bio1_3_12_15	36.21	98.22	100	100	100	100	100	100
lactuca.serriola	bio1_3_12_15	0	0	0	0	0	0	0	0
lamium.purpureum	bio1_3_12_15	7.1	0	0	0	0	0	0	0
lepidium.campestre	bio1_3_12_15	99.6	74.48	0	0	0	0	0	0
lepidium.didymum	bio1_3_12_15	0	0	0	0	0	0	0	0
leucanthemum.vulgare	bio1_3_12_15	29.05	25.52	0.63	0	0.03	0	0	0
lolium.arundinaceum	bio1_3_12_15	100	100	0	0	0	0	0	0
lolium.multiflorum	bio1_3_12_15	24.9	5.04	0	0	0	0	0	0
lolium.perenne	bio1_3_12_15	51.94	82.49	0	0	0	0	0	0
lolium.pratense	bio1_3_12_15	23.56	15.13	0	0	0.06	0	0	0
lotus.corniculatus	bio1_3_12_15	37.82	39.76	13.97	0.11	1.62	0	0	7.74
lotus.pedunculatus	bio1_3_12_15	96.65	96.14	0	0	0	0	0	0
luzula.multiflora	bio1_3_12_15	25.57	22.85	37.14	0.92	11.09	0	1.18	0
lysimachia.arvensis	bio1_3_12_15	0	0	0	0	0	0	0	0
matricaria.chamomilla	bio1_3_12_15	3.15	0	0	0	0	0	0	0
medicago.sativa	bio1_3_12_15	50.27	8.61	0	0	0	3.23	0	0
melilotus.officinalis	bio1_3_12_15	12.58	0.3	0	0	0.01	0	0	0
myosotis.discolor	bio1_3_12_15	59.97	0	0	0	0	0	0	0
oxalis.corniculata	bio1_3_12_15	61.11	0	0	0	0	0	0	0
oxybasis.rubra	bio1_3_12_15	0	0	0	0	0	0	0	0
petroselinum.crispum	bio1_3_12_15	7.03	0	0	0	0	0	0	0
phleum.bertolonii	bio1_3_12_15	40.96	0	0	0	0	0	0	0
phleum.pratense	bio1_3_12_15	22.76	12.76	0	0	0.07	0	0	0
phormium.tenax	bio1_3_12_15	94.78	98.22	58.1	0	0	0	70.86	0
picea.sitchensis	bio1_3_12_15	10.44	1.48	40	0	0	0	14.2	0
plantago.lanceolata	bio1_3_12_15	100	100	0.32	0	0	0	2.22	0
plantago.media	bio1_3_12_15	45.58	74.18	0	0	0.9	2.05	0	1.06
poa.annua	bio1_3_12_15	24.63	9.79	0	0	0	0	0	0
poa.nemoralis	bio1_3_12_15	54.82	98.81	60	4.69	4.65	54.25	0.15	0.6
poa.pratensis	bio1_3_12_15	27.64	15.13	0	0	0.01	0	0	0
poa.trivialis	bio1_3_12_15	25.17	15.43	0	0	0	0	0	0
prunella.vulgaris	bio1_3_12_15	100	100	53.02	0	0.6	0	0	0
ranunculus.bulbosus	bio1_3_12_15	21.22	0	0	0	0	0	0	0
ranunculus.repens	bio1_3_12_15	49.8	84.57	36.83	0	0.49	0	0	1.06
ranunculus.sceleratus	bio1_3_12_15	0	0	0	0	0	0	0	0
raphanus.raphanistrum	bio1_3_12_15	0.07	0	0	0	0	0	0	0
ribes.nigrum	bio1_3_12_15	20.21	2.08	0	0	0	0	0	0
rumex.acetosa	bio1_3_12_15	16.87	6.82	0	0	0	0	0	0
rumex.acetosella	bio1_3_12_15	100	100	27.94	0	0.84	75.66	0.89	0
rumex.conglomeratus	bio1_3_12_15	0	0	0	0	0	0	0	0
rumex.crispus	bio1_3_12_15	84.94	12.76	0	0	0	0	0	0
rumex.obtusifolius	bio1_3_12_15	99.8	100	54.6	0	0	0	0.15	0
sagina.procumbens	bio1_3_12_15	10.31	5.04	0.63	0	0	0	0	0
scorzoneroides.autumnalis	bio1_3_12_15	17.47	7.72	13.97	0	1.25	0	0	0
secale.cereale	bio1_3_12_15	12.38	0	0	0	0	0	0	0
senecio.jacobaea	bio1_3_12_15	0	0	0	0	0	0	0	0
senecio.vulgaris	bio1_3_12_15	3.35	0	0	0	0	0	0	0
sherardia.arvensis	bio1_3_12_15	0	0	0	0	0	0	0	0
silene.latifolia	bio1_3_12_15	4.82	0	0	0	0	0	0	0
sinapis.arvensis	bio1_3_12_15	0.07	0	0	0	0	0	0	0
solanum.tuberosum	bio1_3_12_15	98.66	96.44	0	0	0	0	0	0
sonchus.asper	bio1_3_12_15	100	96.14	0	0	0	0	0	0
sonchus.oleraceus	bio1_3_12_15	0	0	0	0	0	0	0	0
spergula.arvensis	bio1_3_12_15	0	0	0	0	0	0	0	0
stellaria.alsine	bio1_3_12_15	26.91	16.32	6.03	0	0.01	0	0	0
stellaria.graminea	bio1_3_12_15	20.48	9.5	0	0	0	0	0	0
stellaria.media	bio1_3_12_15	99.33	100	0	0	0	0	0	0
tanacetum.vulgare	bio1_3_12_15	10.71	1.78	0	0	0	0	0	0
taraxacum.erythrospermum	bio1_3_12_15	0	0	0	0	0	0	0	0
taraxacum.officinale	bio1_3_12_15	100	100	96.19	24.14	2.41	100	17.16	3.53
trifolium.pratense	bio1_3_12_15	30.12	32.34	0	0	0.01	0	0	0.01
trifolium.repens	bio1_3_12_15	100	100	2.54	0	0.08	0	0	0.13
tripleurospermum.inodorum	bio1_3_12_15	0	0	0	0	0	0	0	0
tripleurospermum.maritimum	bio1_3_12_15	0	0	0	0	0	0	0	0
triticum.aestivum	bio1_3_12_15	0	0	0	0	0	0	0	0
ulex.europaeus	bio1_3_12_15	73.49	41.54	0	0	0	0	0	0
ulex.minor	bio1_3_12_15	0	0	0	0	0	0	0	0
vaccinium.vitis.idaea	bio1_3_12_15	3.48	1.19	18.1	31.46	1.8	0	0	42.26
veronica.arvensis	bio1_3_12_15	99.46	100	0	0	0	0	0	0
veronica.officinalis	bio1_3_12_15	92.24	100	84.76	0	2.78	81.23	10.06	0
veronica.serpyllifolia	bio1_3_12_15	100	100	92.7	61.56	6.13	100	13.31	39.51
achillea.millefolium	bio1_7_12_15	100	100	75.56	57.21	77.78	100	74.11	12.65
achillea.ptarmica	bio1_7_12_15	100	100	79.37	28.26	79.83	100	75.74	1.1
agrostis.capillaris	bio1_7_12_15	100	100	50.48	55.72	86.59	100	50.89	20.93
agrostis.castellana	bio1_7_12_15	0	0	0	0	0	0	0	0
agrostis.gigantea	bio1_7_12_15	100	100	60.95	18.31	68.8	100	63.02	0.75
agrostis.stolonifera	bio1_7_12_15	100	100	87.62	7.89	75.69	100	81.66	0
agrostis.vinealis	bio1_7_12_15	100	100	93.65	46.8	85.12	100	85.95	2.21
aira.praecox	bio1_7_12_15	100	100	35.56	0	0	48.39	51.78	0
allium.schoenoprasum	bio1_7_12_15	0	0	0	10.76	25.34	40.47	0	4.48
alopecurus.geniculatus	bio1_7_12_15	100	100	43.49	15.79	66.66	100	48.22	0
alopecurus.pratensis	bio1_7_12_15	100	100	100	73.57	92.85	100	95.27	30.5
anthemis.arvensis	bio1_7_12_15	0	0	0	0	0	0	0	0
anthemis.cotula	bio1_7_12_15	40.23	0	0	0	0	0	0	0
anthoxanthum.odoratum	bio1_7_12_15	100	100	99.37	48.4	88.11	100	93.2	27.17
anthriscus.sylvestris	bio1_7_12_15	100	100	32.38	9.38	56.48	100	40.09	0
arabidopsis.thaliana	bio1_7_12_15	100	100	42.22	0	36.86	99.71	48.96	0
arnoseris.minima	bio1_7_12_15	0	0	0	0	0	0	0	0
arrhenatherum.elatius	bio1_7_12_15	100	100	59.05	0	47.3	100	62.57	0
avena.fatua	bio1_7_12_15	100	97.92	0	0	14.6	55.72	0	0
avena.sativa	bio1_7_12_15	100	100	0	0	34.18	100	0	0
avenella.flexuosa	bio1_7_12_15	0	0	0	0	50.33	0	0	0
barbarea.verna	bio1_7_12_15	100	100	20	0	0	53.08	39.64	0
bellis.perennis	bio1_7_12_15	100	100	3.81	0	19.12	48.39	20.86	0
brassica.napus	bio1_7_12_15	100	100	28.57	0	30.18	100	41.57	0
brassica.oleracea	bio1_7_12_15	100	100	0.63	0	9.17	89.74	3.4	0
bromus.hordeaceus	bio1_7_12_15	100	100	13.65	0	0	48.39	35.06	0
bromus.lithobius	bio1_7_12_15	57.7	0	0	0	0	0	0	0
calluna.vulgaris	bio1_7_12_15	0	0	0	0	52.21	0	0	0
capsella.bursa.pastoris	bio1_7_12_15	100	100	17.14	27.12	41.95	100	27.81	0.08
cardamine.flexuosa	bio1_7_12_15	100	100	97.14	0	52.26	100	87.43	0
cardamine.hirsuta	bio1_7_12_15	99.46	97.03	0	0	0	0	0	0
centaurea.cyanus	bio1_7_12_15	100	100	0	0	10.45	87.98	0	0
centaurea.nigra	bio1_7_12_15	100	100	90.79	51.49	83.08	100	84.32	14.97
centaurea.scabiosa	bio1_7_12_15	0	0	0	0	2.19	0	0	0
cerastium.fontanum	bio1_7_12_15	100	100	100	61.33	92.93	100	95.12	36.55
cerastium.glomeratum	bio1_7_12_15	100	99.41	0	0	0	48.09	0	0
cerastium.holosteoides	bio1_7_12_15	100	100	15.87	32.49	54.53	100	19.67	0.47
cirsium.arvense	bio1_7_12_15	100	100	46.03	0	54.67	100	51.04	0
cirsium.palustre	bio1_7_12_15	100	100	28.89	0	58.81	100	37.13	0
cirsium.vulgare	bio1_7_12_15	100	100	50.16	0	32.21	100	56.8	0
cynosurus.cristatus	bio1_7_12_15	100	100	81.9	0.8	69.4	100	76.63	0.22
cystopteris.fragilis	bio1_7_12_15	18.27	0.59	0	36.84	69.38	100	0	0.11
cytisus.scoparius	bio1_7_12_15	96.85	90.5	0	0	0	0	0	0
dactylis.glomerata	bio1_7_12_15	100	100	31.75	0	40.14	100	40.24	0
deschampsia.cespitosa	bio1_7_12_15	100	100	100	95.54	100	100	100	78.27
digitalis.purpurea	bio1_7_12_15	100	100	77.14	0	24.2	85.04	73.37	0
draba.verna	bio1_7_12_15	100	98.81	0	0	0	27.86	0	0
elymus.repens	bio1_7_12_15	88.55	68.84	0	6.18	26.21	59.53	0	0
empetrum.rubrum	bio1_7_12_15	100	100	100	100	100	100	100	100
epilobium.roseum	bio1_7_12_15	26.91	0	0	0	0	0	0	0
epilobium.tetragonum	bio1_7_12_15	97.79	86.35	0	0	0	0	0	0
erica.scoparia	bio1_7_12_15	0	0	0	0	0	0	0	0
erythranthe.guttata	bio1_7_12_15	100	100	99.05	0	46.82	100	89.35	0
festuca.bromoides	bio1_7_12_15	95.25	86.35	0	0	0	0	0	0
festuca.nigrescens	bio1_7_12_15	0	0	0	0	0	0	0	0
festuca.ovina	bio1_7_12_15	100	100	56.51	79.63	84.26	100	58.14	34.58
festuca.rubra	bio1_7_12_15	100	100	99.05	87.19	95.05	100	92.6	53.46
fragaria.ananassa	bio1_7_12_15	100	100	0	7.32	34.61	100	7.25	0
fragaria.chiloensis	bio1_7_12_15	0	0	0	0	0	0	0	0
galium.aparine	bio1_7_12_15	100	100	21.27	0	22.46	88.56	34.91	0
galium.mollugo	bio1_7_12_15	100	100	0	0	16.12	93.55	0.44	0
galium.saxatile	bio1_7_12_15	100	100	100	0	61.43	100	90.53	0
gaudinia.fragilis	bio1_7_12_15	0	0	0	0	0	0	0	0
geranium.molle	bio1_7_12_15	98.33	96.44	0	0	0	0	0	0
holcus.lanatus	bio1_7_12_15	100	100	50.16	0	15.66	71.85	56.95	0
holcus.mollis	bio1_7_12_15	100	100	33.97	0	17.38	51.91	46.75	0
hordeum.distichon	bio1_7_12_15	100	100	54.6	47.25	50.75	100	59.91	0.37
hypericum.androsaemum	bio1_7_12_15	95.18	89.91	0	0	0	0	0	0
hypericum.humifusum	bio1_7_12_15	81.79	58.46	0	0	0	0	0	0
hypericum.tetrapterum	bio1_7_12_15	99.8	98.81	0	0	0	0	15.24	0
hypochaeris.radicata	bio1_7_12_15	100	100	29.21	0	3.34	55.13	43.49	0
koeleria.spicata	bio1_7_12_15	8.23	16.32	100	100	99.38	100	100	99.61
lactuca.serriola	bio1_7_12_15	58.23	0.3	0	0	0	0	0	0
lamium.purpureum	bio1_7_12_15	95.11	67.36	0	0	0	0	0	0
lepidium.campestre	bio1_7_12_15	0	0	0	0	0	0	0	0
lepidium.didymum	bio1_7_12_15	99.93	98.81	0	0	0	0	0	0
leucanthemum.vulgare	bio1_7_12_15	100	100	20.63	0	43.9	100	31.51	0
lolium.arundinaceum	bio1_7_12_15	100	100	27.94	0	0.82	51.91	42.6	0
lolium.multiflorum	bio1_7_12_15	100	100	32.38	0	34.21	100	43.79	0
lolium.perenne	bio1_7_12_15	100	100	47.62	0	42.79	100	53.7	0
lolium.pratense	bio1_7_12_15	100	100	60.32	20.25	71.42	100	62.13	0
lotus.corniculatus	bio1_7_12_15	100	100	71.11	0	69.74	100	69.67	0
lotus.pedunculatus	bio1_7_12_15	98.19	96.44	0	0	0	0	0	0
luzula.multiflora	bio1_7_12_15	100	100	99.05	79.86	94.92	100	92.16	52.78
lysimachia.arvensis	bio1_7_12_15	79.85	44.51	0	0	0	0	0	0
matricaria.chamomilla	bio1_7_12_15	100	100	0	0	26.56	79.18	0	0
medicago.sativa	bio1_7_12_15	73.96	8.9	0	0	0	18.77	0	0
melilotus.officinalis	bio1_7_12_15	0	0	0	0	0	0	0	0
myosotis.discolor	bio1_7_12_15	100	100	45.4	0	22.02	100	52.66	0
oxalis.corniculata	bio1_7_12_15	80.79	40.36	0	0	0	0	0	0
oxybasis.rubra	bio1_7_12_15	80.66	16.32	0	0	19.37	13.49	0	0
petroselinum.crispum	bio1_7_12_15	100	100	10.16	0	12.46	100	17.16	0
phleum.bertolonii	bio1_7_12_15	100	99.11	0	0	19.05	69.79	0	0
phleum.pratense	bio1_7_12_15	100	100	4.76	2.86	34.28	100	6.8	0
phormium.tenax	bio1_7_12_15	100	100	100	52.52	94.5	100	100	35.11
picea.sitchensis	bio1_7_12_15	100	100	100	36.04	90.8	100	100	9.09
plantago.lanceolata	bio1_7_12_15	100	100	51.43	0	16.83	95.6	57.54	0
plantago.media	bio1_7_12_15	100	100	10.79	23.91	37.92	100	12.87	0.88
poa.annua	bio1_7_12_15	100	100	91.11	56.86	84.03	100	83.28	14.47
poa.nemoralis	bio1_7_12_15	100	100	42.22	6.98	73.51	100	47.78	0.52
poa.pratensis	bio1_7_12_15	100	100	52.38	51.95	73.89	100	53.7	9.37
poa.trivialis	bio1_7_12_15	100	100	11.43	0	39.3	100	17.75	0
prunella.vulgaris	bio1_7_12_15	100	100	73.97	0	66.47	100	72.78	0
ranunculus.bulbosus	bio1_7_12_15	100	100	16.83	0	0	100	25.74	0
ranunculus.repens	bio1_7_12_15	100	100	92.7	42.91	84.97	100	83.28	10.97
ranunculus.sceleratus	bio1_7_12_15	90.83	30.86	0	0	6.56	46.63	0	0
raphanus.raphanistrum	bio1_7_12_15	100	100	0	0	27	96.77	0.89	0
ribes.nigrum	bio1_7_12_15	100	100	89.21	69.11	80.97	100	83.28	21.86
rumex.acetosa	bio1_7_12_15	47.05	2.37	0	54.35	72.86	100	0	5.16
rumex.acetosella	bio1_7_12_15	100	100	99.37	68.31	92.91	100	93.49	38.31
rumex.conglomeratus	bio1_7_12_15	73.43	39.17	0	0	0	0	0	0
rumex.crispus	bio1_7_12_15	100	100	23.17	0	29.55	97.07	34.62	0
rumex.obtusifolius	bio1_7_12_15	100	100	61.9	0	0.58	93.84	63.91	0
sagina.procumbens	bio1_7_12_15	100	100	100	85.81	97.7	100	100	58.84
scorzoneroides.autumnalis	bio1_7_12_15	100	100	100	80.09	96.04	100	97.34	48.23
secale.cereale	bio1_7_12_15	100	100	0	0	15.56	59.82	0	0
senecio.jacobaea	bio1_7_12_15	0	0	0	0	0	0	0	0
senecio.vulgaris	bio1_7_12_15	100	100	32.06	2.63	38.62	100	40.98	0
sherardia.arvensis	bio1_7_12_15	62.38	0	0	0	0	0	0	0
silene.latifolia	bio1_7_12_15	100	97.63	0	0	8.29	58.06	0	0
sinapis.arvensis	bio1_7_12_15	100	100	44.76	33.07	40.31	100	53.11	0.02
solanum.tuberosum	bio1_7_12_15	100	100	86.67	47.71	73.86	100	81.51	1.06
sonchus.asper	bio1_7_12_15	100	100	0	0	10.94	65.4	14.5	0
sonchus.oleraceus	bio1_7_12_15	100	100	3.17	0	8.68	61.88	12.72	0
spergula.arvensis	bio1_7_12_15	100	100	52.7	30.78	66.15	100	55.18	0
stellaria.alsine	bio1_7_12_15	100	100	49.21	0	49.52	100	53.25	0
stellaria.graminea	bio1_7_12_15	100	100	62.22	46.8	73.91	100	63.91	4.84
stellaria.media	bio1_7_12_15	100	100	41.59	30.66	61.33	100	47.93	0
tanacetum.vulgare	bio1_7_12_15	68.81	7.12	0	0	18.69	46.63	0	0
taraxacum.erythrospermum	bio1_7_12_15	0	0	0	0	0	0	0	0
taraxacum.officinale	bio1_7_12_15	100	100	73.02	0	36.24	100	72.04	0
trifolium.pratense	bio1_7_12_15	100	100	0	0	19.34	94.43	0	0
trifolium.repens	bio1_7_12_15	100	100	64.76	43.94	71.98	100	65.83	1.11
tripleurospermum.inodorum	bio1_7_12_15	100	100	41.27	6.75	40.33	100	49.11	0
tripleurospermum.maritimum	bio1_7_12_15	100	100	100	100	100	100	100	92.06
triticum.aestivum	bio1_7_12_15	100	100	0	0	21.87	98.24	0	0
ulex.europaeus	bio1_7_12_15	99.53	97.92	0	0	0	0	1.48	0
ulex.minor	bio1_7_12_15	0	0	0	0	0	0	0	0
vaccinium.vitis.idaea	bio1_7_12_15	100	100	100	57.78	96	100	99.7	45.25
veronica.arvensis	bio1_7_12_15	100	100	0	0	1.04	56.6	2.96	0
veronica.officinalis	bio1_7_12_15	100	100	79.68	0	74.06	100	75.89	0
veronica.serpyllifolia	bio1_7_12_15	100	100	99.05	67.39	92.65	100	92.16	43.37
achillea.millefolium	bio2_5_12_15	100	100	65.71	86.38	17.49	100	59.47	23.35
achillea.ptarmica	bio2_5_12_15	92.3	82.2	0	0	0	0	0	0
agrostis.capillaris	bio2_5_12_15	91.03	75.96	0	0	0	0	0	0
agrostis.castellana	bio2_5_12_15	35.34	0	0	0	0	0	0	0
agrostis.gigantea	bio2_5_12_15	100	99.11	0	0	0	0	0	0
agrostis.stolonifera	bio2_5_12_15	99.93	98.52	0	0	0	0	0	0
agrostis.vinealis	bio2_5_12_15	100	100	87.62	100	21.08	100	78.7	31.63
aira.praecox	bio2_5_12_15	74.23	42.14	0	0	0	0	0	0
allium.schoenoprasum	bio2_5_12_15	100	100	15.87	79.18	19.21	100	22.49	11.59
alopecurus.geniculatus	bio2_5_12_15	100	100	0	0	0	2.35	0	0
alopecurus.pratensis	bio2_5_12_15	100	100	56.51	94.85	16.06	100	51.48	20.18
anthemis.arvensis	bio2_5_12_15	3.35	0	0	0	0	0	0	0
anthemis.cotula	bio2_5_12_15	100	100	0	54.35	3.1	100	0	0.47
anthoxanthum.odoratum	bio2_5_12_15	99.53	96.44	0	0	0	0	0	0
anthriscus.sylvestris	bio2_5_12_15	94.31	82.79	0	0	0	0	0	0
arabidopsis.thaliana	bio2_5_12_15	68.41	0.59	0	0	0	0	0	0
arnoseris.minima	bio2_5_12_15	0	0	0	0	0	0	0	0
arrhenatherum.elatius	bio2_5_12_15	33.07	0	0	0	0	0	0	0
avena.fatua	bio2_5_12_15	5.22	0	0	0	0	0	0	0
avena.sativa	bio2_5_12_15	87.75	63.5	0	0	0	0	0	0
avenella.flexuosa	bio2_5_12_15	98.59	93.18	0	0	0	0	0	0
barbarea.verna	bio2_5_12_15	100	100	43.49	11.9	10.53	100	47.04	14.72
bellis.perennis	bio2_5_12_15	100	100	18.73	56.29	2.76	100	9.02	2.39
brassica.napus	bio2_5_12_15	0.54	0	0	0	0	0	0	0
brassica.oleracea	bio2_5_12_15	100	100	0	1.6	0.45	74.49	0	0
bromus.hordeaceus	bio2_5_12_15	0	0	0	0	0	0	0	0
bromus.lithobius	bio2_5_12_15	100	100	100	100	100	100	100	100
calluna.vulgaris	bio2_5_12_15	96.72	93.77	0	0	0	0	0	0
capsella.bursa.pastoris	bio2_5_12_15	100	100	0	0	2.38	93.84	0	0
cardamine.flexuosa	bio2_5_12_15	47.93	0	0	0	0	0	0	0
cardamine.hirsuta	bio2_5_12_15	77.31	44.51	0	0	0	0	0	0
centaurea.cyanus	bio2_5_12_15	2.28	0	0	0	0	0	0	0
centaurea.nigra	bio2_5_12_15	78.25	64.09	0	0	0	0	0	0
centaurea.scabiosa	bio2_5_12_15	0	0	0	0	0	0	0	0
cerastium.fontanum	bio2_5_12_15	100	100	66.03	0	6.75	100	60.8	0
cerastium.glomeratum	bio2_5_12_15	100	100	0	52.86	3.34	100	0	1.25
cerastium.holosteoides	bio2_5_12_15	90.29	70.33	0	0	0	0	0	0
cirsium.arvense	bio2_5_12_15	96.85	91.1	0	0	0	0	0	0
cirsium.palustre	bio2_5_12_15	0	0	0	0	0	0	0	0
cirsium.vulgare	bio2_5_12_15	66.06	0	0	0	0	0	0	0
cynosurus.cristatus	bio2_5_12_15	0	0	0	0	0	0	0	0
cystopteris.fragilis	bio2_5_12_15	100	100	40.95	100	31.71	100	46.75	30.9
cytisus.scoparius	bio2_5_12_15	0	0	0	0	0	0	0	0
dactylis.glomerata	bio2_5_12_15	99.8	97.92	0	0	0	0	0	0
deschampsia.cespitosa	bio2_5_12_15	100	100	98.41	86.38	38.69	100	87.43	55.1
digitalis.purpurea	bio2_5_12_15	0	0	0	0	0	0	0	0
draba.verna	bio2_5_12_15	52.48	0	0	0	0	0	0	0
elymus.repens	bio2_5_12_15	94.11	82.2	0	0	0	0	0	0
empetrum.rubrum	bio2_5_12_15	100	100	100	100	100	100	100	100
epilobium.roseum	bio2_5_12_15	0	0	0	0	0	0	0	0
epilobium.tetragonum	bio2_5_12_15	0	0	0	0	0	0	0	0
erica.scoparia	bio2_5_12_15	0	0	0	0	0	0	0	0
erythranthe.guttata	bio2_5_12_15	100	100	100	99.77	18.24	100	100	44.56
festuca.bromoides	bio2_5_12_15	0	0	0	0	0	0	0	0
festuca.nigrescens	bio2_5_12_15	0	0	0	0	0	0	0	0
festuca.ovina	bio2_5_12_15	100	100	5.08	0	3.04	77.42	16.12	0
festuca.rubra	bio2_5_12_15	100	100	81.27	100	17.29	100	72.63	19.36
fragaria.ananassa	bio2_5_12_15	33.94	0	0	0	0	0	0	0
fragaria.chiloensis	bio2_5_12_15	100	100	100	100	37.76	100	100	83.15
galium.aparine	bio2_5_12_15	100	100	0	55.03	2.61	100	0	0.74
galium.mollugo	bio2_5_12_15	0	0	0	0	0	0	0	0
galium.saxatile	bio2_5_12_15	98.59	98.81	55.56	0	0	0	42.9	0
gaudinia.fragilis	bio2_5_12_15	0	0	0	0	0	0	0	0
geranium.molle	bio2_5_12_15	71.69	8.9	0	0	0	0	0	0
holcus.lanatus	bio2_5_12_15	100	100	0	0	0	0	0	0
holcus.mollis	bio2_5_12_15	0	0	0	0	0	0	0	0
hordeum.distichon	bio2_5_12_15	100	100	75.56	23.57	3.9	100	62.87	0.52
hypericum.androsaemum	bio2_5_12_15	0	0	0	0	0	0	0	0
hypericum.humifusum	bio2_5_12_15	0	0	0	0	0	0	0	0
hypericum.tetrapterum	bio2_5_12_15	0	0	0	0	0	0	0	0
hypochaeris.radicata	bio2_5_12_15	98.59	97.33	0	0	0	0	0	0
koeleria.spicata	bio2_5_12_15	100	100	100	100	100	100	100	99.14
lactuca.serriola	bio2_5_12_15	0	0	0	0	0	0	0	0
lamium.purpureum	bio2_5_12_15	0.33	0	0	0	0	0	0	0
lepidium.campestre	bio2_5_12_15	0	0	0	0	0	0	0	0
lepidium.didymum	bio2_5_12_15	100	100	7.62	47.48	5.91	100	8.14	1.19
leucanthemum.vulgare	bio2_5_12_15	99.4	96.74	0	0	0	0	0	0
lolium.arundinaceum	bio2_5_12_15	65.6	0	0	0	0	0	0	0
lolium.multiflorum	bio2_5_12_15	100	99.41	0	0	0	11.44	0	0
lolium.perenne	bio2_5_12_15	99.53	97.63	0	0	0	0	0	0
lolium.pratense	bio2_5_12_15	70.75	0.59	0	0	0	0	0	0
lotus.corniculatus	bio2_5_12_15	98.59	95.55	0	0	0	0	0	0
lotus.pedunculatus	bio2_5_12_15	0	0	0	0	0	0	0	0
luzula.multiflora	bio2_5_12_15	100	100	45.4	0	3.06	86.8	46.15	0
lysimachia.arvensis	bio2_5_12_15	0	0	0	0	0	0	0	0
matricaria.chamomilla	bio2_5_12_15	0.47	0	0	0	0	0	0	0
medicago.sativa	bio2_5_12_15	0	0	0	0	0	0	0	0
melilotus.officinalis	bio2_5_12_15	0	0	0	0	0	0	0	0
myosotis.discolor	bio2_5_12_15	4.48	0	0	0	0	0	0	0
oxalis.corniculata	bio2_5_12_15	0	0	0	0	0	0	0	0
oxybasis.rubra	bio2_5_12_15	0	0	0	0	0	0	0	0
petroselinum.crispum	bio2_5_12_15	70.08	20.18	0	0	0	0	0	0
phleum.bertolonii	bio2_5_12_15	0	0	0	0	0	0	0	0
phleum.pratense	bio2_5_12_15	93.84	80.71	0	0	0	0	0	0
phormium.tenax	bio2_5_12_15	82.33	65.58	0	0	0	0	0	0
picea.sitchensis	bio2_5_12_15	100	100	95.56	0	7.03	0	81.07	0
plantago.lanceolata	bio2_5_12_15	98.19	95.25	0	0	0	0	0	0
plantago.media	bio2_5_12_15	0	0	0	0	0	0	0	0
poa.annua	bio2_5_12_15	100	100	60.95	69.91	12.6	100	57.4	11.03
poa.nemoralis	bio2_5_12_15	0	0	0	0	0	0	0	0
poa.pratensis	bio2_5_12_15	100	100	42.22	25.86	6.85	100	41.86	0.29
poa.trivialis	bio2_5_12_15	90.09	75.96	0	0	0	0	0	0
prunella.vulgaris	bio2_5_12_15	100	100	0	0	0	0	0	0
ranunculus.bulbosus	bio2_5_12_15	0	0	0	0	0	0	0	0
ranunculus.repens	bio2_5_12_15	100	100	0	0	0	2.35	0	0
ranunculus.sceleratus	bio2_5_12_15	83.8	27.89	0	0	0	0	0	0
raphanus.raphanistrum	bio2_5_12_15	100	100	0	36.96	1.29	87.68	0	0.23
ribes.nigrum	bio2_5_12_15	0	0	0	0	0	0	0	0
rumex.acetosa	bio2_5_12_15	100	99.41	0	0	0	0	0.44	0
rumex.acetosella	bio2_5_12_15	100	100	35.87	0	2.12	96.77	41.42	0
rumex.conglomeratus	bio2_5_12_15	0	0	0	0	0	0	0	0
rumex.crispus	bio2_5_12_15	100	100	0	6.98	0.49	47.51	0	0
rumex.obtusifolius	bio2_5_12_15	92.77	84.87	0	0	0	0	0	0
sagina.procumbens	bio2_5_12_15	100	100	37.14	0	0	49.27	42.46	0
scorzoneroides.autumnalis	bio2_5_12_15	94.38	82.79	0	0	0	0	0	0
secale.cereale	bio2_5_12_15	64.79	3.86	0	0	0	0	0	0
senecio.jacobaea	bio2_5_12_15	0	0	0	0	0	0	0	0
senecio.vulgaris	bio2_5_12_15	100	100	0	0	0.26	53.08	0	0
sherardia.arvensis	bio2_5_12_15	39.69	0	0	0	0	0	0	0
silene.latifolia	bio2_5_12_15	0	0	0	0	0	0	0	0
sinapis.arvensis	bio2_5_12_15	100	99.41	0	7.67	1	32.84	0	0
solanum.tuberosum	bio2_5_12_15	100	100	89.84	91.42	17.12	100	75.59	24.98
sonchus.asper	bio2_5_12_15	99.87	94.07	0	0	0	0	0	0
sonchus.oleraceus	bio2_5_12_15	10.78	0	0	0	0	0	0	0
spergula.arvensis	bio2_5_12_15	100	98.52	0	0	0	0	0	0
stellaria.alsine	bio2_5_12_15	0	0	0	0	0	0	0	0
stellaria.graminea	bio2_5_12_15	44.65	0	0	0	0	0	0	0
stellaria.media	bio2_5_12_15	100	100	44.76	94.05	18.06	100	47.19	34.47
tanacetum.vulgare	bio2_5_12_15	86.88	57.27	0	0	0	0	0	0
taraxacum.erythrospermum	bio2_5_12_15	0	0	0	0	0	0	0	0
taraxacum.officinale	bio2_5_12_15	100	100	100	100	52.2	100	100	76.71
trifolium.pratense	bio2_5_12_15	100	100	0	61.67	1.36	100	0	1.27
trifolium.repens	bio2_5_12_15	100	100	0	0	0	56.3	0	0
tripleurospermum.inodorum	bio2_5_12_15	59.57	0	0	5.95	0.32	0	0	0
tripleurospermum.maritimum	bio2_5_12_15	100	100	100	96.8	65.87	100	100	76.18
triticum.aestivum	bio2_5_12_15	0	0	0	0	0	0	0	0
ulex.europaeus	bio2_5_12_15	64.52	1.19	0	0	0	0	0	0
ulex.minor	bio2_5_12_15	0	0	0	0	0	0	0	0
vaccinium.vitis.idaea	bio2_5_12_15	94.24	82.2	0	0	0	0	0	0
veronica.arvensis	bio2_5_12_15	100	98.81	0	0	0	0	0	0
veronica.officinalis	bio2_5_12_15	47.99	0	0	0	0	0	0	0
veronica.serpyllifolia	bio2_5_12_15	100	100	66.03	36.73	9.48	100	59.91	1.23
achillea.millefolium	bio2_6_12_15	100	100	100	100	100	100	100	96.48
achillea.ptarmica	bio2_6_12_15	100	100	78.41	94.97	87.87	100	75.59	57.85
agrostis.capillaris	bio2_6_12_15	100	100	99.05	95.65	93.56	100	92.9	69.67
agrostis.castellana	bio2_6_12_15	43.98	0	0	0	11.83	93.55	0	0
agrostis.gigantea	bio2_6_12_15	100	100	53.97	92.79	71.53	100	54.14	52.09
agrostis.stolonifera	bio2_6_12_15	100	100	100	94.62	94.29	100	96.6	70.94
agrostis.vinealis	bio2_6_12_15	100	100	100	100	99.64	100	100	85.5
aira.praecox	bio2_6_12_15	100	100	100	74.14	94.13	100	100	38.28
allium.schoenoprasum	bio2_6_12_15	100	100	100	96.68	77.29	100	100	84.48
alopecurus.geniculatus	bio2_6_12_15	100	100	100	96.45	96.34	100	100	74.91
alopecurus.pratensis	bio2_6_12_15	100	100	93.97	95.77	94.58	100	88.31	70.74
anthemis.arvensis	bio2_6_12_15	95.31	19.29	0	61.33	37.62	100	0	1.35
anthemis.cotula	bio2_6_12_15	100	100	23.49	82.72	55.62	100	31.21	16.1
anthoxanthum.odoratum	bio2_6_12_15	100	100	100	96.11	99.27	100	97.19	79.54
anthriscus.sylvestris	bio2_6_12_15	100	100	43.49	89.24	61.73	100	48.52	39.05
arabidopsis.thaliana	bio2_6_12_15	100	100	99.05	93.82	94.73	100	93.49	67.63
arnoseris.minima	bio2_6_12_15	0	0	0	1.6	15.7	0	0	0
arrhenatherum.elatius	bio2_6_12_15	100	100	100	94.28	96.21	100	96.6	70.26
avena.fatua	bio2_6_12_15	100	100	0	58.12	34.17	100	1.48	2.35
avena.sativa	bio2_6_12_15	100	100	23.49	83.3	57.65	100	28.85	21.83
avenella.flexuosa	bio2_6_12_15	74.16	100	90.48	99.08	91.95	100	84.62	63.37
barbarea.verna	bio2_6_12_15	100	100	100	91.19	93.8	100	100	73.89
bellis.perennis	bio2_6_12_15	100	100	100	93.59	94.44	100	96.89	61.03
brassica.napus	bio2_6_12_15	100	100	90.79	84.1	82.2	100	81.8	42.56
brassica.oleracea	bio2_6_12_15	100	100	41.27	80.66	62.56	100	46.75	33.29
bromus.hordeaceus	bio2_6_12_15	100	100	92.38	87.07	81.59	100	82.84	37.85
bromus.lithobius	bio2_6_12_15	100	100	100	100	100	100	100	100
calluna.vulgaris	bio2_6_12_15	100	100	81.59	95.42	87.17	100	77.07	56.25
capsella.bursa.pastoris	bio2_6_12_15	100	100	100	96.91	94.73	100	96.6	76.11
cardamine.flexuosa	bio2_6_12_15	100	100	100	94.16	100	100	100	85.53
cardamine.hirsuta	bio2_6_12_15	100	100	100	92.91	98.86	100	100	78.9
centaurea.cyanus	bio2_6_12_15	100	100	60	89.36	73.68	100	58.58	38.44
centaurea.nigra	bio2_6_12_15	100	100	100	97.48	99.95	100	100	85.28
centaurea.scabiosa	bio2_6_12_15	100	100	0	35.13	17.82	100	0	4.13
cerastium.fontanum	bio2_6_12_15	100	100	100	99.89	100	100	100	95.29
cerastium.glomeratum	bio2_6_12_15	100	100	100	90.05	96.93	100	100	59.83
cerastium.holosteoides	bio2_6_12_15	100	100	94.6	96.68	62.72	100	88.31	69
cirsium.arvense	bio2_6_12_15	100	100	87.3	95.77	88.84	100	81.51	65.26
cirsium.palustre	bio2_6_12_15	100	100	71.43	87.53	76.66	100	68.79	40.38
cirsium.vulgare	bio2_6_12_15	100	100	100	95.42	97.11	100	96.3	74.9
cynosurus.cristatus	bio2_6_12_15	100	100	100	94.28	95.34	100	96.45	62.65
cystopteris.fragilis	bio2_6_12_15	100	100	100	100	99.01	100	100	92.02
cytisus.scoparius	bio2_6_12_15	100	100	100	88.9	98.68	100	100	64.14
dactylis.glomerata	bio2_6_12_15	100	100	100	96.45	98.07	100	98.08	83.34
deschampsia.cespitosa	bio2_6_12_15	100	100	100	99.89	95.11	100	100	87.01
digitalis.purpurea	bio2_6_12_15	100	100	100	95.19	100	100	100	86.69
draba.verna	bio2_6_12_15	100	100	61.9	94.28	84.11	100	62.28	49.08
elymus.repens	bio2_6_12_15	100	100	59.37	94.51	65.26	100	59.17	49.99
empetrum.rubrum	bio2_6_12_15	100	100	100	100	100	100	100	100
epilobium.roseum	bio2_6_12_15	99.33	62.02	0	32.84	30.79	100	0	1.29
epilobium.tetragonum	bio2_6_12_15	100	100	0	60.87	47.84	100	0	4.1
erica.scoparia	bio2_6_12_15	0	0	0	0	0	0	0	0
erythranthe.guttata	bio2_6_12_15	100	100	100	82.49	97.16	100	100	64.32
festuca.bromoides	bio2_6_12_15	100	100	78.41	56.06	56.28	100	75	4.04
festuca.nigrescens	bio2_6_12_15	0	0	0	19.79	6.32	0	0	0
festuca.ovina	bio2_6_12_15	100	100	89.84	99.77	80.88	100	80.77	59.13
festuca.rubra	bio2_6_12_15	100	100	100	99.89	98.48	100	100	87.65
fragaria.ananassa	bio2_6_12_15	100	100	0	57.78	38.08	100	0	3.21
fragaria.chiloensis	bio2_6_12_15	100	100	100	93.25	83.72	100	100	81.01
galium.aparine	bio2_6_12_15	100	100	100	92.68	94.14	100	93.79	64.83
galium.mollugo	bio2_6_12_15	100	100	11.43	86.73	65.04	100	14.05	27.26
galium.saxatile	bio2_6_12_15	100	100	100	91.3	99.99	100	100	85.5
gaudinia.fragilis	bio2_6_12_15	99.53	97.63	0	0	0	34.9	0	0
geranium.molle	bio2_6_12_15	100	100	100	86.61	91.37	100	100	48.83
holcus.lanatus	bio2_6_12_15	100	100	100	88.33	99.37	100	100	67.98
holcus.mollis	bio2_6_12_15	100	100	100	90.73	96	100	94.97	62.06
hordeum.distichon	bio2_6_12_15	100	100	81.9	73.34	49.49	100	76.18	5.96
hypericum.androsaemum	bio2_6_12_15	100	100	100	74.49	81.7	100	97.78	36.84
hypericum.humifusum	bio2_6_12_15	100	100	59.05	58.24	59.24	100	59.17	6.86
hypericum.tetrapterum	bio2_6_12_15	100	100	92.06	67.05	82.4	100	84.32	20.41
hypochaeris.radicata	bio2_6_12_15	100	100	100	85.13	98.2	100	100	58.78
koeleria.spicata	bio2_6_12_15	0	0	51.43	89.13	42.07	0	34.32	98.94
lactuca.serriola	bio2_6_12_15	100	100	0	43.48	39.11	100	0	2.75
lamium.purpureum	bio2_6_12_15	100	100	23.81	87.53	70.86	100	32.54	29.38
lepidium.campestre	bio2_6_12_15	100	100	17.46	90.96	75.6	100	21.01	57.89
lepidium.didymum	bio2_6_12_15	100	100	100	91.08	90.48	100	94.67	65.15
leucanthemum.vulgare	bio2_6_12_15	100	100	71.11	96.45	84.79	100	70.27	62.69
lolium.arundinaceum	bio2_6_12_15	100	100	100	89.59	89.73	100	98.37	65.07
lolium.multiflorum	bio2_6_12_15	100	100	100	96.68	98.21	100	100	75.47
lolium.perenne	bio2_6_12_15	100	100	100	93.02	95.57	100	98.08	65.8
lolium.pratense	bio2_6_12_15	100	100	53.33	93.71	59.23	100	51.18	46.89
lotus.corniculatus	bio2_6_12_15	100	100	99.37	98.28	97.99	100	94.38	82.74
lotus.pedunculatus	bio2_6_12_15	100	100	100	80.32	97.21	100	100	51.11
luzula.multiflora	bio2_6_12_15	100	100	100	100	98.88	100	98.96	87.14
lysimachia.arvensis	bio2_6_12_15	100	100	71.43	85.47	73.73	100	69.38	29.52
matricaria.chamomilla	bio2_6_12_15	100	100	75.24	83.87	74.36	100	70.56	40.92
medicago.sativa	bio2_6_12_15	100	100	0	57.44	44.47	100	0	4.01
melilotus.officinalis	bio2_6_12_15	99.87	85.46	0	56.86	38.27	100	0	6.12
myosotis.discolor	bio2_6_12_15	100	100	91.11	82.61	91.98	100	84.02	47.75
oxalis.corniculata	bio2_6_12_15	100	100	100	88.79	92.96	100	99.56	64.27
oxybasis.rubra	bio2_6_12_15	100	100	0	54.69	30.22	100	0	1.01
petroselinum.crispum	bio2_6_12_15	100	100	75.56	90.39	79.27	100	72.04	41.55
phleum.bertolonii	bio2_6_12_15	100	100	96.51	41.88	33.31	100	86.24	0.52
phleum.pratense	bio2_6_12_15	100	100	61.27	95.42	81.5	100	58.58	62.63
phormium.tenax	bio2_6_12_15	100	100	100	85.93	86.51	100	100	87.93
picea.sitchensis	bio2_6_12_15	100	100	100	94.05	100	100	100	88.5
plantago.lanceolata	bio2_6_12_15	100	100	100	94.97	98.73	100	97.34	76.47
plantago.media	bio2_6_12_15	100	100	0	67.05	26.69	100	0	9.62
poa.annua	bio2_6_12_15	100	100	100	99.08	99.71	100	100	87.97
poa.nemoralis	bio2_6_12_15	100	100	92.38	94.74	83.72	100	87.13	67.32
poa.pratensis	bio2_6_12_15	100	100	100	96.34	90.67	100	94.67	75.65
poa.trivialis	bio2_6_12_15	100	100	68.89	89.59	79	100	68.2	47.9
prunella.vulgaris	bio2_6_12_15	100	100	100	97.14	99.8	100	97.34	84.82
ranunculus.bulbosus	bio2_6_12_15	100	100	41.59	81.92	72.46	100	46.75	27.91
ranunculus.repens	bio2_6_12_15	100	100	100	100	100	100	100	97.41
ranunculus.sceleratus	bio2_6_12_15	100	100	100	95.54	87.88	100	100	78.84
raphanus.raphanistrum	bio2_6_12_15	100	100	98.41	94.62	85.54	100	90.68	52.92
ribes.nigrum	bio2_6_12_15	100	100	98.1	95.19	91.11	100	90.09	66.38
rumex.acetosa	bio2_6_12_15	100	100	91.11	97.71	85.95	100	84.02	68.13
rumex.acetosella	bio2_6_12_15	100	100	100	99.77	99.95	100	100	90.2
rumex.conglomeratus	bio2_6_12_15	100	100	41.9	63.73	63.75	100	48.22	11.39
rumex.crispus	bio2_6_12_15	100	100	100	96.8	98.77	100	99.56	85.08
rumex.obtusifolius	bio2_6_12_15	100	100	100	94.28	99.42	100	99.56	76.32
sagina.procumbens	bio2_6_12_15	100	100	100	98.51	100	100	100	95.53
scorzoneroides.autumnalis	bio2_6_12_15	100	100	91.75	99.08	87.1	100	83.58	69.61
secale.cereale	bio2_6_12_15	100	100	0	67.16	48.11	100	0	7.11
senecio.jacobaea	bio2_6_12_15	100	100	100	93.94	99.87	100	100	91.59
senecio.vulgaris	bio2_6_12_15	100	100	100	94.28	93.78	100	98.08	63.16
sherardia.arvensis	bio2_6_12_15	100	100	51.75	76.89	66.45	100	52.66	15.34
silene.latifolia	bio2_6_12_15	100	86.65	0	61.33	44.32	100	0	4.66
sinapis.arvensis	bio2_6_12_15	100	100	89.21	94.28	91.24	100	83.28	60.06
solanum.tuberosum	bio2_6_12_15	100	100	100	97.6	99.99	100	100	94.6
sonchus.asper	bio2_6_12_15	100	100	100	93.82	97.11	100	99.56	70.92
sonchus.oleraceus	bio2_6_12_15	100	100	100	89.24	82.33	100	96.6	52.16
spergula.arvensis	bio2_6_12_15	100	100	98.41	96.8	93.52	100	85.65	62.68
stellaria.alsine	bio2_6_12_15	100	100	99.37	91.19	95.19	100	94.23	61.65
stellaria.graminea	bio2_6_12_15	100	100	26.67	94.51	67.61	100	30.62	41.52
stellaria.media	bio2_6_12_15	100	100	99.05	95.65	94.24	100	93.64	70.15
tanacetum.vulgare	bio2_6_12_15	100	100	10.79	93.14	64.81	100	8.58	41.15
taraxacum.erythrospermum	bio2_6_12_15	100	100	100	51.95	55.92	100	90.68	60.43
taraxacum.officinale	bio2_6_12_15	100	100	100	99.77	100	100	100	99.04
trifolium.pratense	bio2_6_12_15	100	100	82.54	99.43	92.78	100	78.99	68.21
trifolium.repens	bio2_6_12_15	100	100	100	98.17	97.88	100	94.97	77.67
tripleurospermum.inodorum	bio2_6_12_15	100	100	77.14	95.65	69.75	100	54.29	60.04
tripleurospermum.maritimum	bio2_6_12_15	100	100	100	100	99.94	100	100	98.25
triticum.aestivum	bio2_6_12_15	100	100	0	67.28	46.86	100	0.89	8.24
ulex.europaeus	bio2_6_12_15	100	100	100	60.98	79.03	100	99.41	15.66
ulex.minor	bio2_6_12_15	91.43	91.39	0	0	0	0	0	0
vaccinium.vitis.idaea	bio2_6_12_15	43.84	100	100	100	100	100	100	97.16
veronica.arvensis	bio2_6_12_15	100	100	100	94.28	93.28	100	97.34	64.94
veronica.officinalis	bio2_6_12_15	100	100	97.46	96.11	96.41	100	91.12	76.67
veronica.serpyllifolia	bio2_6_12_15	100	100	100	100	100	100	100	95.11
achillea.millefolium	bio3_5_12_15	0	0	0	0	0	0	0	0
achillea.ptarmica	bio3_5_12_15	0	0	0	0	0	0	0	0
agrostis.capillaris	bio3_5_12_15	0	0	0	0	0	0	0	0
agrostis.castellana	bio3_5_12_15	0	0	0	0	0	0	0	0
agrostis.gigantea	bio3_5_12_15	0	0	0	0	0	0	0	0
agrostis.stolonifera	bio3_5_12_15	0	0	0	0	0	0	0	0
agrostis.vinealis	bio3_5_12_15	0	0	0	1.14	0	0	0	0
aira.praecox	bio3_5_12_15	0	0	0	0	0	0	0	0
allium.schoenoprasum	bio3_5_12_15	48.06	5.93	2.86	0	0	0	0	0
alopecurus.geniculatus	bio3_5_12_15	0	0	0	0	0	0	0	0
alopecurus.pratensis	bio3_5_12_15	0	0	0	0	0	0	0	0
anthemis.arvensis	bio3_5_12_15	0	0	0	0	0	0	0	0
anthemis.cotula	bio3_5_12_15	0	0	0	0	0	0	0	0
anthoxanthum.odoratum	bio3_5_12_15	0	0	0	0	0	0	0	0
anthriscus.sylvestris	bio3_5_12_15	0	0	0	0	0	0	0	0
arabidopsis.thaliana	bio3_5_12_15	0	0	0	0	0	0	0	0
arnoseris.minima	bio3_5_12_15	0	0	0	0	0	0	0	0
arrhenatherum.elatius	bio3_5_12_15	0	0	0	0	0	0	0	0
avena.fatua	bio3_5_12_15	0	0	0	0	0	0	0	0
avena.sativa	bio3_5_12_15	0	0	0	0	0	0	0	0
avenella.flexuosa	bio3_5_12_15	0	0	0	0	0	0	0	0
barbarea.verna	bio3_5_12_15	100	100	35.56	63.73	55.96	100	40.83	33.04
bellis.perennis	bio3_5_12_15	0	0	0	0	0	0	0	0
brassica.napus	bio3_5_12_15	0	0	0	0	0	0	0	0
brassica.oleracea	bio3_5_12_15	0	0	0	0	0	0	0	0
bromus.hordeaceus	bio3_5_12_15	0	0	0	0	0	0	0	0
bromus.lithobius	bio3_5_12_15	100	100	44.13	99.08	75.15	100	36.69	53.39
calluna.vulgaris	bio3_5_12_15	0	0	0	0	0	0	0	0
capsella.bursa.pastoris	bio3_5_12_15	0	0	0	0	0	0	0	0
cardamine.flexuosa	bio3_5_12_15	0	0	0	0	0	0	0	0
cardamine.hirsuta	bio3_5_12_15	0	0	0	0	0	0	0	0
centaurea.cyanus	bio3_5_12_15	0	0	0	0	0	0	0	0
centaurea.nigra	bio3_5_12_15	0	0	0	0	0	0	0	0
centaurea.scabiosa	bio3_5_12_15	0	0	0	0	0	0	0	0
cerastium.fontanum	bio3_5_12_15	0	0	0	0	0	0	0	0
cerastium.glomeratum	bio3_5_12_15	0	0	0	0	0	0	0	0
cerastium.holosteoides	bio3_5_12_15	0	0	0	0	0	0	0	0
cirsium.arvense	bio3_5_12_15	0	0	0	0	0	0	0	0
cirsium.palustre	bio3_5_12_15	0	0	0	0	0	0	0	0
cirsium.vulgare	bio3_5_12_15	0	0	0	0	0	0	0	0
cynosurus.cristatus	bio3_5_12_15	0	0	0	0	0	0	0	0
cystopteris.fragilis	bio3_5_12_15	0.74	0	0	0	0	0	0	0
cytisus.scoparius	bio3_5_12_15	0	0	0	0	0	0	0	0
dactylis.glomerata	bio3_5_12_15	0	0	0	0	0	0	0	0
deschampsia.cespitosa	bio3_5_12_15	0	0	0	0	0	0	0	0
digitalis.purpurea	bio3_5_12_15	0	0	0	0	0	0	0	0
draba.verna	bio3_5_12_15	0	0	0	0	0	0	0	0
elymus.repens	bio3_5_12_15	0	0	0	0	0	0	0	0
empetrum.rubrum	bio3_5_12_15	100	100	100	100	100	100	100	100
epilobium.roseum	bio3_5_12_15	0	0	0	0	0	0	0	0
epilobium.tetragonum	bio3_5_12_15	0	0	0	0	0	0	0	0
erica.scoparia	bio3_5_12_15	0	0	0	0	0	0	0	0
erythranthe.guttata	bio3_5_12_15	0	0	0	0	0	0	0	0
festuca.bromoides	bio3_5_12_15	0	0	0	0	8.87	0	0	0
festuca.nigrescens	bio3_5_12_15	32.33	64.99	77.78	54.35	6.7	0	26.18	73.39
festuca.ovina	bio3_5_12_15	0	0	0	0	0	0	0	0
festuca.rubra	bio3_5_12_15	0	0	0	0	0	0	0	0
fragaria.ananassa	bio3_5_12_15	0	0	0	0	0	0	0	0
fragaria.chiloensis	bio3_5_12_15	0	0	0	0	0	0	0	0
galium.aparine	bio3_5_12_15	0	0	0	0	0	0	0	0
galium.mollugo	bio3_5_12_15	0	0	0	0	0	0	0	0
galium.saxatile	bio3_5_12_15	0	0	0	0	0	0	0	0
gaudinia.fragilis	bio3_5_12_15	0	0	0	0	0	0	0	0
geranium.molle	bio3_5_12_15	0	0	0	0	0	0	0	0
holcus.lanatus	bio3_5_12_15	0	0	0	0	0	0	0	0
holcus.mollis	bio3_5_12_15	0	0	0	0	0	0	0	0
hordeum.distichon	bio3_5_12_15	0	0	0	0	0	0	0	0
hypericum.androsaemum	bio3_5_12_15	0	0	0	0	0	0	0	0
hypericum.humifusum	bio3_5_12_15	0	0	0	0	0	0	0	0
hypericum.tetrapterum	bio3_5_12_15	0	0	0	0	0	0	0	0
hypochaeris.radicata	bio3_5_12_15	0	0	0	0	0	0	0	0
koeleria.spicata	bio3_5_12_15	100	100	100	100	100	100	100	100
lactuca.serriola	bio3_5_12_15	0	0	0	0	0	0	0	0
lamium.purpureum	bio3_5_12_15	0	0	0	0	0	0	0	0
lepidium.campestre	bio3_5_12_15	0	0	0	0	0	0	0	0
lepidium.didymum	bio3_5_12_15	0	0	0	0	0	0	0	0
leucanthemum.vulgare	bio3_5_12_15	0	0	0	0	0	0	0	0
lolium.arundinaceum	bio3_5_12_15	0	0	0	0	0	0	0	0
lolium.multiflorum	bio3_5_12_15	0	0	0	0	0	0	0	0
lolium.perenne	bio3_5_12_15	0	0	0	0	0	0	0	0
lolium.pratense	bio3_5_12_15	0	0	0	0	0	0	0	0
lotus.corniculatus	bio3_5_12_15	0	0	0	0	0	0	0	0
lotus.pedunculatus	bio3_5_12_15	0	0	0	0	0	0	0	0
luzula.multiflora	bio3_5_12_15	0	0	0	0	0	0	0	0
lysimachia.arvensis	bio3_5_12_15	0	0	0	0	0	0	0	0
matricaria.chamomilla	bio3_5_12_15	0	0	0	0	0	0	0	0
medicago.sativa	bio3_5_12_15	0	0	0	0	0	0	0	0
melilotus.officinalis	bio3_5_12_15	0	0	0	0	0	0	0	0
myosotis.discolor	bio3_5_12_15	0	0	0	0	0	0	0	0
oxalis.corniculata	bio3_5_12_15	0	0	0	0	0	0	0	0
oxybasis.rubra	bio3_5_12_15	0	0	0	0	0	0	0	0
petroselinum.crispum	bio3_5_12_15	0	0	0	0	0	0	0	0
phleum.bertolonii	bio3_5_12_15	0	0	0	0	0	0	0	0
phleum.pratense	bio3_5_12_15	0	0	0	0	0	0	0	0
phormium.tenax	bio3_5_12_15	0	0	0	0	0	0	0	0
picea.sitchensis	bio3_5_12_15	0	0	0	0	0	0	0	0
plantago.lanceolata	bio3_5_12_15	0	0	0	0	0	0	0	0
plantago.media	bio3_5_12_15	0	0	0	0	0	0	0	0
poa.annua	bio3_5_12_15	0	0	0	0	0	0	0	0
poa.nemoralis	bio3_5_12_15	0	0	0	0	0	0	0	0
poa.pratensis	bio3_5_12_15	0	0	0	0	0	0	0	0
poa.trivialis	bio3_5_12_15	0	0	0	0	0	0	0	0
prunella.vulgaris	bio3_5_12_15	0	0	0	0	0	0	0	0
ranunculus.bulbosus	bio3_5_12_15	0	0	0	0	0	0	0	0
ranunculus.repens	bio3_5_12_15	0	0	0	0	0	0	0	0
ranunculus.sceleratus	bio3_5_12_15	0	0	0	0	0	0	0	0
raphanus.raphanistrum	bio3_5_12_15	0	0	0	0	0	0	0	0
ribes.nigrum	bio3_5_12_15	0	0	0	0	0	0	0	0
rumex.acetosa	bio3_5_12_15	0	0	0	0	0	0	0	0
rumex.acetosella	bio3_5_12_15	0	0	0	0	0	0	0	0
rumex.conglomeratus	bio3_5_12_15	0	0	0	0	0	0	0	0
rumex.crispus	bio3_5_12_15	0	0	0	0	0	0	0	0
rumex.obtusifolius	bio3_5_12_15	0	0	0	0	0	0	0	0
sagina.procumbens	bio3_5_12_15	0	0	0	0	0	0	0	0
scorzoneroides.autumnalis	bio3_5_12_15	0	0	0	0	0	0	0	0
secale.cereale	bio3_5_12_15	0	0	0	0	0	0	0	0
senecio.jacobaea	bio3_5_12_15	0	0	0	0	0	0	0	0
senecio.vulgaris	bio3_5_12_15	0	0	0	0	0	0	0	0
sherardia.arvensis	bio3_5_12_15	0	0	0	0	0	0	0	0
silene.latifolia	bio3_5_12_15	0	0	0	0	0	0	0	0
sinapis.arvensis	bio3_5_12_15	0	0	0	0	0	0	0	0
solanum.tuberosum	bio3_5_12_15	0	0	0	0	0	0	0	0
sonchus.asper	bio3_5_12_15	0	0	0	0	0	0	0	0
sonchus.oleraceus	bio3_5_12_15	0	0	0	0	0	0	0	0
spergula.arvensis	bio3_5_12_15	0	0	0	0	0	0	0	0
stellaria.alsine	bio3_5_12_15	0	0	0	0	0	0	0	0
stellaria.graminea	bio3_5_12_15	0	0	0	0	0	0	0	0
stellaria.media	bio3_5_12_15	0	0	0	0	0	0	0	0
tanacetum.vulgare	bio3_5_12_15	0	0	0	0	0	0	0	0
taraxacum.erythrospermum	bio3_5_12_15	0	0	0	0	0	0	0	0
taraxacum.officinale	bio3_5_12_15	0	0	0	0	0	0	0	0
trifolium.pratense	bio3_5_12_15	0	0	0	0	0	0	0	0
trifolium.repens	bio3_5_12_15	0	0	0	0	0	0	0	0
tripleurospermum.inodorum	bio3_5_12_15	0	0	0	0	0	0	0	0
tripleurospermum.maritimum	bio3_5_12_15	0	0	0	0	0	0	0	0
triticum.aestivum	bio3_5_12_15	0	0	0	0	0	0	0	0
ulex.europaeus	bio3_5_12_15	0	0	0	0	0	0	0	0
ulex.minor	bio3_5_12_15	0	0	0	0	0	0	0	0
vaccinium.vitis.idaea	bio3_5_12_15	0	0	0	0	0	0	0	0
veronica.arvensis	bio3_5_12_15	0	0	0	0	0	0	0	0
veronica.officinalis	bio3_5_12_15	0	0	0	0	0	0	0	0
veronica.serpyllifolia	bio3_5_12_15	0	0	0	0	0	0	0	0
achillea.millefolium	bio5_7_12_15	0	0	0	0	0	0	0	0
achillea.ptarmica	bio5_7_12_15	0	0	0	0	0	0	0	0
agrostis.capillaris	bio5_7_12_15	0	0	0	0	0	0	0	0
agrostis.castellana	bio5_7_12_15	0	0	0	0	0	0	0	0
agrostis.gigantea	bio5_7_12_15	0	0	0	0	0	0	0	0
agrostis.stolonifera	bio5_7_12_15	0	0	0	0	0	0	0	0
agrostis.vinealis	bio5_7_12_15	52.14	0	0	0	20.14	0	0	0
aira.praecox	bio5_7_12_15	0	0	0	0	0	0	0	0
allium.schoenoprasum	bio5_7_12_15	63.99	0	0	0	8.91	0	0	0
alopecurus.geniculatus	bio5_7_12_15	66.67	0	0	0	2.06	0	0	0
alopecurus.pratensis	bio5_7_12_15	0	0	0	0	0	0	0	0
anthemis.arvensis	bio5_7_12_15	0	0	0	0	0	0	0	0
anthemis.cotula	bio5_7_12_15	93.11	45.1	0	0	1.69	52.2	0	0
anthoxanthum.odoratum	bio5_7_12_15	0	0	0	0	0	0	0	0
anthriscus.sylvestris	bio5_7_12_15	0	0	0	0	0	0	0	0
arabidopsis.thaliana	bio5_7_12_15	0	0	0	0	0	0	0	0
arnoseris.minima	bio5_7_12_15	0	0	0	0	0	0	0	0
arrhenatherum.elatius	bio5_7_12_15	0	0	0	0	0	0	0	0
avena.fatua	bio5_7_12_15	0	0	0	0	0	0	0	0
avena.sativa	bio5_7_12_15	0	0	0	0	0	0	0	0
avenella.flexuosa	bio5_7_12_15	0	0	0	0	0	0	0	0
barbarea.verna	bio5_7_12_15	74.5	2.08	0	0	0	0	0	0
bellis.perennis	bio5_7_12_15	0	0	0	0	0	0	0	0
brassica.napus	bio5_7_12_15	0	0	0	0	0	0	0	0
brassica.oleracea	bio5_7_12_15	0	0	0	0	0	0	0	0
bromus.hordeaceus	bio5_7_12_15	0	0	0	0	0	0	0	0
bromus.lithobius	bio5_7_12_15	100	100	100	100	100	100	100	100
calluna.vulgaris	bio5_7_12_15	0	0	0	0	0	0	0	0
capsella.bursa.pastoris	bio5_7_12_15	0	0	0	0	0	0	0	0
cardamine.flexuosa	bio5_7_12_15	0	0	0	0	0	0	0	0
cardamine.hirsuta	bio5_7_12_15	0	0	0	0	0	0	0	0
centaurea.cyanus	bio5_7_12_15	0	0	0	0	0	0	0	0
centaurea.nigra	bio5_7_12_15	81.33	64.99	0	0	0	0	0	0
centaurea.scabiosa	bio5_7_12_15	0	0	0	0	0	0	0	0
cerastium.fontanum	bio5_7_12_15	0	0	0	0	0	0	0	0
cerastium.glomeratum	bio5_7_12_15	0	0	0	0	0	0	0	0
cerastium.holosteoides	bio5_7_12_15	0	0	0	0	0	0	0	0
cirsium.arvense	bio5_7_12_15	0	0	0	0	0	0	0	0
cirsium.palustre	bio5_7_12_15	0	0	0	0	0	0	0	0
cirsium.vulgare	bio5_7_12_15	0	0	0	0	0	0	0	0
cynosurus.cristatus	bio5_7_12_15	24.1	0	0	0	0	0	0	0
cystopteris.fragilis	bio5_7_12_15	0	0	0	0	5.67	0	0	0
cytisus.scoparius	bio5_7_12_15	0	0	0	0	0	0	0	0
dactylis.glomerata	bio5_7_12_15	0	0	0	0	0	0	0	0
deschampsia.cespitosa	bio5_7_12_15	0	0	0	0	18.74	0	0	0
digitalis.purpurea	bio5_7_12_15	0	0	0	0	0	0	0	0
draba.verna	bio5_7_12_15	0	0	0	0	0	0	0	0
elymus.repens	bio5_7_12_15	0	0	0	0	0	0	0	0
empetrum.rubrum	bio5_7_12_15	100	100	100	59.61	99.11	100	100	33.87
epilobium.roseum	bio5_7_12_15	0	0	0	0	3.32	0	0	0
epilobium.tetragonum	bio5_7_12_15	0	0	0	0	0	0	0	0
erica.scoparia	bio5_7_12_15	0	0	0	0	0	0	0	0
erythranthe.guttata	bio5_7_12_15	100	100	100	100	100	100	100	100
festuca.bromoides	bio5_7_12_15	0	0	0	0	0	0	0	0
festuca.nigrescens	bio5_7_12_15	0	0	0	0	0	0	0	0
festuca.ovina	bio5_7_12_15	0	0	0	0	1.12	0	0	0
festuca.rubra	bio5_7_12_15	0	0	0	0	5.67	0	0	0
fragaria.ananassa	bio5_7_12_15	0	0	0	0	0	0	0	0
fragaria.chiloensis	bio5_7_12_15	0	0	0	0	0	0	0	0
galium.aparine	bio5_7_12_15	0	0	0	0	0	0	0	0
galium.mollugo	bio5_7_12_15	0	0	0	0	0	0	0	0
galium.saxatile	bio5_7_12_15	99.2	97.63	38.73	0	0	0	60.8	0
gaudinia.fragilis	bio5_7_12_15	0	0	0	0	0	0	0	0
geranium.molle	bio5_7_12_15	0	0	0	0	0	0	0	0
holcus.lanatus	bio5_7_12_15	0	0	0	0	0	0	0	0
holcus.mollis	bio5_7_12_15	0	0	0	0	0	0	0	0
hordeum.distichon	bio5_7_12_15	100	100	50.48	69.68	71.81	100	55.03	10.12
hypericum.androsaemum	bio5_7_12_15	0	0	0	0	0	0	0	0
hypericum.humifusum	bio5_7_12_15	0	0	0	0	0	0	0	0
hypericum.tetrapterum	bio5_7_12_15	0	0	0	0	0	0	0	0
hypochaeris.radicata	bio5_7_12_15	0	0	0	0	0	0	0	0
koeleria.spicata	bio5_7_12_15	100	100	83.17	100	97.94	100	79.44	92.87
lactuca.serriola	bio5_7_12_15	0	0	0	0	0	0	0	0
lamium.purpureum	bio5_7_12_15	0	0	0	0	0	0	0	0
lepidium.campestre	bio5_7_12_15	0	0	0	0	0	0	0	0
lepidium.didymum	bio5_7_12_15	0	0	0	0	0	0	0	0
leucanthemum.vulgare	bio5_7_12_15	0	0	0	0	0	0	0	0
lolium.arundinaceum	bio5_7_12_15	0	0	0	0	0	0	0	0
lolium.multiflorum	bio5_7_12_15	0	0	0	0	0	0	0	0
lolium.perenne	bio5_7_12_15	0	0	0	0	0	0	0	0
lolium.pratense	bio5_7_12_15	0	0	0	0	0	0	0	0
lotus.corniculatus	bio5_7_12_15	0	0	0	0	0	0	0	0
lotus.pedunculatus	bio5_7_12_15	0	0	0	0	0	0	0	0
luzula.multiflora	bio5_7_12_15	0	0	0	0	0	0	0	0
lysimachia.arvensis	bio5_7_12_15	0	0	0	0	0	0	0	0
matricaria.chamomilla	bio5_7_12_15	0	0	0	0	0	0	0	0
medicago.sativa	bio5_7_12_15	0	0	0	0	0	0	0	0
melilotus.officinalis	bio5_7_12_15	0	0	0	0	0	0	0	0
myosotis.discolor	bio5_7_12_15	0	0	0	0	0	0	0	0
oxalis.corniculata	bio5_7_12_15	0	0	0	0	0	0	0	0
oxybasis.rubra	bio5_7_12_15	0	0	0	0	0	0	0	0
petroselinum.crispum	bio5_7_12_15	0	0	0	0	0	0	0	0
phleum.bertolonii	bio5_7_12_15	29.38	0	0	0.69	11.12	1.17	0	0
phleum.pratense	bio5_7_12_15	0	0	0	0	0	0	0	0
phormium.tenax	bio5_7_12_15	0	0	0	0	0	0	0	0
picea.sitchensis	bio5_7_12_15	0	0	0	0	0	0	0	0
plantago.lanceolata	bio5_7_12_15	0	0	0	0	0	0	0	0
plantago.media	bio5_7_12_15	0	0	0	0	0	0	0	0
poa.annua	bio5_7_12_15	0	0	0	0	0	0	0	0
poa.nemoralis	bio5_7_12_15	0	0	0	0	0	0	0	0
poa.pratensis	bio5_7_12_15	0	0	0	0	0	0	0	0
poa.trivialis	bio5_7_12_15	0	0	0	0	0	0	0	0
prunella.vulgaris	bio5_7_12_15	0	0	0	0	0	0	0	0
ranunculus.bulbosus	bio5_7_12_15	0	0	0	0	0	0	0	0
ranunculus.repens	bio5_7_12_15	0	0	0	0	0	0	0	0
ranunculus.sceleratus	bio5_7_12_15	0	0	0	0	0	0	0	0
raphanus.raphanistrum	bio5_7_12_15	0	0	0	0	0	0	0	0
ribes.nigrum	bio5_7_12_15	0	0	0	0	0	0	0	0
rumex.acetosa	bio5_7_12_15	0	0	0	0	0	0	0	0
rumex.acetosella	bio5_7_12_15	0	0	0	0	0	0	0	0
rumex.conglomeratus	bio5_7_12_15	0	0	0	0	0	0	0	0
rumex.crispus	bio5_7_12_15	0	0	0	0	0	0	0	0
rumex.obtusifolius	bio5_7_12_15	0	0	0	0	0	0	0	0
sagina.procumbens	bio5_7_12_15	0	0	0	0	0.02	0	0	0
scorzoneroides.autumnalis	bio5_7_12_15	0	0	0	0	0	0	0	0
secale.cereale	bio5_7_12_15	0	0	0	0	0	0	0	0
senecio.jacobaea	bio5_7_12_15	0	0	0	0	0	0	0	0
senecio.vulgaris	bio5_7_12_15	1.34	0	0	0	0.02	0	0	0
sherardia.arvensis	bio5_7_12_15	0	0	0	0	0	0	0	0
silene.latifolia	bio5_7_12_15	0	0	0	0	0	0	0	0
sinapis.arvensis	bio5_7_12_15	73.56	7.42	0	0	0.37	0	0	0
solanum.tuberosum	bio5_7_12_15	100	98.81	0	0	29.74	73.61	0	0
sonchus.asper	bio5_7_12_15	0	0	0	0	0	0	0	0
sonchus.oleraceus	bio5_7_12_15	0	0	0	0	0	0	0	0
spergula.arvensis	bio5_7_12_15	0	0	0	0	0	0	0	0
stellaria.alsine	bio5_7_12_15	0	0	0	0	0	0	0	0
stellaria.graminea	bio5_7_12_15	0	0	0	0	0	0	0	0
stellaria.media	bio5_7_12_15	0	0	0	0	0	0	0	0
tanacetum.vulgare	bio5_7_12_15	0	0	0	0	0	0	0	0
taraxacum.erythrospermum	bio5_7_12_15	0	0	0	0	0	0	0	0
taraxacum.officinale	bio5_7_12_15	68.01	0	0	0.69	16.85	0	0	0
trifolium.pratense	bio5_7_12_15	0	0	0	0	0	0	0	0
trifolium.repens	bio5_7_12_15	0	0	0	0	0	0	0	0
tripleurospermum.inodorum	bio5_7_12_15	0	0	0	0	0	0	0	0
tripleurospermum.maritimum	bio5_7_12_15	100	100	100	99.54	98.69	100	100	67.51
triticum.aestivum	bio5_7_12_15	0	0	0	0	0	0	0	0
ulex.europaeus	bio5_7_12_15	0	0	0	0	0	0	0	0
ulex.minor	bio5_7_12_15	0	0	0	0	0	0	0	0
vaccinium.vitis.idaea	bio5_7_12_15	0	0	0	0	0	0	0	0
veronica.arvensis	bio5_7_12_15	0	0	0	0	0	0	0	0
veronica.officinalis	bio5_7_12_15	0	0	0	0	0	0	0	0
veronica.serpyllifolia	bio5_7_12_15	0	0	0	0	0	0	0	0
achillea.millefolium	bio6_7_12_15	100	100	55.24	93.82	85.76	100	59.17	54.34
achillea.ptarmica	bio6_7_12_15	70.48	100	98.73	88.56	99.1	100	93.93	68.48
agrostis.capillaris	bio6_7_12_15	100	100	93.33	98.4	99.26	100	89.05	85.34
agrostis.castellana	bio6_7_12_15	0	0	0	0	8.8	0	0	0
agrostis.gigantea	bio6_7_12_15	100	100	97.78	94.28	97.71	100	92.01	76.78
agrostis.stolonifera	bio6_7_12_15	100	100	100	91.08	99.97	100	100	68.59
agrostis.vinealis	bio6_7_12_15	99.46	100	100	100	100	100	100	89.47
aira.praecox	bio6_7_12_15	100	100	100	74.71	97.67	100	100	42.8
allium.schoenoprasum	bio6_7_12_15	0	0	0	0.69	12.49	2.93	0	0
alopecurus.geniculatus	bio6_7_12_15	100	100	99.37	82.61	97.4	100	97.04	55.46
alopecurus.pratensis	bio6_7_12_15	100	100	100	95.65	99.98	100	99.56	86.47
anthemis.arvensis	bio6_7_12_15	0	0	0	0	9.53	0	0	0
anthemis.cotula	bio6_7_12_15	100	100	14.29	60.53	52.44	100	28.99	4.87
anthoxanthum.odoratum	bio6_7_12_15	100	100	100	99.77	99.93	100	98.08	92.87
anthriscus.sylvestris	bio6_7_12_15	79.12	100	45.4	86.27	86.86	100	50.3	51.78
arabidopsis.thaliana	bio6_7_12_15	100	100	91.43	92.91	95.64	100	87.13	67.8
arnoseris.minima	bio6_7_12_15	0	0	0	0	0	0	0	0
arrhenatherum.elatius	bio6_7_12_15	100	100	100	98.17	99.62	100	100	78.88
avena.fatua	bio6_7_12_15	100	100	35.56	87.87	73.71	100	43.49	25.14
avena.sativa	bio6_7_12_15	100	100	5.71	82.04	59.73	100	6.8	15.52
avenella.flexuosa	bio6_7_12_15	0	0	0	92.91	68.13	0	0	27.26
barbarea.verna	bio6_7_12_15	100	100	67.62	91.19	86.33	100	66.42	49.13
bellis.perennis	bio6_7_12_15	100	100	98.1	95.19	96.87	100	91.86	69.83
brassica.napus	bio6_7_12_15	100	100	91.11	95.65	93.88	100	86.09	61.38
brassica.oleracea	bio6_7_12_15	100	100	52.7	88.22	78.26	100	54.88	37.21
bromus.hordeaceus	bio6_7_12_15	100	100	88.25	93.14	89.45	100	82.99	50.5
bromus.lithobius	bio6_7_12_15	100	100	100	100	100	100	100	96.92
calluna.vulgaris	bio6_7_12_15	0	0	0	61.21	73.07	0	0	20.62
capsella.bursa.pastoris	bio6_7_12_15	100	100	23.81	89.47	76.11	100	30.62	31.3
cardamine.flexuosa	bio6_7_12_15	100	100	100	95.88	100	100	100	95.55
cardamine.hirsuta	bio6_7_12_15	100	100	93.65	91.65	95.04	100	88.76	64.92
centaurea.cyanus	bio6_7_12_15	100	100	44.13	91.08	79.44	100	49.7	37.85
centaurea.nigra	bio6_7_12_15	100	100	100	97.48	100	100	100	81.59
centaurea.scabiosa	bio6_7_12_15	0	0	0	0	2.94	0	0	0
cerastium.fontanum	bio6_7_12_15	100	100	100	99.89	100	100	100	99.06
cerastium.glomeratum	bio6_7_12_15	100	100	93.02	89.93	93.12	100	86.83	51.26
cerastium.holosteoides	bio6_7_12_15	100	100	30.16	92.45	84.78	100	44.38	69.91
cirsium.arvense	bio6_7_12_15	100	100	94.6	94.39	95.74	100	89.79	70.59
cirsium.palustre	bio6_7_12_15	66.33	100	80.95	88.44	94.68	100	77.96	59.61
cirsium.vulgare	bio6_7_12_15	100	100	89.52	93.71	93.62	100	84.47	61.61
cynosurus.cristatus	bio6_7_12_15	100	100	100	99.77	98.88	100	100	79.21
cystopteris.fragilis	bio6_7_12_15	0	0	0	100	61.97	0	0	62.09
cytisus.scoparius	bio6_7_12_15	100	100	100	87.64	98.98	100	96.6	65.5
dactylis.glomerata	bio6_7_12_15	100	100	99.37	96.57	97.44	100	94.53	77.88
deschampsia.cespitosa	bio6_7_12_15	60.44	100	100	100	100	100	100	99.77
digitalis.purpurea	bio6_7_12_15	100	100	100	94.39	100	100	100	90.47
draba.verna	bio6_7_12_15	100	100	46.03	93.36	84.05	100	51.33	44.5
elymus.repens	bio6_7_12_15	100	100	38.1	77.46	74.93	100	45.41	27.83
empetrum.rubrum	bio6_7_12_15	100	100	100	100	100	100	100	100
epilobium.roseum	bio6_7_12_15	36.81	0.59	0	12.59	32.62	32.55	0	0.74
epilobium.tetragonum	bio6_7_12_15	99.4	46.29	0	39.7	40.85	100	0	0.57
erica.scoparia	bio6_7_12_15	0	0	0	0	0	0	0	0
erythranthe.guttata	bio6_7_12_15	100	100	100	82.61	99.86	100	100	63.85
festuca.bromoides	bio6_7_12_15	100	100	85.08	56.75	78.23	100	81.66	6.4
festuca.nigrescens	bio6_7_12_15	0	0	0	0	0	0	0	0
festuca.ovina	bio6_7_12_15	100	100	78.73	99.89	94.81	100	76.18	69.53
festuca.rubra	bio6_7_12_15	100	100	100	100	100	100	100	95.26
fragaria.ananassa	bio6_7_12_15	100	100	19.68	68.19	59.89	100	26.63	31.22
fragaria.chiloensis	bio6_7_12_15	0	0	0	0	11.33	0	0.44	36.22
galium.aparine	bio6_7_12_15	100	100	85.71	93.59	92.99	100	82.69	59.86
galium.mollugo	bio6_7_12_15	100	100	0	75.29	56.17	100	0	13.4
galium.saxatile	bio6_7_12_15	100	100	100	98.4	100	100	100	95.81
gaudinia.fragilis	bio6_7_12_15	82.93	56.97	0	0	0	0	0	0
geranium.molle	bio6_7_12_15	100	100	57.46	85.93	82.14	100	59.17	36.69
holcus.lanatus	bio6_7_12_15	100	100	100	94.16	100	100	100	84.66
holcus.mollis	bio6_7_12_15	100	100	100	91.08	99.95	100	96.01	75.12
hordeum.distichon	bio6_7_12_15	100	100	100	92.45	92.55	100	93.49	48.76
hypericum.androsaemum	bio6_7_12_15	100	100	98.73	61.21	82.05	100	91.72	18.44
hypericum.humifusum	bio6_7_12_15	100	100	19.37	52.86	56.28	100	31.07	1.11
hypericum.tetrapterum	bio6_7_12_15	100	100	77.14	65.56	84.7	100	75	21.05
hypochaeris.radicata	bio6_7_12_15	100	100	100	93.94	99.94	100	99.56	79.43
koeleria.spicata	bio6_7_12_15	0	0	0	90.39	73.62	0	7.84	100
lactuca.serriola	bio6_7_12_15	100	89.32	0	43.25	36.21	100	0	0.43
lamium.purpureum	bio6_7_12_15	100	100	12.7	86.84	71.34	100	17.16	24.67
lepidium.campestre	bio6_7_12_15	99.87	93.47	0	82.72	67.09	100	0	26.22
lepidium.didymum	bio6_7_12_15	100	100	74.29	86.84	84.18	100	72.78	42.55
leucanthemum.vulgare	bio6_7_12_15	100	100	0.63	75.4	69.06	100	12.72	17.18
lolium.arundinaceum	bio6_7_12_15	100	100	100	74.26	95.18	100	98.22	35.97
lolium.multiflorum	bio6_7_12_15	100	100	100	95.42	98.48	100	97.04	72.82
lolium.perenne	bio6_7_12_15	100	100	92.7	91.99	94.26	100	87.57	58.37
lolium.pratense	bio6_7_12_15	100	100	96.19	95.65	97.92	100	91.42	75.94
lotus.corniculatus	bio6_7_12_15	100	100	99.68	98.74	99.82	100	95.71	85.36
lotus.pedunculatus	bio6_7_12_15	100	100	100	93.82	99.71	100	100	73.3
luzula.multiflora	bio6_7_12_15	99.53	100	100	100	100	100	100	97.61
lysimachia.arvensis	bio6_7_12_15	100	100	25.4	62.01	48.5	100	35.5	3.4
matricaria.chamomilla	bio6_7_12_15	100	100	10.79	81.58	68.55	100	12.72	24.28
medicago.sativa	bio6_7_12_15	99.53	99.41	0	46.45	38.88	100	0	0.82
melilotus.officinalis	bio6_7_12_15	79.79	17.51	0	84.55	67	100	1.33	27.97
myosotis.discolor	bio6_7_12_15	100	100	100	95.65	98.96	100	96.75	70.53
oxalis.corniculata	bio6_7_12_15	100	100	0	39.59	26.74	100	0	0.41
oxybasis.rubra	bio6_7_12_15	96.52	53.41	0	34.21	35.95	100	0	0.17
petroselinum.crispum	bio6_7_12_15	100	100	35.87	86.84	74.8	100	43.34	29.4
phleum.bertolonii	bio6_7_12_15	100	100	95.87	66.48	79.49	100	88.02	14.62
phleum.pratense	bio6_7_12_15	58.63	100	72.38	91.08	91.61	100	72.04	55.63
phormium.tenax	bio6_7_12_15	100	100	100	91.99	99.96	100	100	87.16
picea.sitchensis	bio6_7_12_15	100	100	100	89.93	100	100	100	82.6
plantago.lanceolata	bio6_7_12_15	100	100	99.05	95.31	97.92	100	94.08	74.45
plantago.media	bio6_7_12_15	88.42	26.41	0	49.66	40.85	100	0	4.78
poa.annua	bio6_7_12_15	100	100	99.05	95.77	97.24	100	94.38	73.19
poa.nemoralis	bio6_7_12_15	27.51	24.33	34.6	97.71	94.28	100	17.31	75.62
poa.pratensis	bio6_7_12_15	100	100	95.87	95.42	98.24	100	91.12	78.11
poa.trivialis	bio6_7_12_15	100	100	0	78.03	76.43	100	1.78	19.22
prunella.vulgaris	bio6_7_12_15	100	100	100	98.4	99.91	100	98.37	90.22
ranunculus.bulbosus	bio6_7_12_15	100	100	11.75	70.37	66.85	100	17.6	10.89
ranunculus.repens	bio6_7_12_15	100	100	96.83	82.27	99.04	100	91.57	58.33
ranunculus.sceleratus	bio6_7_12_15	100	100	77.46	82.04	84.67	100	75.89	29.24
raphanus.raphanistrum	bio6_7_12_15	100	100	15.24	78.49	64.4	100	23.52	15.91
ribes.nigrum	bio6_7_12_15	100	100	100	92.91	98.99	100	96.6	75.73
rumex.acetosa	bio6_7_12_15	68.07	100	60	99.54	93.33	100	58.58	69.8
rumex.acetosella	bio6_7_12_15	100	100	93.33	94.28	95.47	100	87.28	78.3
rumex.conglomeratus	bio6_7_12_15	100	100	49.21	82.72	78.07	100	52.51	28.62
rumex.crispus	bio6_7_12_15	100	100	62.22	91.08	87.41	100	64.35	44.27
rumex.obtusifolius	bio6_7_12_15	100	100	100	97.03	99.99	100	100	89.23
sagina.procumbens	bio6_7_12_15	100	100	100	100	100	100	100	99.37
scorzoneroides.autumnalis	bio6_7_12_15	66.47	100	100	88.56	99.97	100	100	76.17
secale.cereale	bio6_7_12_15	100	100	0	64.53	50.04	100	0	7.3
senecio.jacobaea	bio6_7_12_15	0	0	8.25	72.88	82	0	18.34	57.09
senecio.vulgaris	bio6_7_12_15	100	100	83.49	94.62	92.78	100	80.03	58.96
sherardia.arvensis	bio6_7_12_15	100	100	6.35	68.19	58.37	100	9.62	6.8
silene.latifolia	bio6_7_12_15	30.66	34.72	0	56.29	47.28	100	0	3.83
sinapis.arvensis	bio6_7_12_15	100	100	66.67	94.51	88.36	100	67.01	50.27
solanum.tuberosum	bio6_7_12_15	100	100	100	97.83	99.93	100	98.82	87.05
sonchus.asper	bio6_7_12_15	100	100	93.33	85.81	93.59	100	88.17	52.39
sonchus.oleraceus	bio6_7_12_15	100	100	95.24	90.05	86.63	100	89.94	42.02
spergula.arvensis	bio6_7_12_15	100	100	73.97	91.3	91.46	100	72.49	52.43
stellaria.alsine	bio6_7_12_15	100	100	80	87.99	93.87	100	77.66	58.13
stellaria.graminea	bio6_7_12_15	51.74	100	30.79	91.42	81.88	100	34.62	40.27
stellaria.media	bio6_7_12_15	100	100	74.6	94.39	90.51	100	72.34	54.26
tanacetum.vulgare	bio6_7_12_15	50.67	47.18	1.27	91.42	73.18	100	0	35.98
taraxacum.erythrospermum	bio6_7_12_15	97.26	57.57	0	0	0	0	0	0
taraxacum.officinale	bio6_7_12_15	100	100	100	92.33	99.92	100	100	81.89
trifolium.pratense	bio6_7_12_15	100	100	0.95	71.85	52.16	100	7.4	7.68
trifolium.repens	bio6_7_12_15	100	100	53.97	93.71	88.75	100	55.62	52.71
tripleurospermum.inodorum	bio6_7_12_15	100	100	0	82.38	73.06	100	0.74	27.77
tripleurospermum.maritimum	bio6_7_12_15	100	100	100	100	100	100	100	98.84
triticum.aestivum	bio6_7_12_15	100	100	28.89	90.27	73.86	100	35.36	29.51
ulex.europaeus	bio6_7_12_15	100	100	100	80.32	94.61	100	99.56	38.25
ulex.minor	bio6_7_12_15	0	0	0	0	0	0	0	0
vaccinium.vitis.idaea	bio6_7_12_15	100	100	100	100	100	100	100	99.82
veronica.arvensis	bio6_7_12_15	100	100	75.56	94.28	91.11	100	73.67	56.31
veronica.officinalis	bio6_7_12_15	55.29	100	99.05	95.65	99.82	100	95.56	85.77
veronica.serpyllifolia	bio6_7_12_15	100	100	100	98.28	99.95	100	99.56	89.48
