# Supplementary material for: Venturing Into the Unknown: The Importance of Variable Selection When Modelling Alien Species Under Non‐Analogue Climatic Conditions
Source: Ecol Evol. 2024 Oct 28;14(10):e70490. doi: 10.1002/ece3.70490 (PMC11518623; doi:10.1002/ece3.70490)
Supplement: Supplementary file 1 — Data S1. [file ECE3-14-e70490-s001.zip › S7.csv]

island	model	sensitivity	specificity	TSS
auckland	bio1_3_12_15	0.833333333333333	0.214285714285714	0.047619047619047
auckland	bio1_7_12_15	1	0.142857142857143	0.142857142857143
auckland	bio2_5_12_15	0.766666666666667	0.276785714285714	0.043452380952381
auckland	bio2_6_12_15	1	0.0357142857142857	0.0357142857142856
auckland	bio3_5_12_15	0	0.9375	-0.0625
auckland	bio5_7_12_15	0.2	0.883928571428571	0.0839285714285709
auckland	bio6_7_12_15	1	0.125	0.125
campbell	bio1_3_12_15	0.701754385964912	0.411764705882353	0.113519091847265
campbell	bio1_7_12_15	0.894736842105263	0.164705882352941	0.0594427244582041
campbell	bio2_5_12_15	0.719298245614035	0.482352941176471	0.201651186790506
campbell	bio2_6_12_15	0.964912280701754	0.0352941176470588	0.000206398348812753
campbell	bio3_5_12_15	0.0350877192982456	0.952941176470588	-0.0119711042311664
campbell	bio5_7_12_15	0.12280701754386	0.941176470588235	0.0639834881320949
campbell	bio6_7_12_15	0.947368421052632	0.129411764705882	0.076780185758514
crozet	bio1_3_12_15	0.387096774193548	0.7125	0.099596774193548
crozet	bio1_7_12_15	0.629032258064516	0.45	0.079032258064516
crozet	bio2_5_12_15	0.193548387096774	0.775	-0.031451612903226
crozet	bio2_6_12_15	0.903225806451613	0.175	0.078225806451613
crozet	bio3_5_12_15	0.0161290322580645	0.9375	-0.0463709677419355
crozet	bio5_7_12_15	0.0161290322580645	0.925	-0.0588709677419355
crozet	bio6_7_12_15	0.82258064516129	0.225	0.0475806451612901
heard	bio1_3_12_15	0	0.858156028368794	-0.141843971631206
heard	bio1_7_12_15	0	0.638297872340426	-0.361702127659574
heard	bio2_5_12_15	0	0.773049645390071	-0.226950354609929
heard	bio2_6_12_15	1	0.0283687943262411	0.0283687943262412
heard	bio3_5_12_15	0	0.957446808510638	-0.042553191489362
heard	bio5_7_12_15	0	0.943262411347518	-0.056737588652482
heard	bio6_7_12_15	1	0.0709219858156028	0.0709219858156027
kerguelen	bio1_3_12_15	0.278481012658228	0.634920634920635	-0.086598352421137
kerguelen	bio1_7_12_15	0.721518987341772	0.26984126984127	-0.00863974281695801
kerguelen	bio2_5_12_15	0.240506329113924	0.682539682539683	-0.076953988346393
kerguelen	bio2_6_12_15	1	0.0476190476190476	0.0476190476190477
kerguelen	bio3_5_12_15	0.0379746835443038	0.952380952380952	-0.00964436407474423
kerguelen	bio5_7_12_15	0.0759493670886076	0.761904761904762	-0.16214587100663
kerguelen	bio6_7_12_15	0.962025316455696	0.0476190476190476	0.00964436407474367
macquarie	bio1_3_12_15	0.375	0.843283582089552	0.218283582089552
macquarie	bio1_7_12_15	1	0.261194029850746	0.261194029850746
macquarie	bio2_5_12_15	0.25	0.701492537313433	-0.048507462686567
macquarie	bio2_6_12_15	1	0.0373134328358209	0.0373134328358209
macquarie	bio3_5_12_15	0	0.970149253731343	-0.029850746268657
macquarie	bio5_7_12_15	0	0.932835820895522	-0.067164179104478
macquarie	bio6_7_12_15	1	0.111940298507463	0.111940298507463
prince_edward	bio1_3_12_15	0.142857142857143	0.7734375	-0.083705357142857
prince_edward	bio1_7_12_15	0.857142857142857	0.390625	0.247767857142857
prince_edward	bio2_5_12_15	0.214285714285714	0.78125	-0.00446428571428603
prince_edward	bio2_6_12_15	1	0.140625	0.140625
prince_edward	bio3_5_12_15	0	0.9609375	-0.0390625
prince_edward	bio5_7_12_15	0	0.9453125	-0.0546875
prince_edward	bio6_7_12_15	1	0.1953125	0.1953125
south_georgia	bio1_3_12_15	0.27027027027027	0.895238095238095	0.165508365508365
south_georgia	bio1_7_12_15	0.405405405405405	0.761904761904762	0.167310167310167
south_georgia	bio2_5_12_15	0.243243243243243	0.819047619047619	0.062290862290862
south_georgia	bio2_6_12_15	0.945945945945946	0.0380952380952381	-0.0159588159588159
south_georgia	bio3_5_12_15	0.0540540540540541	0.971428571428571	0.025482625482625
south_georgia	bio5_7_12_15	0.027027027027027	0.952380952380952	-0.020592020592021
south_georgia	bio6_7_12_15	0.918918918918919	0.0666666666666667	-0.0144144144144144
