# Supplementary material for: Venturing Into the Unknown: The Importance of Variable Selection When Modelling Alien Species Under Non‐Analogue Climatic Conditions
Source: Ecol Evol. 2024 Oct 28;14(10):e70490. doi: 10.1002/ece3.70490 (PMC11518623; doi:10.1002/ece3.70490)
Supplement: Supplementary file 1 — Data S1. [file ECE3-14-e70490-s001.zip › S9.csv]

Variable	Value	achillea_millefolium	achillea_ptarmica	agrostis_capillaris	agrostis_castellana	agrostis_gigantea	agrostis_stolonifera	agrostis_vinealis	aira_praecox	allium_schoenoprasum	alopecurus_geniculatus	alopecurus_pratensis	anthemis_arvensis	anthemis_cotula	anthoxanthum_odoratum	anthriscus_sylvestris	arabidopsis_thaliana	arnoseris_minima	arrhenatherum_elatius	avena_fatua	avena_sativa	avenella_flexuosa	barbarea_verna	bellis_perennis	brassica_napus	brassica_oleracea	bromus_hordeaceus	bromus_lithobius	calluna_vulgaris	capsella_bursa_pastoris	cardamine_flexuosa	cardamine_hirsuta	centaurea_cyanus	centaurea_nigra	centaurea_scabiosa	cerastium_fontanum	cerastium_glomeratum	cerastium_holosteoides	cirsium_arvense	cirsium_palustre	cirsium_vulgare	cynosurus_cristatus	cystopteris_fragilis	cytisus_scoparius	dactylis_glomerata	deschampsia_cespitosa	digitalis_purpurea	draba_verna	elymus_repens
BIO1	minimum	-11.05	-7.55	-7.15	1.95	-6.25	-12.15	-12.05	4.75	-14.75	-2.35	-10.65	-6.65	0.35	-10.45	-9.55	-1.55	4.95	-2.75	-8.35	-9.35	-7.35	-1.75	-8.65	-7.05	-6.85	0.15	7.75	-7.85	-9.75	-3.05	-1.05	-8.35	-3.35	-6.65	-5.35	-11.65	-11.15	-10.35	-3.65	-8.35	-2.45	-16.25	1.55	-9.65	-17.45	-1.45	-1.25	-9.25
BIO1	maximum	24.95	18.55	25.35	18.65	17.65	26.75	13.55	18.65	26.45	23.25	21.55	22.25	25.15	18.65	20.05	20.15	16.85	27.95	25.85	25.55	16.25	18.25	24.85	22.65	29.05	21.55	15.65	19.55	27.15	26.25	26.85	25.25	19.05	18.65	21.95	24.15	21.55	26.25	16.05	26.55	19.05	26.05	20.15	26.15	18.55	25.35	24.95	22.65
BIO2	minimum	1.2	1.4	1.5	1.2	1.6	1.3	1.6	1.3	1.5	1.3	1.5	1.5	1.3	1.3	1.5	1	3	1	1	1	1.5	1.3	1.1	1.6	1	1	1.7	1	1	1.4	1	1.2	1.6	1.6	1.4	1	1	1.4	1.5	1	1.2	0.9	1.3	1.1	1.3	1.3	1.2	1.2
BIO2	maximum	15.9	14	13.6	12.6	15.8	15.2	13.1	12.8	14.7	14.3	14.5	13.6	14.6	13.3	14.1	13.7	11.6	14.9	15	15.8	13.1	14.9	14	14.7	15.1	15.1	10.8	11.6	15.3	13.7	14.7	15	11.4	12.1	15.3	14.7	14.2	17	11.4	15.6	11.8	15.3	14	15.2	15.4	15.3	14.2	15.2
BIO3	minimum	9.4	8.9	9.4	11	9.5	9.3	9.4	9.6	8.9	9.4	9.4	9.9	12.5	9.4	9.4	8.4	14.8	9.4	9.1	9.9	9.4	13.6	9.6	9.9	9.7	8.9	24.3	7	8.4	10.7	8.2	8.1	10.6	9.6	9.4	9	8.7	9.4	9.4	9.4	9.6	8.7	9.8	9.4	9.1	9.6	9.5	9
BIO3	maximum	87.1	38.9	86.8	46.6	52	86.4	38.3	49.9	87.6	50.6	51	66.1	79.9	89.4	43.9	71.5	41	85.4	70.9	85.5	68.4	49.6	87.6	87.8	87.6	58.1	48.2	47.4	88.2	68.7	90.4	66.1	44.9	40.3	87	80.3	87	51.7	46	90.1	47.8	84.1	83.3	88.8	58.2	90.1	60.5	69.9
BIO4	minimum	6.9	234.1	23.3	233.4	152.7	18.2	234.1	140.7	23.2	133	196.9	98.6	26.9	18.5	237.5	57.2	438.5	10.3	72.5	10.9	170.4	148	23.2	17.8	16	122.9	188.1	160.5	7.1	72.3	10.3	129.9	238.4	244.4	16.7	38.6	21	148	204.3	7.1	169.6	14.3	33.3	14.4	122.9	17.1	147	129.3
BIO4	maximum	2271.7	1430.2	1742.1	914.8	1742.1	1961.4	1846.5	871.6	2307.4	1122.1	2097.6	1094.9	1188.7	1562.9	1563.1	1428.9	771.6	1178.5	1913.8	1473.1	1425.3	984.1	1420.9	1440	1358.8	1178.5	892.9	1260.7	2049.3	1028.9	1100.2	1913.8	1275.7	1441.9	1294.1	1223.5	1527	2271.7	1289.8	1424.5	1042.3	2014.8	1020.5	1499.3	1972.4	1153.1	1186.8	2107.2
BIO5	minimum	4.45	9.25	8.65	14.75	9.85	9.55	9.15	10.95	6.75	9.85	7.15	9.05	14.05	8.75	7.15	7.55	17.95	10.15	13.15	11.15	7.85	12.05	7.55	10.55	8.85	12.95	15.65	3.95	8.75	11.05	11.65	11.05	11.05	10.35	8.85	6.85	9.35	8.45	9.85	9.55	11.45	3.25	11.05	6.35	2.05	10.45	10.15	7.15
BIO5	maximum	40.85	35.15	40.95	35.35	34.65	37.35	28.25	32.65	37.75	38.05	37.35	38.05	42.85	34.45	33.85	37.15	32.65	42.55	42.45	42.35	32.65	36.85	39.45	38.35	45.15	38.85	32.35	35.75	42.05	35.35	41.35	41.55	35.75	32.55	34.85	41.35	36.95	41.25	32.55	44.65	35.75	36.45	37.05	39.25	34.75	37.85	37.45	39.35
BIO6	minimum	-45.55	-28.35	-33.45	-12.65	-33.45	-38.25	-38.45	-7.75	-45.85	-19.85	-40.55	-20.85	-16.85	-31.25	-31.25	-19.35	-8.25	-16.55	-37.45	-29.65	-26.25	-15.85	-25.75	-26.55	-21.65	-16.85	-5.85	-21.75	-38.75	-17.05	-15.15	-37.45	-18.65	-27.85	-23.75	-28.85	-32.55	-45.55	-21.95	-27.45	-17.05	-39.85	-15.15	-29.55	-39.65	-19.25	-16.35	-40.65
BIO6	maximum	17.65	7.35	11.55	14.05	10.05	20.25	6.05	13.75	20.55	9.65	13.15	12.95	13.95	14.35	10.05	14.65	7.35	14.25	18.75	19.75	7.05	14.55	13.75	17.95	24.85	15.85	10.45	14.55	20.75	23.55	15.65	13.55	12.05	10.05	15.85	16.15	17.75	22.05	11.05	20.65	13.65	24.25	14.25	16.55	9.95	21.75	15.85	13.35
BIO7	minimum	4.8	8.4	7.4	8.5	7.4	7.2	8.4	7.2	8.5	6.7	8.5	8.6	6.4	6.8	8.5	6.6	16.5	7.1	5.2	5	8.3	8.1	5.9	6.9	3.1	5.2	6.8	7.3	4.6	5	5.8	5.9	8.5	8.6	6.8	5.9	6.1	7.4	7.5	4	7.7	4.3	6	4.8	6.8	7.1	8.5	4.7
BIO7	maximum	69.8	48.4	56.8	36.1	56.8	61.2	61.5	33.4	69.9	42.1	64.8	40.8	43.7	48.5	50.9	47.2	31.5	41.7	60.3	54.2	49.9	38.7	49.3	50.7	46.8	43	34.6	43.1	63.5	38.6	40.6	60.3	42.8	50.7	44.2	41.8	51	69.8	44.6	50	39.1	62.4	37.8	51	61.2	42.5	43.8	65.1
BIO8	minimum	-17.15	-9.75	-11.55	-0.15	-9.35	-13.15	-12.25	-3.15	-21.15	-9.65	-14.15	-6.85	-6.35	-13.15	-14.15	-10.85	-0.65	-9.45	-3.55	-3.65	-11.65	-1.45	-11.45	-7.55	-5.25	-8.75	5.95	-10.95	-9.85	-7.85	-6.75	-8.65	-7.25	-10.75	-11.85	-7.35	-12.35	-10.65	-11.15	-11.85	-7.65	-16.75	-5.45	-13.15	-25.15	-8.75	-10.85	-14.15
BIO8	maximum	33.65	24.05	32.05	20.85	26.05	26.75	22.15	26.35	27.65	31.55	24.75	27.15	27.25	26.25	26.85	26.25	19.15	24.95	34.45	32.45	25.85	25.85	30.15	28.05	31.85	32.15	22.75	24.45	34.45	28.75	34.15	34.45	24.15	23.15	27.85	34.15	25.45	33.65	20.95	29.95	22.35	28.85	27.45	29.45	23.85	28.65	28.15	24.95
BIO9	minimum	-31.75	-22.85	-23.25	-7.05	-18.75	-31.35	-31.65	-0.95	-38.65	-9.25	-24.25	-12.25	-11.45	-28.65	-28.65	-13.95	-3.15	-11.45	-22.95	-20.25	-22.75	-10.55	-20.75	-23.55	-18.15	-12.55	-1.75	-14.75	-25.05	-11.75	-9.75	-22.95	-12.65	-24.35	-19.35	-19.55	-26.45	-26.55	-18.05	-21.65	-11.55	-34.25	-9.95	-22.85	-35.55	-11.45	-9.35	-24.55
BIO9	maximum	30.65	28.45	29.05	28.75	26.65	28.15	22.25	26.25	28.75	28.25	27.85	30.65	34.85	28.65	26.55	29.15	26.65	34.65	31.35	31.45	26.95	28.05	30.05	30.85	37.85	29.25	23.05	29.05	34.75	28.95	31.05	31.25	29.05	25.75	29.45	31.05	28.05	30.55	25.25	36.55	29.05	29.75	29.15	29.95	28.25	29.35	29.85	29.15
BIO10	minimum	3.45	6.65	4.35	11.35	6.75	5.15	6.55	10.25	3.55	8.15	5.65	4.55	9.65	4.45	5.15	3.45	13.95	6.75	8.55	6.55	4.75	8.05	3.05	9.55	4.95	10.55	14.65	2.85	5.15	6.25	7.25	6.95	6.55	6.05	4.95	0.05	4.85	3.45	6.25	4.55	6.95	1.25	7.75	1.95	0.45	6.45	7.65	5.15
BIO10	maximum	33.65	28.45	34.95	28.75	27.55	31.05	24.05	26.45	29.25	31.65	29.95	30.65	35.85	28.65	30.05	29.15	26.65	36.35	34.65	35.45	26.95	28.05	33.35	30.85	37.95	32.15	26.65	29.05	34.85	28.95	34.15	34.85	29.05	26.15	29.45	34.15	28.05	34.95	25.65	36.55	29.05	29.75	29.15	32.85	28.25	29.45	29.85	32.65
BIO11	minimum	-42.85	-25.25	-29.95	-9.55	-29.95	-35.85	-32.85	-3.15	-43.65	-13.55	-38.35	-16.25	-12.95	-28.65	-28.65	-15.65	-3.15	-12.05	-34.65	-26.75	-23.05	-11.25	-20.95	-23.55	-18.45	-12.95	-1.95	-19.65	-36.45	-12.35	-11.25	-34.65	-14.35	-24.35	-19.75	-21.95	-28.55	-42.85	-18.35	-21.65	-11.75	-37.25	-11.25	-26.65	-37.45	-13.05	-10.85	-38.45
BIO11	maximum	22.05	10.45	14.75	14.85	12.25	23.55	7.75	14.45	23.55	14.05	14.05	16.55	15.15	15.35	13.15	15.25	10.05	17.55	22.35	21.95	10.75	15.55	19.65	19.45	26.05	16.85	12.15	15.25	22.15	24.55	23.85	17.05	13.45	13.05	16.75	17.25	19.65	23.65	12.05	22.55	14.45	25.45	15.95	21.15	13.35	24.35	21.65	14.45
BIO12	minimum	113.9	283.2	211.7	321.1	225.2	169.7	208.9	259.5	137.9	152.8	179.1	196.7	89	361.6	128.6	193.8	435.3	43	60.6	82.6	467	335.5	246	242.8	7.8	116.5	367.1	229.6	1.7	269.8	194.8	175.9	282.5	218.8	226.2	108.7	166.9	73.8	403.3	64.7	282.6	40.5	202.1	44.3	81.6	172.3	172.1	138.5
BIO12	maximum	6553.5	6553.5	5381.6	2708.8	3490.5	5278.4	6553.5	5460.2	6553.5	4944.9	4775.9	4431.6	3213.2	5896.9	4331.8	6553.5	2048.3	6553.5	4057.6	3734.5	5390.6	2695	6553.5	3946.9	4346.7	4595.1	1281.1	5370.9	5348.9	6553.5	6553.5	4283.5	4160.6	4160.6	6553.5	6553.5	5140.7	5513.1	5336.5	6111.8	4425.9	6553.5	6343.6	6553.5	6553.5	5664.9	3963	4331.8
BIO13	minimum	16	31.4	31.8	44.5	28.7	18.6	43.1	29.3	27.9	18.6	26.7	34	12	40.3	13.4	26.7	58.2	18.5	10.5	11.6	53.5	56.8	39.7	35.8	2.3	24.1	44.2	29.8	0.4	45.5	27.9	27.1	38.8	26.6	35.4	22.4	35.7	14.7	51.4	16.7	28.9	9.4	30.9	11.7	23.4	36.2	27.7	18.1
BIO13	maximum	1052.8	1052.8	657.3	462.5	480.8	873.1	1052.8	829.4	876.6	618.5	882.6	555.5	444.3	829.4	549	1659.4	334.2	1052.8	557.6	485.2	889.9	478.3	1052.8	476.1	803.8	503.3	166.6	657.3	918.4	1499.3	1659.4	994.5	486	486	1052.8	1052.8	885.7	622.7	629.5	821.3	535.4	956.2	821.3	1226.4	921.4	1329.7	577.9	511.2
BIO14	minimum	0.1	4.1	0.6	0.7	0.2	0.2	4.8	1.8	0.2	0.7	0.4	0.2	0.1	0.4	1.2	0.2	3	0	0.1	0.2	1.9	0.4	0.1	0.2	0	0.1	13.6	1	0	1	0.1	0.1	0.9	1.6	0.4	0.1	0.4	0.3	6.1	0	3.1	0.2	0.2	2.56E-13	0.1	0.1	0.2	0.1
BIO14	maximum	392	370.2	346.1	121.3	167.3	339.7	370.2	220.5	331.8	260.9	195.1	157.1	194.5	382.1	182.7	269.3	99.9	370.2	216.4	169.5	230.3	144.9	370.2	184.3	223.4	296.1	65.9	326.4	247.2	527.6	370.2	176.5	187.4	187.4	379	370.2	313.6	353.6	352.5	402	276.3	392	418.5	806.5	266.5	339.4	154.7	185.8
BIO15	minimum	6.3	6.8	7.3	10.9	7.8	7.4	9.6	7.9	6.6	7.8	6.5	7.3	8.7	6.5	6.5	6.9	10.6	6.5	8.6	7.2	6.9	7.6	6.4	6.9	6.6	6.4	12.6	6.3	6.4	7.2	6.5	6.4	7	6.5	6.9	6.5	6.9	6.4	6.7	6.4	6.9	6.7	7.1	6.3	6.4	6.5	6.5	7
BIO15	maximum	116.6	85.1	95.3	86.3	105.3	101.1	92.7	90.3	120.8	92.7	107.9	94.8	112.1	103.9	126.8	107	62.9	135	118.4	114.8	98.9	98.6	116.1	109.3	157.1	137.7	56.3	90.7	132.8	106.9	115.8	119.1	76.3	99.9	99.1	117.9	112.2	124.2	60	141	84.8	135.1	100.4	119.6	118.7	127.8	117.1	116.2
BIO16	minimum	47	91	92	130.2	83.2	54.4	115	81.4	79.9	51.9	76.1	91.8	35.9	115.9	38	73.2	168.8	41.3	29.6	34.3	154	160.5	109.7	103.1	5.3	64.2	123.8	86.4	0.8	135.3	81.8	80.1	115.4	74.8	104.9	59.7	106.3	39.9	152	44.2	85.5	26.8	88.8	34	63.8	102	73.3	53.5
BIO16	maximum	2975.8	2975.8	1858.3	1297.9	1424.3	2401.3	2975.8	2392.4	2506.8	1748.8	2567.8	1550.3	1309.4	2392.4	1590.4	4835.3	908.9	2975.8	1540.8	1341.4	2587.7	1288.3	2975.8	1393.5	2147.8	1406.3	479.2	1864.4	2685.6	4238.2	4835.3	2669.5	1400.9	1400.9	2975.8	2975.8	2576	1783.1	1821.9	2368.5	1479.8	2739.6	2368.5	3654.2	2630.2	3546.8	1687.3	1502.5
BIO17	minimum	1	15.3	4.1	4.9	3.2	2.6	17.3	8	2	4.7	3.6	1.2	0.6	4.8	7.2	2.8	14.4	2	1.3	1	15.9	3.8	1	1.3	0	1	45.6	3.9	0	3.3	1	1	7.9	10.6	3	0.8	1.8	2.5	21.3	0.2	14.3	1.7	2.6	0.1	1.9	1.3	0.7	1.3
BIO17	maximum	1278.7	1131.4	1113.7	364.2	546.3	1093.5	1131.4	691.9	1050.6	847.5	593.7	483.8	603.7	1220	568.7	899.8	300	1131.4	735.7	527.3	720.5	462.5	1131.4	560.3	704.1	964.3	222.5	1040.9	784.3	1613.2	1131.4	558.3	588.9	588.9	1217.1	1131.4	1013	1138.8	1137.4	1233.2	902.5	1278.7	1282.1	2603.8	849.5	1081.3	474.2	572.9
BIO18	minimum	1	15.3	5.8	4.9	3.2	2.6	115	10.1	2	4.7	6.7	1.2	0.6	4.8	7.2	3.1	14.4	4.4	1.3	1	15.9	3.8	1	1.3	-8.53E-14	1	45.6	3.9	0.2	8.3	1	1	7.9	11.8	3.1	0.8	2.2	2.8	21.3	0.2	14.3	1.9	2.6	0.1	1.9	1.3	0.7	1.3
BIO18	maximum	2071.6	1644.7	1218.3	505.5	1378.8	2401.3	1644.7	970.4	1463.4	970.4	2567.8	1027.8	778.6	2240	1280.3	2337.9	300	1670.2	951.3	1341.4	2587.7	720.1	2581.5	1197.9	1687.6	1009.8	283.5	1192.4	2685.6	2543.1	2337.9	2451.3	905.6	1201.3	2576	2558.6	2576	1247.1	1201.3	1471.2	1115.8	2071.6	1522.3	3400.6	2215.5	3086.3	917	1286.8
BIO19	minimum	2.5	33.2	20	65.8	17.5	19	23.2	74.9	7.6	27.8	11.9	50.3	35.5	33.8	11.2	34.7	89.1	10	19.3	15.8	30.9	46.6	17.7	25.2	0.4	45.7	123.2	7.8	0.6	42.6	27.2	5.6	56.4	18	23.6	15	18.2	3.3	46.7	6.1	65.6	2.2	20.7	2.5	3.8	4.6	19.4	6.9
BIO19	maximum	2651.8	2651.8	1655.5	1148.3	1140.4	1744	2651.8	2351.3	2046.1	1557.7	1522.8	1436.9	1252.7	2351.3	1445.8	1318.3	753.6	2651.8	1122.5	1089.8	1633.8	1288.3	2651.8	1196.9	1496.1	1230.5	423.8	1817.8	2250.3	3776.1	3583.6	1540.2	1193.3	1181.5	2651.8	2651.8	1785.5	1759.2	1818.6	2327.6	1392.4	2320.6	2327.6	3219.7	1864.3	2398.6	1674.7	1283.2
[truncated: 94 more columns]
